# Supplementary material for: Comprehensive Characterization of Androgen-Responsive lncRNAs Mediated Regulatory Network in Hormone-Related Cancers
Source: Dis Markers. 2020 Sep 26;2020:8884450. doi: 10.1155/2020/8884450 (PMC7557915; doi:10.1155/2020/8884450)
Supplement: Supplementary 1 — the raw microarray data were listed in supplementary table 1. [file 8884450.f1.xlsx]

## Sheet: Sheet1
ProbeName	DHTjia8h_NS	DHTjia8h_flags	DHT_8h_NS	DHT_8h_flags	ProbeSeq	Accession	chr	strand	start	end	GeneSymble	Relation
LNCV6_43759_PI430048170	1.56019	A	3.01366	A	GAATAAACATATTTGAGAAGCCTTACTGAGGAAAAGGCCATGTGAAACCCTGACACAGAC	lnc-FAM5C-14:1	chr1	-	189035960	189036444	-	intergenic
LNCV6_97178_PI430048170	1.55968	A	2.83523	A	GACTCATGATTCAGGAAAAACCCAAGAAAAGTGTGAGGAAAGATTGAAGAGACACCAACC	lnc-NOP14-5:1	chr4	-	3060246	3060539	-	intergenic
LNCV6_77126_PI430048170	3.30817	A	2.8008	A	ACTCAAGACTCAAGGGGACCAGACCCAGGAAGATGAGACATATCAGGGCTGGGCAGCTGT	lnc-MICB-4:1	chr6	+	31515978	31516211	-	exonic_sense
LNCV6_117757_PI430048170	8.81508	P	8.73317	P	AAACCAGATTGCCGTAGTTCTCCAACATCACATCTCTGTATAAGTCCCTCTGAACAGGGT	lnc-ZNF585B-1:1	chr19	-	37235601	37236074	-	exonic_antisense
LNCV6_57164_PI430048170	8.53018	P	8.36059	P	GGACGAAAATACCTGACCCTAGAGAATGTGGCTGATCTGGTGAGGCCATCCCCACTGACC	lnc-DCHS1-1:2	chr11	-	6617010	6619409	-	exonic_sense
LNCV6_15411_PI430048170	3.06283	A	1.79124	A	TTTAGAATCACCCACTCAAGTTGACACCAATTCTGAATGGTGAGGTCTCACCCTTCTTAT	ENST00000497285	chr3	-	161816909	161821908	RP11-774I5.1	intergenic
LNCV6_22235_PI430048170	5.95113	P	5.85424	P	AGTTCTGTAATCTTTCAGGTTGCTGTGATCAGTCCCCAAGGAGTCTACACTCTCAAAGAG	ENST00000616473	chr9	+	120845466	120851490	PSMD5-AS1	intergenic
LNCV6_79103_PI430048170	1.56407	A	1.60016	A	CCAGTTAGTAGCAATTAGTACTCACTGAAGATGATATACGATCCTGAAAATTCTAATCAG	NR_110183	chr7	-	125229578	125264291	LOC101928254	intergenic
LNCV6_87074_PI430048170	5.55238	P	5.00667	P	TGCACTGGGTTGTTTTAAATGGCCCTCAACCCTTAGAGAATCTAAATGTTTGTTTGATTT	lnc-RGMA-16:1	chr15	-	94493874	94494076	-	intergenic
LNCV6_63356_PI430048170	3.30622	A	1.60791	A	CCAATCCATTTATACCAACACATCCCCACATTTCTGATGATGAAACAGATTCCTAGAGAC	lnc-NOL11-4:3	chr17	+	67476091	67495162	-	intronic_sense
LNCV6_62773_PI430048170	2.12484	A	1.61759	A	AGTGACAGTTCAACCTCCAGGTTGCTCATTACAACTTTCCCAACGTTACAGTCAAACCTG	lnc-TEFM-10:2	chr17	-	31038574	31051026	-	exonic_sense
LNCV6_86490_PI430048170	10.921	P	10.8492	P	AGTCTCAGGATGATGAAATTGGAGATGGAACCACAGGTGTGGTTGTCGAGAGTATGGATA	lnc-NDFIP2-17:1	chr13	+	78909124	79057147	-	intergenic
LNCV6_44984_PI430048170	1.57141	A	1.62663	A	CATCTGATTTTTAGGAAATTTGCTAAAAGAAGCTATACAACTCATGCCAAAAACCTCTCC	lnc-PITRM1-5:1	chr10	-	3432566	3435730	-	intergenic
LNCV6_69354_PI430048170	1.5727	A	1.63076	A	AAATTTCTGAAGATTAAACTTAGGCCCTGAGTGCACCTAACAGTGCAATCTGCAGGCTGC	lnc-SPTBN1-2:2	chr2	+	54435494	54446700	-	intergenic
LNCV6_43963_PI430048170	1.57373	A	1.63436	A	TAGCAGGGATAGGGGTCCTATGCTGTCATTTTAATATGAATAGAGTTTTTAAAAACTCAC	lnc-ABCA1-1:2	chr9	-	104990085	104991780	-	intergenic
LNCV6_11121_PI430048170	5.00626	P	4.21684	P	TTGCATTCTAACAGGTTATGATGAATGGAAAGCTGATGGTTCCTGGTTGGAAAAAAGATA	ENST00000609675	chr1	+	92189237	92190707	RP4-621B10.8	intronic_sense
LNCV6_26451_PI430048170	1.57571	A	1.64322	A	CCAGTAAAATTACTGATGTCTTGAATTTCTTTGTAGGAAGACTTATGGGAGTAGATTCAG	NR_046871	chr13	+	84140601	84606768	LINC00333	intergenic
LNCV6_80615_PI430048170	1.58228	A	1.66981	A	CACTCCTTCAAATGGTTGAAGTATCTTCATTATATACATGGTCTGCGCTTTATCATACTA	lnc-ANKRD18B-3:2	chr9	+	33486597	33489955	-	intergenic
LNCV6_91278_PI430048170	6.10346	P	5.936	P	GCTGAGAAACATGCCCCTTGGAACACAGGAAGGTTTTGAATTCATTATCACAGGATTAGG	lnc-C6orf120-2:1	chr6	+	169751637	169755655	-	exonic_sense
LNCV6_51318_PI430048170	8.22757	P	8.36667	P	TCTGCGGGTCCCGCGGCTCCCGCGGCTTCCGGCCCACTCAGCGCCTCCAGAGGCCTCAGA	ENST00000454232	chr3	-	10007462	10011209	AC022007.5	intronic_sense
LNCV6_115226_PI430048170	4.72915	P	5.08588	P	AGAAAAAAGCACAACTAAATCCACACTGCACACAGACGCAGACAGAAAGCCTTCAAGTGG	lnc-RTDR1-5:1	chr22	-	23316931	23318677	-	exonic_antisense
LNCV6_94363_PI430048170	2.82999	A	1.7425	A	GCATAAGGTCTGGCAGAGGATTTTTGCTTTTCAGATTGTCACCTCAAAATTTCCATTGTC	lnc-STRBP-10:1	chr9	-	123559858	123560438	-	intronic_sense
LNCV6_27704_PI430048170	1.60335	A	1.75646	A	AGCAGACATTGATTCGCGGAAAAATCGAGTTCTCGAAAATACAGGGATTTGACGCGGACT	ENST00000560602	chr15	-	36879762	36881667	RP11-122D10.1	intergenic
LNCV6_51566_PI430048170	5.5684	P	5.65104	P	ATTTCTTCTGTAGATTCTCATTGGTTGCAAGGGCTTTGGTGCTAAGGGAGCCATATGTGT	lnc-MPHOSPH8-3:1	chr13	+	20077524	20079556	-	intronic_sense
LNCV6_108549_PI430048170	3.85387	P	2.7767	A	TGTCAGCCAGTGGAGAAATGGTTTTCATGATATGGATACCGTTACTTTGTTCATTTTTAA	lnc-AC023469.1.1-2:1	chr2	-	150470140	150471960	-	exonic_sense
LNCV6_52160_PI430048170	7.89261	P	8.03373	P	GGAGCATGTTCTGCTGCTCTTCCAGGCCCGACTCCAGCTCATTTCCTTGAGAGACCCTTT	lnc-ROCK2-3:14	chr2	-	11123330	11126675	-	intergenic
LNCV6_102963_PI430048170	11.2301	P	11.0669	P	GCAGTTGACAAGCGTCCCATGTGCTACACAGTCATTACTTTGAAGCAAAAAATTTTTATG	lnc-ADD3-6:1	chr10	+	109680441	109681041	-	intergenic
LNCV6_33236_PI430048170	1.61551	A	1.79231	A	TTCAATGTCTGGGGAAAGCAACATCTGGAAAGTTTGAACAGTCAGCAGAAGAATATGTTA	ENST00000416638	chr20	+	26188438	26193791	RP3-410C9.2	intergenic
LNCV6_65968_PI430048170	8.35778	P	8.21056	P	ACGCTGGTCTCCTCTGATCTTCAGCATCCTGAGTTCCAGGAGCGAATTGCAAACCCACCG	lnc-FIGLA-1:2	chr2	-	70706412	70768200	-	exonic_sense
LNCV6_81918_PI430048170	2.59885	A	3.19103	A	AAACATACCATTGAGTTGGCAGAAGCAGGCCAGTTAATACACACACCGTCTAGTACATCT	lnc-SH3BGRL-3:1	chrX	+	81408937	81427276	-	intergenic
LNCV6_103407_PI430048170	1.62218	A	1.80602	A	GCTAATAATTTCACACATTTGACACTTCCAGTTTATACTTCACATACCTGCCAGAATATC	lnc-SLITRK1-5:1	chr13	-	84010297	84046154	-	intergenic
LNCV6_100468_PI430048170	1.62298	A	1.80816	A	TATAGAGGAATGTTCTTCTAAACGAAAAGCTAGCTGGGGTATTCTGACCAGTCAAGGTTC	lnc-SPATA4-1:1	chr4	-	176221517	176237574	-	exonic_sense
LNCV6_54878_PI430048170	5.49007	P	5.96145	P	TGCAAATGTCTATCCCAAATCCTCCCTACCATAGCAAAGTAGGATCTCTCCTTGGTGAAC	lnc-RXFP4-3:1	chr1	+	155869773	155872096	-	intronic_sense
LNCV6_36365_PI430048170	7.58589	P	7.97471	P	CGCTTTTCATCTTTTTGGATGGCTGCTTGTCGCAATATTGTCTTCTTCGCTTTAGACAAG	ENST00000619089	chr7	+	116954983	116955154	ST7-OT4_2	intronic_sense
LNCV6_57226_PI430048170	3.17146	A	3.00904	A	GGAGAGCCTGATAAGATGGTAAGTATACAATGAATATTTGTGGAATAAGTATGTGGATTC	lnc-DKK3-7:1	chr11	-	11839465	11841892	-	exonic_antisense
LNCV6_126388_PI430048170	1.6311	A	1.82744	A	GGAGCTGGTTGTATCTACCGTGCAGGGATGTAGAGGGCTTAAATTAAGATGCTCCAAGCT	ENST00000625055	chr16	-	78981722	78981843	RP11-319G9.4	intronic_antisense
LNCV6_34882_PI430048170	4.70286	P	4.48871	P	TTGTAATCGCACAGGTACTCGACTTCAAAGTCATAGAGGTTCCTCTTAGAGATACCGAGG	ENST00000416061	chrX	-	48698963	48737163	AF196970.3	exonic_antisense
LNCV6_79989_PI430048170	7.61982	P	6.75581	P	GAGAGAACTGTTCATGTGTTAATTAATCTCATTAATATATAGTCACCCAGTGTAGGTGCA	ENST00000606512	chr8	-	79956465	79957381	RP11-26J3.3	intronic_sense
LNCV6_23451_PI430048170	6.95735	P	7.00067	P	GTGGAAAAGCGCTTCACGCTCCCTGTAAGCAGGCTGGTCATGCTTGTGAAATCCGAGTCC	ENST00000526963	chr11	+	203623	205470	RP11-304M2.5	exonic_antisense
LNCV6_31897_PI430048170	8.53231	P	8.61916	P	TTGGAAAAGCTGCAGTGATCTCTATAAAAATCTCAACCACCCGCTCCCAGTAGGTTCAGT	NR_028340	chr18	+	80147923	80178432	PARD6G-AS1	exonic_antisense
LNCV6_87_PI430057613	5.03671	P	5.04789	P	TTAATCTTCCAGCTGACTGACTTGGAAGTGTTCCTGTCAATATAAAAGATCTTGTTGGGG	PRNCR1_hg_1	chr8	NA	126074019	126075266	PRNCR1	intergenic
LNCV6_64333_PI430048170	3.7848	A	3.75906	A	AAGGTATCTTAAGGAAAGTTCAAGGTAAAAAGACAGAGGTGTTTATGGTTACATGTGTGT	lnc-ZNF558-1:4	chr19	-	8831143	8832242	-	intronic_sense
LNCV6_79369_PI430048170	5.20579	P	5.21767	P	CTCTTAGCCAAAGGTTAGTTTTCTGCTGTTTGTTATCTGCAGCACAATACAATAAGATAT	lnc-MLL3-1:2	chr7	-	152121373	152122470	-	exonic_antisense
LNCV6_110670_PI430048170	5.97021	P	5.87979	P	AAGAAGCTGCGTGATGGGAGGTAAAGCATTCTCTTCCCTGCATTTTTCTTTGCCACTTAC	lnc-RND3-6:2	chr2	-	150708315	150708572	-	intergenic
LNCV6_19313_PI430048170	2.97443	A	2.15256	A	ACATCTAAGAGGACTCATAATGTCAACATGCATTTCCCCAATAAGTAAACAAGAGAAATG	ENST00000431017	chr6	-	165773201	165775186	RP11-252P19.2	intronic_sense
LNCV6_24521_PI430048170	5.40721	P	5.1725	P	CTCTGGCCCTGTTTTTCAGACCTCTAGTAATAAAAACAAGCCAATAAAATGAACATGAAA	ENST00000526796	chr11	-	125258626	125266798	RP11-687M24.8	intronic_antisense
LNCV6_79743_PI430048170	3.54707	A	3.89705	A	CCCTTCTACAGCCTCCATATCAGCAGCTAAATGCCATTTATTTAAGTTTATAGAAAACAA	lnc-UNC5D-5:1	chr8	+	36266484	36266764	-	intergenic
LNCV6_54423_PI430048170	3.05146	A	4.07627	A	GTCTAGGCTGCTGTATCTCTGTGAGTCTTCCTATTGCTAAAAACAGGAATGGAGACAGGT	lnc-S1PR1-10:1	chr1	+	101406158	101410339	-	intergenic
LNCV6_110614_PI430048170	7.526	P	7.49069	P	AGAGTGTGACTCAAAAATTCTGCTTCTCTCTCTTTATCTCAGGCTTGAAGGTCCCCACCA	lnc-LMAN2L-4:9	chr2	-	96595462	96601911	-	exonic_sense
LNCV6_21051_PI430048170	1.65676	A	1.91357	A	GGAGGATCCCACATGGGCTTTTTTATGCTTTTTCCCATTAAAATTTTAAATGTACATACC	ENST00000520696	chr8	-	74891151	74896302	RP11-3N13.2	intergenic
LNCV6_67694_PI430048170	6.03408	P	6.0924	P	CCAGGCCTGAATAGTTTTGTAGGGTGGCTTTTAAAAATTACTTTCATATCAGAATTGCTT	lnc-GRK4-3:1	chr4	+	3121399	3123466	-	exonic_sense
LNCV6_124516_PI430048170	1.67501	A	2.58766	A	TTTCTTCTTCCATTGATGGAAAAGGAGGCAGCTATGCTCAGGCTTCATGCAAGGACAGTA	NONHSAT116908	chr6_GL000252v2_alt	+	1212136	1214110	-	exonic_sense
LNCV6_98202_PI430048170	6.26416	P	5.83377	P	ACGCGCTGAACAGAGCCAAGAGTTTGATATCTACACTCAGTATTGCAACAATTACCCCAA	lnc-PPP1R36-1:1	chr14	+	64727883	64730688	-	exonic_sense
LNCV6_114328_PI430048170	1.55697	A	1.5729	A	ATGCAACTAAGGCCACTTGGCTGGTTACAAACTAAAATAAGGACCCGAGAAAGGAGAGGT	lnc-BMP5-1:1	chr6	-	55680641	55681021	-	intergenic
LNCV6_17573_PI430048170	7.71053	P	7.11324	P	TTCAAGGAAACACTGACTTGAAAACTCTCCCCCATGGTTTTGTCTGAACTGGCTGCCATT	ENST00000607195	chr5	-	93411033	93422423	NR2F1-AS1	intergenic
LNCV6_54566_PI430048170	8.56615	P	8.56794	P	CTGAAAGCAGGAGGTGTTCTCAGACTTGACCCTGAAGTAAACACATCTCTTTCACCTTTT	NR_024126	chr1	-	116405417	116418559	ATP1A1-AS1	bidirectional
LNCV6_104512_PI430048170	3.33811	A	2.73341	A	AAACTTGAGTAATGATGACAATAGCAGTCCAGCCTGCATGGATGCTGACATGGATGCTGT	ENST00000566676	chr15	+	24261279	24276829	RP11-580I1.2	intergenic
LNCV6_762_PI430048170	8.76765	P	8.47492	P	TCAGCACCTCTACCCCCCAAAAAGAAAAGAAATTCAGGGAGGGAGCAAAGAAACATTCCT	NR_110934	chr16	+	76634997	76658478	LOC101928203	intergenic
LNCV6_58513_PI430048170	5.94579	P	3.94857	A	TCAACTCACTGCATAATAACTCAGGACAGGAGAGGATAAGAACAGCTCTTTGTGTCACCG	lnc-PARP11-6:1	chr12	-	4119648	4119868	-	intergenic
LNCV6_105626_PI430048170	5.17065	P	4.76949	P	TCTAATGTTAGCACTATGTAAAAAAGAGGTTTAAAAGATAAGCTCGGCCGGGCGTGGTGG	lnc-FBXL15-2:2	chr10	+	102440246	102441363	-	intergenic
LNCV6_118847_PI430048170	2.47491	A	1.60746	A	CTGTCAGTGCTTGCCTGTGCACATTTCTTATTTATAATCTTTGATAAGTGCAACAAGTAG	lnc-LYZL2-6:1	chr10	-	30926523	30927043	-	intronic_sense
LNCV6_108864_PI430048170	1.5663	A	1.61004	A	TTTAACTCAGTTTTGTCTCTGATGAGGGTCTAGTGAAAGCAACTGCCCAATCTGTCGCTT	lnc-CXorf56-5:1	chrX	-	119476293	119476834	-	intergenic
LNCV6_30404_PI430048170	7.44008	P	7.56849	P	TTCTTGTTGTCGGAGCAGAGGATTTTTGTTCCAACTACTGAATTGGCAAAATGTTAAATA	ENST00000592381	chr17	+	35568120	35574792	RP11-1094M14.11	exonic_sense
LNCV6_36618_PI430048170	2.23186	A	1.63827	A	TTTCATAATGCAATCACACATAATCACTATGTGACTGCATTATGAAAATTCTTGTAGTGT	ENST00000620950	chrGL000009.2	-	81325	81399	MIR3118-1	intergenic
LNCV6_32610_PI430048170	6.10052	P	6.39785	P	ATTTATCATGAGGGCAGTAGGAAGCCACAGAAGTATTTTAGGCAGAACTGGACCCATTTC	ENST00000617916	chr19	-	39812972	39813555	LLNLR-268E12.1	intergenic
LNCV6_21213_PI430048170	1.58885	A	1.70536	A	TAATAGCTGTTATAAATGGAGATATGACAGGTGTGAACAAACAACCTAGGACTGGAAGAA	NR_125829	chr8	-	96371925	96386648	LOC102724804	intergenic
LNCV6_91059_PI430048170	1.59328	A	1.72217	A	CAGTGCTACCTTTTATAAGGCTGATTAGTTCCTAAAATATGCTGAAAGGAAACAAAACCA	ENST00000556542	chr14	+	36214607	36235608	RP11-259K15.2	intergenic
LNCV6_39592_PI430048170	6.18615	P	5.41554	P	CAGTAGACAGAAGCAAAGCATATTCCCTCCTCTCAAAGAGTTCTACATGGTACACTGCAG	lnc-SUCLA2-4:1	chr13	-	47890849	47892561	-	intergenic
LNCV6_111485_PI430048170	5.11226	P	5.43334	P	CTGGTTGTGTTTTCTTCTTTGCTATACTTGATTGCAAACTCAGAACCCAATTTCAGCCAA	lnc-GABRP-5:1	chr5	+	170924355	170924918	-	exonic_sense
LNCV6_92452_PI430048170	1.60465	A	1.76203	A	TAATCAAGTTTGTGTTTTAGGCAGATAACTGGAGCTGCAGAAAGGAGTCTGGTGGAGAGG	lnc-GALNTL4-6:1	chr11	-	11965872	11979916	-	exonic_sense
LNCV6_18606_PI430048170	5.23597	P	5.71048	P	ACACCCTGCATCTCAAAGTTCTAAGGATGGCAAAGACTATGAGCTAACATTAGCAGCCAG	ENST00000437947	chr6	-	39897340	39900071	RP11-61I13.3	exonic_antisense
LNCV6_28703_PI430048170	4.01717	P	4.06791	A	AATGCATAATTAAATGACTGAGGTCGTCGTGCAGCACGCGGAGCCGTATGTGCTTTTAAA	ENST00000624961	chr16	-	2575628	2577373	RP11-20I23.5	intronic_antisense
LNCV6_29965_PI430048170	1.61231	A	1.78461	A	TCCTGCCAAATCCACTCTTGTAATCTACAGGGTGTGGGACTTTAGCTTTGGGAATATTCG	ENST00000576615	chr17	-	7439159	7443327	RP11-104H15.8	exonic_antisense
LNCV6_9292_PI430048170	1.61574	A	1.79272	A	TTGTTTCTTTTGCCGTGCAAGTTTAAGTTTTTGCACGGCAAAAGAAACAATCCAGAGGGT	NR_039647	chr3	+	109602827	109602897	MIR4445	intergenic
LNCV6_70159_PI430048170	6.57897	P	6.58264	P	TCCATAGGCAGTTAGAATTAATCAGTGCTTCCCACTCAAACCCACTCCAAGTCCAAAAAA	lnc-C12orf40-4:1	chr12	+	39273221	39273889	-	intergenic
LNCV6_29254_PI430048170	1.62229	A	1.80658	A	GGAAGATCCACCTATATGCAGAGAAAGAAAGTACTCTTTTATCTGTAAACTTACCAAACT	ENST00000569998	chr16	-	52198012	52227956	RP11-142G1.3	intergenic
LNCV6_122699_PI430048170	11.2032	P	11.1183	P	TACCAAGAGACGGTGGGAGACGGGTGAGGTACAGGCTCAGTCTGCGGCCAAGACTCTGTC	NONHSAT090521	chr3	+	75395187	75395320	-	intergenic
LNCV6_92728_PI430048170	2.25728	A	1.98826	A	TTCATATCCAAGTGTGGTTCTACTCCTTCCAAGTCATGCAGAACAGTAAGATGTTGTCCT	lnc-HMGCLL1-3:1	chr6	-	54602486	54603150	-	intergenic
LNCV6_86818_PI430048170	2.94522	A	3.96877	A	GTATTTTAGACCTTATCACTTTACAGTCCAGGCATCTTAAGCTGTCTTCCATTTTTTCCC	lnc-CREB5-4:1	chr7	+	28146981	28207902	-	exonic_antisense
LNCV6_2630_PI430048170	1.9733	A	1.84072	A	AGGCAGCTGGCTGCTCAGAGTGGGAAATGGGTTTTGATTTTGAGTAAATAAGGACAAGAG	NR_104115	chr12	+	4590071	4597173	DYRK4	exonic_sense
LNCV6_77260_PI430048170	7.04672	P	6.92686	P	GATAATTATATGTAAGAAGAATTTGGCAGTCCTGCAGCAGCAGGTGCATTGCCTCTCCCT	NR_026938	chr6	+	41101033	41140835	ADCY10P1	bidirectional
LNCV6_20939_PI430048170	2.86872	A	1.85382	A	TTCCTAAATTTCATACTTCTGAGGGTTATATGGGATGGTGAGGGGTGGAGGAGAGTAGCA	ENST00000524309	chr8	+	63013068	63014681	RP11-659E9.2	bidirectional
LNCV6_33773_PI430048170	1.64141	A	1.86146	A	TTAACATCTAGAAGCCACTTCCAACAAAACCATGTGGAAGGCGGGAGCAAATTGCATAGA	ENST00000421604	chr21	+	23065491	23131206	AP001255.2	intergenic
LNCV6_103157_PI430048170	5.55704	P	5.47967	P	TTCTTTGTTGGCTTGATCCCTCATGTCCCGGGTGAAGTAGTTTTCTTGTGAGGCTATAAC	lnc-UEVLD-3:3	chr11	-	18595628	18596571	-	intergenic
LNCV6_28523_PI430048170	5.07813	P	4.93557	P	CACCATAAAGCCTGGAATACAACCTTCTTCCCTTTTCAGTAAACATCTACTGAGTAAATC	NR_102754	chr15	-	96772004	96781654	SPATA8-AS1	intergenic
LNCV6_73252_PI430048170	1.6454	A	1.87483	A	TGATCTAAAAGTCCAAATAGTAATGGAGAAAAAGGTTGTCTTTTCCAGTACTTCATGAGG	lnc-MINA-7:1	chr3	-	97481176	97481506	-	intronic_antisense
LNCV6_66943_PI430048170	6.67007	P	6.54316	P	ACTGTGCCTGCAGTTTGTGGTGAAGGTGCTGGATGTGGACTTGGTTTGTGAGGCCCTGCA	lnc-PLK3-1:1	chr1	+	44810659	44813450	-	exonic_sense
LNCV6_124094_PI430048170	1.6525	A	1.89903	A	TGACCTTCTCTTTTATCTACTCTGGGGAAAAGAGATACCAGGATCTCATCCACTGCTCTG	lnc-C6orf223-2:3	chr6	+	43850048	43891465	-	intergenic
LNCV6_95694_PI430048170	7.91392	P	7.82262	P	AATCTGACTTGGGAGCCCTGGGACTCTGCGCTGGACCTCAGAACTTTTTTCCAGCACCAC	lnc-TRIM61-3:1	chr4	-	164933085	164933506	-	intergenic
LNCV6_53579_PI430048170	5.1211	P	3.36359	A	TAATGGGCAACTTGACTCACAATGCCATCTTCAACTACCACTGCAATGCCTTGTGGGAAA	lnc-KDM1A-2:1	chr1	+	23140324	23141142	-	exonic_sense
LNCV6_60698_PI430048170	4.12488	P	4.28376	P	GGACTATGGGGCAGTTTGAACTTATACAGTTTATCATGAACGATGTTTCCTTCTAAAAAT	lnc-NRL-3:2	chr14	-	23875718	23878704	-	intergenic
LNCV6_76660_PI430048170	12.0159	P	11.9175	P	ATTTACATATGATAAAATTCAACAATTTTAAGTGGCCAGGCATGGTGGCTCTCCCCTGTA	lnc-SERPINB6-7:2	chr6	-	3034171	3050297	-	exonic_antisense
LNCV6_69488_PI430048170	10.9307	P	10.8171	P	ACGAGGAAGTTCATGACCTACCAACTACTTCAGAGGAAACAAATGGGCATCAGTGTCCTT	lnc-PSMA8-3:1	chr18	+	26098838	26099226	-	intergenic
LNCV6_125190_PI430048170	6.55918	P	6.21629	P	TACATTCTGTCCCCAGTGAAATAGTGTTTGATTTTGAGCCTGGCCCAGTGTTCAGAGGAT	NONHSAT123697	chr7	-	140785687	140785810	-	exonic_sense
LNCV6_74992_PI430048170	6.44555	P	6.52981	P	TACGGTTGTATCATGTTCATCTTCATAGCCATTTTTAATATGCCACCGTATACTTTATGG	lnc-NPY1R-4:1	chr4	-	163135025	163166831	-	exonic_sense
LNCV6_12416_PI430048170	1.57785	A	1.57433	A	TTTTAAACGTCGTATGGGCCAAAGAGAAGCTGGATTTCCTATTGGAGTCACCTGTAACAC	NR_110498	chr2	-	6626108	6634706	LINC01246	intergenic
LNCV6_43122_PI430048170	4.09382	P	2.81079	A	AGCCTAAAGCATTTTCAGTTTCCATCTGTGCCTTTCAGGAACCTCCTGATTTCTGATTGC	lnc-IDH3B-1:2	chr20	-	2691226	2692313	-	intergenic
LNCV6_82564_PI430048170	1.55754	A	2.77203	A	CGCAGAACTTGACCTACGAGAGGCATTGGCCATCTCAGCCAGACAAGATCATCATGGAGG	lnc-AC099489.1-1:3	chr16	-	11396403	11402264	-	intergenic
LNCV6_102396_PI430048170	1.55809	A	1.5844	A	ATTGGTTAGGATTGCATTTGACTGCATGTTATAGAAACAGTGACTTAACTGAATAGGGGT	lnc-GTDC1-26:1	chr2	-	141805363	141810401	-	exonic_sense
LNCV6_45533_PI430048170	3.37457	A	3.02028	A	ATATGGGAGGCAGGGAAGAGGGGTTGTTTCTTTTAATAAATCATCATTGTTAAAAGCACT	lnc-HEATR6-1:9	chr17	-	60083563	60088240	-	intergenic
LNCV6_51409_PI430048170	2.08814	A	1.59113	A	CTGTGTTGTAATCGCACGCTGATCTCACAATAAATAACGTGTGCATGGAACGTGCCTTCA	NR_110944	chr16	+	88194280	88195217	LOC101928880	intergenic
LNCV6_81060_PI430048170	5.0248	P	4.75117	P	CTCTAGGACTCAGTGTTTCTAATGTTGCTTATCATTGTTTGTTCCATTTCAGTTTTGAAC	lnc-FANCC-6:1	chr9	-	95481828	95484309	-	exonic_sense
LNCV6_119491_PI430048170	1.56472	A	1.60666	A	TCCATTAAAGCAAAAAGTCATACTATATTACAGTGTTTCAATACGCATTGACTCTGCTGC	NONHSAT025171	chr11	+	131392059	131392205	-	intronic_sense
LNCV6_85726_PI430048170	4.37028	P	2.63412	A	GCTGTCTTCTTTTGCACATGTAGTTGATTATTTGTAGAATGGATTGAGATGTAACCCATT	lnc-CD47-5:2	chr3	-	108165434	108167176	-	exonic_sense
LNCV6_73081_PI430048170	7.36138	P	7.1709	P	AGGCCAACCAGTGGGAGAAGACTGATATAGAAGGGACCTTATTCGTATATCGAAGGTAAG	lnc-TKT-1:8	chr3	-	53344896	53347545	-	exonic_sense
LNCV6_98647_PI430048170	2.14109	A	1.62918	A	TAAAATACAGACTCCATGAATTGATTTTGTCGTTAAGGGCTGGGCCATCAGGAATTTGCT	lnc-RTP3-1:1	chr3	+	46579141	46579779	-	exonic_sense
LNCV6_31381_PI430048170	1.57298	A	1.63743	A	ATCAGAGACCTTCAACAAGTCACTGCTCACATTTGCAAATGTTCACGTCAAGAGAGGACC	ENST00000592370	chr18	-	12230411	12231573	RP11-64C12.6	intergenic
LNCV6_37642_PI430048170	9.91613	P	9.89759	P	GTTGGCTGCCTTCATCCACTCTCTCACTTCTCTGCCTTCAGAGTAAAATTGCAAGATCTG	lnc-AC135050.1-2:3	chr16	+	31041923	31043465	-	intronic_antisense
LNCV6_54589_PI430048170	5.83785	P	5.69423	P	TTTATTAGGTAATTTCCCGGCATCATTTGCATATGTATTGCCATAATGAGTAGGTGTGAG	lnc-TBX15-5:1	chr1	-	119139647	119140638	-	exonic_sense
LNCV6_19836_PI430048170	5.74365	P	6.00142	P	AAAGAAGAAACCTGCCCACCTAGCATCCAGTGCTCAGTAGCTGTTTCCTTTAAAAACTGA	ENST00000624570	chr7	+	66474556	66475749	GS1-124K5.13	intergenic
LNCV6_46920_PI430048170	6.54946	P	5.95558	P	CAAAATATGCTCCAGATGGTAAGTGTGTGTATATGCACATAGAACATATTCTAGAAGACA	lnc-FAM108B1-2:1	chr9	-	71750000	71768513	-	exonic_sense
LNCV6_31354_PI430048170	1.59267	A	1.72121	A	GTAAATAAGTCCTGCAGTTTGCCTTCTAGGTGGGAAGAAAGAATAAAGAATGAAGTGAAA	ENST00000566225	chr18	-	10411608	10414515	LINC01254	intergenic
LNCV6_86923_PI430048170	1.59465	A	1.72773	A	CCAGTTGCTGCCTTAGCAATATAAATTCAATCATATTTCCTGAATGAGTGAAGCATTAGA	lnc-CCNC-3:1	chr6	-	99710828	99711068	-	intergenic
LNCV6_96936_PI430048170	1.70551	A	1.7325	A	ACCTCTTAAGTAGGAAGAGAGTGACACATGGTGAAATGATAGCTGAGGAAAGCCATTCGT	lnc-GUSB-7:1	chr7	-	66025125	66031544	-	intergenic
LNCV6_31305_PI430048170	1.59778	A	1.73903	A	ATGAGCTAGCTCCAAGGCAAATGAGGCAATATTATGTTTAACTGTTTGTTCGGAAACTTC	ENST00000582939	chr18	+	5887487	5889463	RP11-945C19.4	exonic_antisense
LNCV6_872_PI430048170	1.60095	A	1.75024	A	CTGCACAAGATAGCTGGACTTCTCTAAGGAATCAGAATTACAAGGAAAACATATTGATTT	NR_040075	chr18	+	51392041	51468378	LOC100287225	intergenic
LNCV6_3909_PI430048170	11.6791	P	11.4971	P	CCTCCCACTCCCCCAAGATCTATTAGGAACGAGCATTTACTGTTATTATTTCAAATATTT	NR_046713	chr3	-	175235091	175271096	NAALADL2-AS2	intergenic
LNCV6_63815_PI430048170	1.603	A	1.75723	A	CTCTACCTGAGCACAAGAAAGATTGAGGAAGCCAGATCAGTGGACACACTGGAAAAATTC	lnc-ROCK1-3:1	chr18	-	21182502	21183499	-	intergenic
LNCV6_89888_PI430048170	6.60724	P	6.95514	P	AAGGGGAGCACTTAGATTCACGAGCCCAGCCCCTAGGGGATAGAAGCCTAAGGATCCTGT	lnc-C5orf45-4:3	chr5	-	179802951	179805385	-	intronic_sense
LNCV6_10093_PI430048170	7.30758	P	7.04269	P	CCCAGGGCCCGGGACAGCGCCACGGAAGAGGACGCACCCGGCTGTGTGCACATGTGCCCA	NR_128719	chr20	+	63919560	63919632	MIR941-5	intronic_sense
LNCV6_12667_PI430048170	5.50499	P	3.83245	A	TGCATCTATGACTCCTCAAAGTACTCTGCTAAGGGTAATTAAAAGGAATAGGATGTTATG	ENST00000605056	chr2	+	28425945	28426719	RP11-373D23.3	intergenic
LNCV6_126389_PI430048170	1.6197	A	1.80221	A	CAGAGGGGAAAAAACGCTCTCAAACTCTTTAAAGCTGAATAGAAATTAAAGATTTCTTCC	NONHSAT143842	chr16	-	79202623	79204942	-	intronic_antisense
LNCV6_109432_PI430048170	1.62062	A	1.80394	A	TTCTGTCATTTCAACGGAGAGAAGAGGAAATGAGGATAAGTTCCAGAGGGATGCAAGGGT	lnc-C11orf86-2:2	chr11	+	66967753	66968271	-	intergenic
LNCV6_35885_PI430048170	9.71479	P	9.71198	P	TCTTGGTCACCTATGTGCCACCTGCCAGTGCAAGGATTTGTCATAGTTATAGTGACCGTG	ENST00000516021	chr6	+	24166273	24166374	SNORD46	intergenic
LNCV6_61534_PI430048170	4.92298	P	4.40081	P	TAGAATTATTACTCTGAAGATCAGGGAATTTCAGGCGGTTGAACTCATGCCACAGCACCT	lnc-OR4M2-16:1	chr15	+	20751657	20763057	-	intergenic
LNCV6_36507_PI430048170	9.84879	P	9.49836	P	ATTGAGGAGAGTATCACAGTAGTCACCATGCAGTCCACCGAGGTTGGAGCTGCTGAGATG	ENST00000583614	chr2	+	65667256	65667346	AC007389.4	intergenic
LNCV6_37103_PI430048170	1.62975	A	1.82444	A	GTTTAACATATTCTAATAAGAAAGATATTCCTAATAAACTGCCGTGAGATAACTGCTATA	ENST00000428852	chrCHR_HSCHR6_MHC_MCF_CTG1	+	32751526	32751980	XXbac-BPG254F23.7	intergenic
LNCV6_100680_PI430048170	1.63298	A	1.83396	A	CCCATTAAGGACATACCCAGATGCTTTGCACAGAGTAAAGACAATAAATACTGTAAAGTA	lnc-TEX10-1:1	chr9	-	100512980	100514671	-	exonic_antisense
LNCV6_93609_PI430048170	9.85685	P	9.7591	P	TAATGAATGATTTGCAAATCAGCTGAGATGGCACCACTGAAGTCCAGTCTGGCCAATAGA	lnc-NCR1-3:1	chr19	+	54990625	54991549	-	exonic_sense
LNCV6_114748_PI430048170	10.4632	P	10.2931	P	AAAGGATCATGCACTAGTCACTGAGAATCTGGTCCCTGGAGAATCAGTTTATGGAGAGGA	lnc-CLDN24-4:1	chr4	-	183418889	183419805	-	intergenic
LNCV6_27336_PI430048170	1.6389	A	1.85301	A	CCCAAGTTTCAGAGTGATTTTTAACTTGAAGCTGATGAGATGGGATATTGTGTCTTTTTT	ENST00000554862	chr14	+	97458816	97581601	CTD-2506J14.1	intergenic
LNCV6_25856_PI430048170	5.15801	P	4.98193	P	TGGAAATGAAGTGACAACTAATTAGAATTGAAGAAGTGTGGGTCTGCTGTCTCATTATGG	ENST00000543651	chr12	-	128023788	128027166	RP11-349K16.1	intergenic
LNCV6_124118_PI430048170	1.64098	A	2.23396	A	AGCCAATTGAGAATGACAGACGTGCATGGGGAGTTCTTCAAAAGCTGTGTGTAAATTAAA	lnc-RAB23-8:1	chr6	-	57088689	57090629	-	exonic_antisense
LNCV6_42228_PI430048170	1.64384	A	1.87049	A	AGAAGAAAAAGTTAAAGTACTTGACAAAATGAGATATGCTGCCACAATTTTGAACTTTAC	lnc-LIN28B-3:3	chr6	+	103539394	103540821	-	intergenic
LNCV6_51256_PI430048170	1.64486	A	1.87448	A	TAGATCTGATATCAGGAATATCTTTATGGGCCTGGATAAAATAAAGAAAACAGCATGTGG	lnc-NCBP2L-1:1	chrX	+	107777732	107794459	-	exonic_antisense
LNCV6_92323_PI430048170	1.64718	A	1.88303	A	TTCCCCTCAGAAATTAAGTTTGCTGTTATTAAGTAAGAAGTGCAATCTGTCACTACTGAT	lnc-FGF14-1:1	chr13	-	101719812	101721480	-	exonic_sense
LNCV6_90486_PI430048170	4.6941	P	4.82434	P	TCAGAAATGGGAAACAAAAACACAAGGCAGGATGCCCCTTTGTGCTGGAAGTCAGAATCT	ENST00000624820	chr2	-	23616499	23617987	AC011239.2	intronic_antisense
LNCV6_125563_PI430048170	12.2595	P	12.0972	P	TTCAAGGGAAAAGGAGGTTGCCTCTGAGCTCCATCTCTCTATGCTACTAAATATGGTGGA	NONHSAT129108	chr8	+	129250966	129251138	-	intergenic
LNCV6_117166_PI430048170	4.30232	P	4.71565	P	CTAAAACGTGGCTGTGCTTCAAATATTCCAAAGGCCATAGAAATAACTGTTATAGTCAAT	lnc-KCNH5-7:1	chr14	-	62514871	62515123	-	intergenic
LNCV6_1611_PI430048170	1.6548	A	1.90943	A	CCTGTAGTAACCTCTGCATGATGTAAAGGTGGTTGCAATAAAAATCGCGAGGAAAACTGA	NR_125873	chr6	+	159383530	159396441	LOC102724053	intergenic
LNCV6_112015_PI430048170	8.05884	P	7.83038	P	ACACGATTATGTACTCAGCAGTAAAAATTGGCGCAAATATATTTATGCATTTGGGTCAGA	lnc-FAM49B-5:1	chr8	-	130152604	130160063	-	exonic_sense
LNCV6_14324_PI430048170	4.79076	P	4.78946	P	TAAAGGTCTCTGATGGTTCTGGTTTCCTGGGCACCTAGAATAAGTGTGTCACCATTTGTC	ENST00000426904	chr2	-	230988045	230996032	SPATA3-AS1	exonic_antisense
LNCV6_34842_PI430048170	1.66181	A	1.93477	A	GGTATGACTCAAGTGCTTAATAAATAGACCATGTCACTATTGTAGTTTCTAGATACCCAA	NR_038968	chrX	-	39304955	39327362	LINC01281	intergenic
LNCV6_97980_PI430048170	5.21658	P	6.38682	P	GAGGAAAAGAGGCAAAAAGTATACTGGCTCTCCAAGCTGGGGTGTCTTATTCACCAAGAA	lnc-LYZL1-8:1	chr10	+	29454341	29455702	-	intergenic
LNCV6_53556_PI430048170	3.42843	A	3.03699	A	GGTGAACAAGTGCTGAATAAGGCCTTTCATTCATTCGGTTGTTCATTCAAAAACACGTAT	lnc-EIF4G3-4:1	chr1	-	21276049	21278375	-	exonic_sense
LNCV6_113637_PI430048170	8.90005	P	8.83859	P	AGGCAGAAACAGGCTCACCAAAGACAGGCCGCCATGCGAGAAACAGCTTTGTGGTGCACA	NR_103833	chr9	-	67717497	67719179	FAM27E3	intergenic
LNCV6_66634_PI430048170	1.55374	A	1.57193	A	ATACACCTTAGCATTTCCTCTGAGTAAGTCAGAGGAAATAAAGCAAGATGGTAGATATCT	lnc-ZEB2-8:1	chr2	-	144210834	144319870	-	exonic_sense
LNCV6_89775_PI430048170	5.44959	P	4.23135	P	CATTAGTTTTGTATCAATGTGGATTCGTTTTCCAGGGCTGCTGCAAAGTTGTTCCAGACT	lnc-NIPBL-3:1	chr5	+	37066593	37075271	-	bidirectional
LNCV6_70135_PI430048170	8.92689	P	7.90273	P	CAAACAAAATCAGAGTAATCTAGGGAAAGGTAACTCGGTCCCAGGGAAATAGTGGCATGG	lnc-TIMM23B-2:1	chr10	+	45940521	45940854	-	intergenic
LNCV6_46592_PI430048170	1.55988	A	1.59267	A	AGAAGAAACCCCTCAAGACTATCCGACCAAACATTTCGTCTCTGAGAAATGTTCACTCAC	lnc-OPRK1-1:1	chr8	-	53278137	53303447	-	intergenic
LNCV6_64833_PI430048170	1.56222	A	1.60059	A	GTAGAATGGATGTGAATTATAAGGATGAACTGGATTCAAAGACCTGGCCAGACATGGTGG	lnc-CYP2A7P1-2:1	chr19	-	41120766	41136566	-	exonic_antisense
LNCV6_81927_PI430048170	1.56391	A	1.60607	A	TATGTCTGCAGAGAACAAGAAAGTAAACCTACTCAATTGATAGACCACTATGGATTAGAT	lnc-CHM-2:1	chrX	-	85849409	85850139	-	intergenic
LNCV6_52215_PI430048170	3.54697	A	1.61944	A	AAAGAGCAGTTGGTGAATAATCATGCCTGGGAAAACAATCCGCCTGGCAAAGAGATGGAT	lnc-DISC1-4:13	chr1	+	231684751	231693935	-	exonic_sense
LNCV6_112837_PI430048170	1.56836	A	1.62195	A	AGATAGACACCAATATTCATATTGTTCTCATGAGGAAGGGGATGCTACAAGTTTAAGCGA	lnc-ADAMTS9-5:1	chr3	-	64428848	64434366	-	intronic_sense
LNCV6_18866_PI430048170	3.50197	A	2.74013	A	GTCTATTTGGATATCGTTTTCCTTTCCATTTGAGGAAAAGCCAAATGCAAATAAGGAGAA	ENST00000606274	chr6	-	87151159	87155285	RP11-393I2.4	bidirectional
LNCV6_40956_PI430048170	2.71822	A	2.77801	A	AATCAATTTCTTGATTTCAGTAGGAATAGTGAGTCCCTAAGAGGGGAGAAGCCAGCCTGG	lnc-ASF1A-2:2	chr6	+	119349931	119363420	-	bidirectional
LNCV6_72840_PI430048170	15.0496	P	14.8359	P	CTCTAAGAGCCAAGATAGCTTCCTGAAACACGTGAAGGAAAATGATCAGAAAAAGAAGGA	lnc-CTDSPL-3:1	chr3	+	37748109	37748900	-	intronic_sense
LNCV6_87745_PI430048170	4.65721	P	4.53986	P	TTTTACAGAACTTGCTGGAGACACCTGTCTTGCTGGGCTGATGGATTCAGAACCAATGAT	lnc-RIPK4-2:1	chr21	-	41716709	41718989	-	intergenic
LNCV6_101458_PI430048170	2.11835	A	1.80727	A	GAGGGGAAATTGAAGGGTGCTTTTCCCTAGTTAACAATCCTCAAAGAAAAGACAGCAAAT	lnc-IFNA8-1:1	chr9	+	21403080	21403651	-	exonic_sense
LNCV6_30634_PI430048170	9.86207	P	9.88797	P	ATTCAGCATCCGTGCACACTCCTCACTTCCAGGTTTTTCAAAAGATGGGAGATTTCCAGT	ENST00000578482	chr17	-	47682417	47682683	RP11-138C9.1	exonic_antisense
LNCV6_36372_PI430048170	1.59306	A	1.72333	A	GCTTTAAAAACTGAACTCACTACACAAATGTAAGTTATTATAATTATTATGATTAACAAT	ENST00000516174	chr5	+	62146665	62146946	RN7SKP157	intergenic
LNCV6_118923_PI430048170	7.12101	P	7.05799	P	TTTGGTGCACAGCAGGTTGTACATGATTTCATGTTTATGTAGCAAAATGCATTGAAATGT	ENST00000562082	chr10	+	68698500	68700794	RP11-119F7.5	exonic_sense
LNCV6_75800_PI430048170	8.40652	P	8.42001	P	ATGGCTATATTTATCTCGTCTCTCTGCCATGAAGGAATTTGCCTATATGAAGGTATTTAT	lnc-LIX1-2:1	chr5	-	97177003	97183170	-	exonic_sense
LNCV6_31521_PI430048170	2.61707	A	1.77816	A	CAGTCACAGAGAGAAGACATATTGTAGTTGTGCTGCCTGATTCAACTAAATAGAAAAATA	ENST00000578349	chr18	+	32581528	32582828	RP11-386P4.1	intergenic
LNCV6_51132_PI430048170	1.61366	A	1.78844	A	CTACTCATTTAAACAGGAGGAAAAGTCTTTATATTGTATACAATCAGTGTAGTTATAGGG	lnc-BARHL2-3:1	chr1	-	90002146	90003189	-	intronic_antisense
LNCV6_120362_PI430048170	5.25696	P	5.21136	P	GAAATTCAGTAAACACTACACTAGAACTGAGTTAATCCTGTTGACAACAGAGATGACAAA	lnc-MAGEL2-2:1	chr15	-	23567468	23569296	-	exonic_antisense
LNCV6_82015_PI430048170	1.61677	A	1.79629	A	AATACCTACATCTGTTTAAAGACATAAAATATACAATTTAACACTAAAGCTACTTGGTAT	lnc-TMSB15B-1:1	chrX	+	103918895	103932911	-	intergenic
LNCV6_30361_PI430048170	4.21314	P	5.23832	P	AAGAAGGGTAAGAAGAATTCTAGCTGAGGCATATCCAAAGCTTTGGCCCAGTGGATTCAG	ENST00000582272	chr17	+	32627739	32686484	RP11-220C2.1	exonic_antisense
LNCV6_86554_PI430048170	1.62334	A	1.80897	A	CTGAAGAATATCTACTTTTTGTAGTCCTTTCAGAAGCGATCTCTGAGATGTAAACTTGTC	lnc-TIMP4-4:1	chr3	-	12123646	12125582	-	intronic_antisense
LNCV6_16926_PI430048170	5.42338	P	5.0513	P	TAAACCAATAATCGTTACCAGGTACTGAGCCCTTCAATGGAGGTCTAAACCCTCCACTCT	ENST00000605200	chr5	+	1594626	1611467	CTD-2012J19.3	intergenic
LNCV6_8652_PI430048170	7.31625	P	7.30091	P	CTAGGGCATTGGTGTAAAGCTGGAGACCCACTGCCCCAGGTGCTGCTGGGGGTTGTAGTC	NR_029896	chr17	-	7223296	7223379	MIR324	exonic_sense
LNCV6_88046_PI430048170	1.62985	A	1.82548	A	TGAGATCAATGAGGACTGAGAGGAATGAGCACTGAGGGCAATGAGGACTGATATCAATGA	lnc-BLACE-1:1	-	-	NA	NA	-	NA
LNCV6_50103_PI430048170	3.5154	A	1.82818	A	TTCTATCAGGATCATTCAAGGGTGAAGCATCTCCTGAGAAGCAGAAGACCCTGTGAAACA	lnc-HAO2-1:4	chr1	+	119328707	119362374	-	intergenic
LNCV6_112895_PI430048170	6.23623	P	5.51754	P	TCGACTCGAACAGAGCCTTTTTTGTCAACTATGACATTTTTGAAGAATCAGCTGGCCGGG	lnc-VCAM1-3:1	chr1	+	100923140	100939576	-	intronic_sense
LNCV6_77008_PI430048170	4.09705	P	3.85901	A	ATGGCTGGATTCAGGGTGAGCTGGATTTTCTTTTCATTTCCTGAAATATCTTATATTTTC	lnc-POM121L2-2:3	chr6	-	27359840	27375239	-	intronic_sense
LNCV6_53477_PI430048170	9.08331	P	8.88435	P	GGAAAGCCTCATGTTACACTCCTTCTCAAATCTGGCTCTTTATCGATACCATTCCTACAA	lnc-C1orf64-2:1	chr1	+	15988181	15988441	-	intergenic
LNCV6_64025_PI430048170	3.15397	A	3.62382	A	AACCAAGTGTAGAAGGGAGTCTGTAAAGGGCCTGAGGTCCTGATTCAATTTCTTCAGCTT	lnc-CDH20-3:1	chr18	+	61571341	61606574	-	intergenic
LNCV6_68076_PI430048170	1.95566	A	1.85231	A	TGGTATCCATGACTCAAATCCAGAACCTCAACATTAAACTGAGACTCTCTCACTGTACCA	lnc-TNN-4:1	chr1	+	175618208	175632895	-	intronic_antisense
LNCV6_114139_PI430048170	7.04696	P	6.96249	P	GCACGTTAGGATATAATCCAATTGAAACTGCAATATCGAGAACATCTCATCTTATCACAA	lnc-MICALL2-1:8	chr7	-	1428464	1437611	-	exonic_sense
LNCV6_116163_PI430048170	6.88676	P	6.95847	P	GATGTGTACCATCAGTGTACAACCAGCCCTCTATATCTGGAATTCTACATCTGAGATTCA	lnc-RP11-404P21.6.1-7:1	chr14	-	96292981	96295059	-	exonic_sense
LNCV6_96472_PI430048170	2.1197	A	4.34021	P	CAGTCATCATAATTCTCACCTACCTTGTAGCAATCGTTAATCTTTCAGTTTGTGTCATTT	lnc-TATDN1-2:1	chr8	-	124536814	124543602	-	exonic_antisense
LNCV6_11895_PI430048170	6.96628	P	6.90019	P	CCTGCAACAGAAAGAGTCCTAACTGATATATTTGTGACCATTTCTAAAATCTCCAAAATG	NR_110787	chr1	+	200669506	200694250	LOC101929224	intergenic
LNCV6_112786_PI430048170	1.65173	A	1.89952	A	ATTGCTTTTAAAAATGTATATATATTGCTCTTTATAGTTTTCGCAACTTAAAATGTTGTT	lnc-CCRN4L-15:1	chr4	+	138529166	138558707	-	intergenic
LNCV6_65165_PI430048170	1.65583	A	2.04469	A	TGTGGTATTGAAGCCCTCAAGGTTACCAACTTGCAAGGGAAGCTTCTTTGGATGTGACAT	lnc-NLRP12-5:1	chr19	-	53657399	53658462	-	intergenic
LNCV6_23597_PI430048170	2.26358	A	1.92052	A	GAAGTCCGGTACAGATTTCACGTGTCACCTTCTAGTTCCTTATCTGAAATTGAAAGGTGA	NR_033972	chr11	-	9754769	9759533	LOC440028	intergenic
LNCV6_14445_PI430048170	7.05197	P	7.09353	P	GATGTCCCTTTTGATTATTGTTTACACGGTTCGTCTTTTTCCACCTTTCCCCGTTGGACT	ENST00000446593	chr2	-	242047695	242084138	AC093642.6	intergenic
LNCV6_49108_PI430048170	4.7392	P	5.41383	P	TTTCCAGGGAAGCAGATTTGCTGTTGACTAATAAAGACCATTTACTTGGAGTGGGGCCAA	lnc-ARHGEF5-1:4	chr7	+	144386972	144391009	-	intergenic
LNCV6_123225_PI430048170	1.55612	A	1.5738	A	CCCAATCAATCATCTCCAGAAGAACATCTGAATCTCTAAGGAATTGATCCAAATTGTTAA	lnc-ANXA10-4:1	chr4	+	168775418	168778471	-	intronic_sense
LNCV6_25915_PI430048170	4.51347	P	5.24559	P	AGGCGTTCCTTACCATTGTCAATAGTGGAGGACACGTTGTCTCTCTTCTCTTCTGTTTCA	ENST00000623628	chr12	+	131235511	131237523	RP11-638F5.2	intergenic
LNCV6_49595_PI430048170	3.46188	A	2.74508	A	GGCCACTCAGGTACCCTCTAAGAAAGAGGATTGAGACATGATTAATAAATGAATGTCTTC	lnc-SPATA19-1:3	chr11	-	133798039	133810500	-	intergenic
LNCV6_59023_PI430048170	1.55598	A	1.58234	A	AAATATGAAGCAGAAATCAACAACTGGACAAATGCTGAAAATGACTTTGTGGTGCTGAGA	lnc-KRT2-1:1	chr12	-	52632865	52634456	-	intronic_sense
LNCV6_27030_PI430048170	4.58727	P	4.17294	P	TTAGAATTTGGATAGATTCTAAGGCCCTGGCATGACTCTACAGGGAACCAGGGAAGTGAT	ENST00000553426	chr14	+	62114353	62117566	LINC00643	exonic_sense
LNCV6_70116_PI430048170	7.77807	P	6.86446	P	AGGAGACAAGAAATCCTTAGGAGACTGCTGTCAAGTGTCCCCCACAAAAATACTCCATTG	lnc-BCL2L15-2:1	chr1	-	113899127	113900008	-	exonic_sense
LNCV6_69749_PI430048170	1.55895	A	1.5919	A	TTCTAACATCTGGTTGTCTGCGAAATAGCTGCACTTGAGATTTCCTGGGGAGAGACCTAA	lnc-KIAA1383-8:1	chr1	+	232631920	232636711	-	intergenic
LNCV6_98121_PI430048170	1.55974	A	1.5948	A	TGGTAACTACTTCGGATTCACTGAGACCAAGCGTGCCAAGCTAAACATTCCTTTTTTGAT	lnc-EEA1-4:1	chr12	-	93001159	93001674	-	intergenic
LNCV6_50242_PI430048170	1.56057	A	1.59749	A	CCTCAACCTTAAGAAGAGATGGAATGTTCATAATGAGGAAGAAGTCTTCTGATTTTCTAA	lnc-PRMT6-1:1	chr1	+	106818238	106838193	-	intergenic
LNCV6_53765_PI430048170	7.53038	P	6.02398	P	ACTTTCAATTAATCTTCCCAAAGATCCTGACGTGCTTCTTCTGCTCCAGAAGCATAGCGG	lnc-TRIM62-3:1	chr1	-	33124298	33127147	-	intergenic
LNCV6_58008_PI430048170	5.6145	P	3.86958	A	TTTGTTACTATTTGACAGACAGCATCCATTATGAACTTCTCTACCATCCTCACCCTATAC	lnc-RAB38-4:1	chr11	-	87815034	87816157	-	intergenic
LNCV6_91506_PI430048170	4.20635	P	3.97699	A	ATGGGATTATTCTTCACCATTTCCTTTTTTCTAGGTGTACGTGGTTGGGAATGAACCTTT	lnc-CDH1-7:1	chr16	+	68900237	68907533	-	exonic_sense
LNCV6_124950_PI430048170	12.9851	P	12.8632	P	GCTCTCAGAGGGGCTGGCAGTACTGCTCTGAGGCCTGCCTCTCCCCAGACCTTTCATGGG	NONHSAT120351	chr7	+	44110841	44110924	-	exonic_sense
LNCV6_32472_PI430048170	1.5783	A	1.6617	A	ACGTCAACTCTGCACCCTTAGCAGTTTGACAGAGAGGAAAATGATAAAAATTTAACTCAG	ENST00000605640	chr19	-	35014961	35025335	CTD-2527I21.14	exonic_antisense
LNCV6_71739_PI430048170	1.58381	A	1.68796	A	GCTCGCATCTTTTCAGGCTGCCTGAGACTCTGGGTTAAACTGCCAAATTTTTGCAACAAA	NR_104056	chr21	+	33057828	33065079	LINC00945	intergenic
LNCV6_9432_PI430048170	4.15895	P	4.41372	P	GCCCTTTCTGTTGTCTAAAAGAAGAGAAAGCGCTTCCCTTTGCTGGATTACGGTTTGAGA	NR_030213	chr19	+	53739332	53739419	MIR518A2	exonic_sense
LNCV6_91104_PI430048170	7.1396	P	7.29547	P	GTTTGTGCCTCCACTCCAGGATGACTAACTACAACGATTACACGTAAAAAGACAAAACAA	ENST00000548468	chr12	+	50112197	50165618	RP4-605O3.4	exonic_sense
LNCV6_91613_PI430048170	8.2028	P	8.37385	P	TACACCTTGTCCCCCCATTGGATGTCCTGGGTTACACCTCATGCTGCAGACACAGCAGCT	lnc-CIDEA-4:1	chr18	+	12278495	12281508	-	exonic_sense
LNCV6_119293_PI430048170	7.99041	P	8.35454	P	AATATTCCCCTACCTGATCACTTGACTGGGTCATCTCAGGTCTCACTCACGTCATTTAAA	NONHSAT022078	chr11	+	65118310	65119111	-	bidirectional
LNCV6_15184_PI430048170	4.71843	P	5.06674	P	CTGCATCTTCAGTGGTATCCATTTTGTTTACACTATCAACCAAACTTTCTATGCTAAGAA	ENST00000624189	chr3	-	128914833	128915060	RP11-723O4.7	bidirectional
LNCV6_35708_PI430048170	1.59346	A	1.72611	A	ATGACAAATACCGGCGTATGAGTCTTGGATGATGAATAATACGTGTCTGGAACTCTGAGG	NR_003205	chr14	+	100968947	100969021	SNORD114-12	intergenic
LNCV6_3612_PI430048170	4.1614	P	2.48051	A	ATTGGGAAGTGTCCACTTTCTCAACCGGCTCATCAAACACACTCCTTTGTCTATGAATGG	NR_033519	chr3	-	187234081	187292022	MASP1	exonic_sense
LNCV6_8_PI430053867	1.60063	A	1.7507	A	CCATGAAAAAAGCCTGGGAGTGGGATTTTTGGTTTTGCTTTGTTTCGTTTTGTACAAAAA	lnc-ATP6AP2-11:1	chrX	+	39804697	39806217	-	intergenic
LNCV6_113584_PI430048170	5.07894	P	4.87481	P	CAAGAACACATACGTTTTACCATTTGTTAAGCTTTTGTGATCTGAAGGGAGTGTTGTATA	lnc-PTCH1-6:1	chr9	-	95145269	95150033	-	exonic_sense
LNCV6_28335_PI430048170	1.74913	A	3.23464	A	TTGAAGAGCAGAAAGACTGGCATGAAATATCTGTCAACATAGCTCAACAAGGAATCAGGA	ENST00000567231	chr15	-	86105040	86116672	RP11-553E24.2	intergenic
LNCV6_21410_PI430048170	3.93162	P	4.37802	P	CTGGCTCGAGAGGGAACTTGTAATTTCGTTTTATTTTTGGTTTTCTCTCTCTTGCTCTTT	ENST00000521991	chr8	+	125522775	125530486	RP11-136O12.2	intergenic
LNCV6_65863_PI430048170	16.7373	P	16.6338	P	CCGCAAGCAGTTTATTGACTTGCACAGTCCTTCTGAGATTGTTAAATAGATTTATTCGGT	lnc-OTX1-4:1	chr2	+	62939915	62940282	-	intronic_sense
LNCV6_80731_PI430048170	1.62007	A	1.80338	A	GTGTTAATGATCAAGGAGTATGTCAAATTACAACATGTCTGCTGCAGGAAATTATGGGGT	lnc-ZNF658-3:1	chr9	-	66960393	66962065	-	intergenic
LNCV6_16799_PI430048170	7.01334	P	7.0976	P	GCCCTCGTTGCCCTATTGCACTTTTGATAATATTTGCCTGTGACAAGTAGTTATTTTTCA	ENST00000507023	chr4	+	177444979	177677126	RP11-130F10.1	intergenic
LNCV6_103821_PI430048170	8.11652	P	8.33997	P	TAGCCTGTCTCTCACGCTTAAGATAGTACATGCCTCCCATCTGTAAAAATGGATCATCCG	lnc-KDM4C-2:3	chr9	+	6704338	6704977	-	intergenic
LNCV6_94785_PI430048170	2.16501	A	2.38954	A	GATGTCATTGCATAATATAAGACTCAGTTCTGACCATTTCTAAGGCACCACGCTGCCCTC	lnc-DIRAS2-11:1	chr9	-	90158958	90202908	-	intergenic
LNCV6_109121_PI430048170	2.33499	A	1.83406	A	CATGAAACTCAAGATTGAGTCTGTTCCCTATCTTACATAATAATGGATAAAAAGGTGCCA	lnc-FMN2-2:3	chr1	+	240765438	240776803	-	exonic_antisense
LNCV6_101633_PI430048170	1.63351	A	1.83676	A	AGATGACTTATTCCTGGATCACATTCGTGTTTAGATGATCAAGCCAAATCACAATTAGTT	lnc-HIVEP1-6:1	chr6	+	11918587	11919234	-	intergenic
LNCV6_86127_PI430048170	1.63441	A	2.2794	A	GCTGAACAGCAGTGCGAGTGTCTTCAGCAGCAGGGCAGGAAAGACGAGCTGAAGCAGGGA	lnc-SHH-6:1	chr7	-	156164732	156174338	-	intergenic
LNCV6_85098_PI430048170	2.87663	A	1.84921	A	TCTAATGTGCTAGAATAACACTCTGCAAACTTACTGTGCTTTGTGATCTAGGCATTGAAC	lnc-ARF5-8:1	chr7	+	127543215	127543500	-	intergenic
LNCV6_77783_PI430048170	2.9277	A	2.20581	A	GGAAACACACAGCACCATCTGTGAATGATTCTTGCCTCACTGAACCAGAATCTAGTAAGA	lnc-PERP-7:1	chr6	-	137892230	137892468	-	intergenic
LNCV6_91127_PI430048170	5.58388	P	5.46614	P	AAAGGAAAACAACCCTTGCGTCCTGAAAAATTAACTTCATATGTATCGTATTACTCTTCC	lnc-C15orf44-1:7	chr15	-	65595764	65598865	-	exonic_sense
LNCV6_125892_PI430048170	8.71216	P	8.86625	P	GCTCTTTCAACTCCCAAGGTTACTTTGTCAATAAAGTGCGCCTTCTCAAGTCTTAAAAAA	NONHSAT135718	chr9	-	137293868	137295721	-	intergenic
LNCV6_103236_PI430048170	16.9052	P	16.6361	P	AGACTGTGATGACTGGGAGCGGGCTGAATGAGATGGAGTGTGCATTACATTTGGAAAAAA	lnc-FMR1NB-3:1	chrX	+	148052232	148052746	-	exonic_sense
LNCV6_13770_PI430048170	1.65982	A	1.93107	A	AGTCATATGATCGTGGCTTATTATAGCTTACTCCTAAATTTAGAAGTGTTCCCAGATTGA	ENST00000624969	chr2	+	161433874	161437458	RP11-334E15.1	intergenic
LNCV6_23265_PI430048170	3.99422	P	5.78681	P	ATTTAGAGACAAGGAAATTGAAATGGAGAGAGAATTGGGCTCACATGCAGGCAGCATGTC	NR_038943	chr10	-	109945558	110008381	ADD3-AS1	exonic_antisense
LNCV6_96953_PI430048170	8.60302	P	8.4266	P	ACTTCTTTCCTTGGTGCAGGAAGGCAGTCTTTGTTACATACAGCAGAACATAGGTTAATG	lnc-AGR3-4:1	chr7	-	17033088	17033478	-	intergenic
LNCV6_65556_PI430048170	17.8077	P	17.6925	P	CATGAAGGAACAACACCTAAACCCAAGAGGGCAGCTGTCGCAACATCCAGTTCATTTTAA	lnc-CIB4-2:2	chr2	-	26678218	26678510	-	bidirectional
LNCV6_89789_PI430048170	1.55184	A	1.5663	A	TCCGGATACCGAATCACATACTTTATATTCACTCACTACAATCCTGCAAAACTTTGTTGT	lnc-CD180-7:2	chr5	-	68186803	68188239	-	intergenic
LNCV6_24_PI430053867	5.69525	P	4.72099	P	TATTAATGCCTATACAGAAGTGGGGAGAAGGTTCAGGGTTGGAGGAAGAGTAGGACAAAC	ENST00000421851	chr1	-	174009267	174016206	RC3H1-IT1	intronic_sense
LNCV6_11862_PI430048170	1.55122	A	1.569	A	CCTTTATGATGTCAATCTAAGGGCTGAGCTAAGGGAAATAAATGTGATTATTGTTATGAG	ENST00000452178	chr1	+	190264898	190362270	RP11-547I7.1	exonic_antisense
LNCV6_123324_PI430048170	2.99362	A	2.24619	A	TGCTGCTAATCCCAACCCTTAAGCATCACTTCTATGGAGCCTTCTATGAATTTTTTCCCA	lnc-CCT5-16:1	chr5	+	9389484	9389821	-	intronic_antisense
LNCV6_15640_PI430048170	1.557	A	2.28851	A	TTGTTCTTAGGAACAATTTCCCTTGGAGTCTTTCACAGACACCTGGAGCAAACTGGTGCT	ENST00000415940	chr3	-	187997422	188003990	RP11-132N15.1	intergenic
LNCV6_62684_PI430048170	6.83887	P	6.80175	P	AGCTTACAGTCAGCAAGGAACAGAAAGCCAAATAAAGTAGGAAAGGGTAAGATGTTCAAC	lnc-C17orf108-2:1	chr17	-	27891928	27894752	-	intergenic
LNCV6_33853_PI430048170	7.22919	P	5.96167	P	ACATTGTTATCACAATAATTTATAGCCAGGATGCCTCTTCCACCTGAGAGTGAGCTGCCT	ENST00000429843	chr21	+	29496047	29500386	BACH1-IT3	intergenic
LNCV6_19165_PI430048170	4.03597	P	2.75677	A	AAGAAGGGAGAAAAGACGCATCTTCCCTACATTCACTTGGGGACAGAAGCCTAATATCAC	ENST00000590219	chr6	-	139174469	139239305	RP1-225E12.2	exonic_antisense
LNCV6_11902_PI430048170	10.7804	P	10.5946	P	GCCCTGTCGCCGCCACCGCGGAAAACGTCTTGCACGTGCGAGGGGCATTTCAGGAGTTTC	ENST00000454651	chr1	+	201507241	201533608	RP11-134G8.7	exonic_sense
LNCV6_20417_PI430048170	1.56688	A	1.62107	A	ATGAAAACTGATGCAGAAACCACTCAAAGCTCCTTGGAATAAAGATACTATCTGAATTGC	ENST00000448541	chr7	-	157739010	157740456	AC006003.3	intronic_sense
LNCV6_14245_PI430048170	5.10887	P	5.33818	P	CAGAGACAGCATCCTATGGCATGGTGATCCAAAACAAGTACACCTCTACCTTTTCCCTTT	ENST00000564299	chr2	+	216995906	216996490	RP11-574O16.1	intergenic
LNCV6_105158_PI430048170	7.65003	P	7.48333	P	TTTAAGCAATACCCAGCTTACTTGGATTTTGGGGTGAAGTCAGTGCTGAGTCTCCCAACT	lnc-NDUFA7-2:1	chr19	-	8310504	8319560	-	exonic_sense
LNCV6_84372_PI430048170	5.87943	P	6.10949	P	TCTGTTTTGGCAGAAGGTGTCTCTCCAATATCCAAAACTTGGATAATCCACATTAAAACT	ENST00000583306	chr18	+	14978739	14979839	RP11-527H14.1	intergenic
LNCV6_28889_PI430048170	2.89822	A	3.28821	A	GTGCTGGTTCAGGGTCACAGTGTGAAATTCCTAAAACAACCCAGGAGAGAATAGGTTTGA	ENST00000623553	chr16	-	15745605	15747573	AF001548.4	exonic_sense
LNCV6_112975_PI430048170	5.07371	P	5.14425	P	AGGAAATTAAAAAGGGCACTGGCAAAGGAGTGCTCATAACCTTTACAGTTCTCTCCTCCC	lnc-CCDC103-5:1	chr17	+	44941524	44941964	-	intronic_antisense
LNCV6_9167_PI430048170	1.58538	A	1.6966	A	CAATCATGTATAATTAAAAATGATTGGTACGTCTGTGGGTAGAGTACTGCATGACACATG	NR_030236	chrX	-	147260531	147260625	MIR509-1	exonic_sense
LNCV6_16202_PI430048170	13.3772	P	13.3655	P	AGTTTTGCTTTAACTTCCATACCATCAAAAGTCCTAGGCCCATCTCTCCCTAATCAAAGG	NR_125906	chr4	+	75980789	76005941	LOC101928809	exonic_antisense
LNCV6_63003_PI430048170	1.59017	A	1.71255	A	AACAAAGGTGCATGGATTTCAGAGTCTGATTGGCCTACAACAGCATTTGGCTTGTGGAGA	NR_027413	chr17	-	43375927	43388898	LINC00910	intergenic
LNCV6_83587_PI430048170	5.42594	P	5.37096	P	ATTGCCATTGACAGCTTGATGTAAGTCAGGTTGTAGATGAGCATGAGAGTGTGGAGCAGA	NR_003190	chr17	+	16786891	16804505	USP32P1	intergenic
LNCV6_70156_PI430048170	6.61411	P	6.48961	P	CCTCCCTGTGTCCTGTGGGAGAATTCACTGTCTCTACTACGTGGGAAAATGTGAAAGAAG	lnc-FKBP4-5:1	chr12	+	2377750	2386656	-	intronic_sense
LNCV6_117202_PI430048170	1.59385	A	1.72792	A	CTTATTTTTGGACTAGATGACTCTCAAAGTCTCCAGAACATGGATAAGTGAAAGAAAGAA	lnc-ABCA5-15:1	chr17	-	70628916	70629265	-	intergenic
LNCV6_86953_PI430048170	1.59896	A	1.74642	A	ACATCTCAACTTATTTTCTCTACTCAATTTAGTGAAAACCACCAGTTAGCTGGAATGCAA	lnc-MTFR1-2:1	chr8	+	65399615	65399880	-	intergenic
LNCV6_55018_PI430048170	7.96896	P	7.90091	P	GGAAGTTGAGAGCCCTACCCCTGCATAACAAAGTTGTAAGACTAACTGCTTTGCTTATTG	lnc-UAP1-3:1	chr1	+	162612704	162613384	-	intergenic
LNCV6_17622_PI430048170	8.81948	P	8.66354	P	TATGTCTCCATTTCCAGAAATCTAACAGGAGAATCTCTGACTGCTTAACAGATCACCTAA	NR_033932	chr5	-	98769617	98773084	RGMB-AS1	exonic_antisense
LNCV6_97654_PI430048170	2.27075	A	3.31399	A	GAGACATTTCATACTTGGTATTTGAAAATACGCTAGCACAGCTCTTGGAAATAAACAGTA	NR_037183	chrX	+	141502848	141649939	SPANXA2-OT1	exonic_antisense
LNCV6_85222_PI430048170	1.62099	A	1.80473	A	TTCTATTCACCTCTCTGACGATCTCATGTGAAAGCACACATAACACTTTCTCTTCTCTGA	lnc-FSIP1-9:1	chr15	-	39085328	39093818	-	intergenic
LNCV6_49677_PI430048170	1.62362	A	1.80976	A	TTCTTACCTCCAAACTGATACTTCAGTTCATCACAGAGACACTGATGAGGAGTGTGCCTC	ENST00000567252	chr3	-	70196894	70312726	RP11-231I13.2	exonic_sense
LNCV6_119682_PI430048170	10.6132	P	10.6424	P	GCAGTAATCACTATAAAAAGAAAAGACTTCTGCAGCCCACCTCCCCAACACATGCGTAGA	ENST00000444467	chr12	-	57612339	57618171	AC025165.8	exonic_antisense
LNCV6_81306_PI430048170	10.686	P	10.599	P	AACGGGGTCTACTACTGATCTCAGGAAACTCCAGCCTGGCCTCTGACCCCAGTTCAATCC	lnc-ST6GALNAC4-1:2	chr9	-	127920880	127921734	-	exonic_sense
LNCV6_26717_PI430048170	1.63028	A	1.82794	A	AACACACAAAAACCCATAGATTCATGCTCTGTAAATCTCAAGAAGCAACTCTGTCCCATC	ENST00000554526	chr14	-	23729038	23729741	RP11-388E23.2	intergenic
LNCV6_72642_PI430048170	11.1323	P	10.9483	P	CCAGGTTGCTCCTTGAGGGCAGGACAGTTCTTATGGCTTTATCCGTTGCGTAAGCACAGA	ENST00000522221	chr3	-	9389915	9391822	THUMPD3-AS1	intronic_sense
LNCV6_120525_PI430048170	9.74589	P	9.51089	P	TATCCTATGGCCCTGACTGGAAGGATTTCTACATAGTGGAACCCCTGGCATTTGAAGGTG	NONHSAT047083	chr15	-	72346523	72346602	-	exonic_sense
LNCV6_112388_PI430048170	3.02862	A	2.45484	A	TAATGAGAAGAACATTGAAAAGAGCATCACATCAGAATATCGAGGTGGGCCTGGAAGTTG	ENST00000569557	chr16	+	35207959	35253649	RP11-488I20.8	intergenic
LNCV6_27375_PI430048170	1.64356	A	2.19697	A	ACGTGTATGAGAGCATGTTTGGAGAACTATGCTTTATAGCAAGAAGGTTTGAAATCACCA	ENST00000553623	chr14	+	100657358	100667545	LINC00523	intergenic
LNCV6_76217_PI430048170	17.1894	P	17.1441	P	GGCAAATTTTACCAAAATCAAAGCTATTCCTCAGCTCCAAGGCTAACTGTGATCTCTGTT	lnc-GEMIN5-2:1	chr5	-	155111183	155112324	-	intergenic
LNCV6_80340_PI430048170	1.65231	A	1.9052	A	TTCATCCCGATAACTCAGGAAATCACTGCAAACACGCAATCAAGTGGAGAAGACGGAACT	lnc-GPR20-5:1	chr8	-	141436986	141438096	-	intergenic
LNCV6_78409_PI430048170	1.65379	A	1.91071	A	TAGGGAAAAGAGAAGGAGGAAGAAAACCCAGTAAGTAACCTATTACTCTTCATTCTACAG	lnc-C7orf10-8:1	chr7	+	41705301	41707533	-	intergenic
LNCV6_109029_PI430048170	1.55595	A	1.57693	A	TTGATTGGGTCTTGAAGACAGAATAACAAGCGCCAGAACTCAAGCATTTTGCCAGGAGTG	lnc-CCRN4L-8:2	chr4	+	137665530	137680286	-	intergenic
LNCV6_49281_PI430048170	7.64194	P	7.87541	P	AATTTGTTTGTGTGACAAATTGTCCTGCCGTTCCACCCTCTTAGCTACTGTAACCAGCAC	lnc-ASPH-6:1	chr8	-	60909517	60910533	-	intergenic
LNCV6_21211_PI430048170	1.55309	A	1.57075	A	ATGTGAGTTTTTGGTGTCCCTTAGGAGAAATTCTGTGCAATAAAGAGGCTATTTATGGCA	ENST00000602571	chr8	-	96140572	96140944	KB-1043D8.8	intergenic
LNCV6_38053_PI430048170	2.81928	A	2.34626	A	CCGCTTAGTATTCTTATCTCTCAAGGTTTTTGCTAATAATAATTTCTGTTACGCCTCAAC	lnc-MBOAT4-2:1	chr8	-	30187300	30190259	-	intergenic
LNCV6_125384_PI430048170	3.46118	A	4.90991	P	GTATTTCCACCAAATGAGTCCCAGTTACCTTTTATGTGTATTTTCCATGCTTGTTCACCT	lnc-DUSP26-3:2	chr8	-	34228994	34242757	-	intergenic
LNCV6_59628_PI430048170	4.37151	P	4.59199	P	TGTTTACCTAATATGCCCCTGTCGGAATATCATACAGCCATTAACACTTGTGTTTTCCAG	lnc-PEBP1-1:1	chr12	+	118112844	118114574	-	intergenic
LNCV6_57878_PI430048170	10.3372	P	10.2181	P	ATAACGGGGCCAAAACCTACATTAACCAGCCTGCCTCCTGGGGATCTCCCACTTGGGTCT	lnc-ARHGEF17-2:2	chr11	+	73393683	73395121	-	exonic_sense
LNCV6_117458_PI430048170	12.1939	P	12.2651	P	CATGTAGCTCGATCCGAAGCAGGAGTGTCAATAAACCTGTCTTCAGTGCGCTTCTGGCCT	lnc-ZNF79-2:3	chr9	+	127503158	127503509	-	exonic_sense
LNCV6_41483_PI430048170	7.17702	P	6.98713	P	AACGGGAAAGTAACTGGGTAAAAGAAGCAGGACTACCCACTCTAGGAGACAACATAGAGA	lnc-OIP5-1:2	chr15	-	41298040	41306529	-	exonic_antisense
LNCV6_63724_PI430048170	7.29997	P	6.42638	P	ATGAAGTGTGCGGAGGGCTACGGCTTCAAGGAGGAATACGAGGACCCACTACAAAGCAGT	lnc-AP001793.1-6:2	chr18	+	8247873	8270447	-	exonic_sense
LNCV6_123770_PI430048170	1.5499	A	1.56745	A	TTGCAATGCATTGCCTATGAAAGAGGCCTGAAAGGATGAGAACTTGGAGAGAGGTTTCCA	NONHSAT106279	chr6	+	927704	935188	-	intergenic
LNCV6_87276_PI430048170	2.97234	A	1.5707	A	ATAAAGAGAGATCACACTATTTATTCAAGTACTGTGCTATCTCAAGACACCCAGCCATGC	lnc-IL2RA-7:1	chr10	-	6565169	6567216	-	intronic_sense
LNCV6_37690_PI430048170	1.5516	A	3.99035	A	AGATCATTCTGGTTATAACATGTGGAAGAGATAAGGCTGAAATGGAAGCTGGAGAGGTTG	ENST00000624016	chr3	-	44115818	44117487	RP4-555D20.1	intergenic
LNCV6_59737_PI430048170	12.717	P	12.5576	P	GAGTTTGGCTGGCCAGGTACTTCAGTGACATTGACCTCATGGCACCTCAGCCAGGAGTGT	lnc-DHX37-13:1	chr12	-	125056358	125056581	-	intergenic
LNCV6_46929_PI430048170	6.73117	P	6.47453	P	TGTTAAACATTTCCCAGCACACACCTGGATCTGCATCTGCTGTGTCAATTGAACCACTCA	ENST00000553775	chr14	-	60240142	60245568	CTD-2184C24.2	bidirectional
LNCV6_19237_PI430048170	3.99663	P	4.26618	P	ATCCCCGGTCATCTAGTCAAGAACTACGCAAAAGCCATATGTAACAGAAATCTAGGACCA	ENST00000622897	chr6	-	149797375	149799145	RP11-350J20.5	intronic_antisense
LNCV6_59697_PI430048170	4.28281	P	3.57333	A	GTCTGCCTTATGTGTACTTCCCATTAATTAGTATTAGCATGTATTCAAATGGGAATTCAC	lnc-DENR-4:1	chr12	+	122609196	122611765	-	exonic_sense
LNCV6_14500_PI430048170	8.23505	P	7.15428	P	AGAATCATCCAGCTCTTTTCTCCTCTTCAAAGTTGCCCTTCTTTTCTCTGAACATTAATG	NR_033378	chr3	-	8221146	8501658	LMCD1-AS1	bidirectional
LNCV6_111171_PI430048170	1.56055	A	1.60151	A	GTCTAGAATATGCTTTTTTCAGCTATGGCCAGATTTAGACAGTAGTATGCATTTAGTTTC	lnc-DGKG-1:3	chr3	-	186104925	186105490	-	exonic_sense
LNCV6_117482_PI430048170	13.8891	P	13.7011	P	GTTCCCCACTTCAAATTTGAAGATCCCAAATTTGAAGTCATTGAAAAACCCCAGGCCTGA	lnc-TBL1Y-4:1	chrY	+	6900752	6901372	-	exonic_sense
LNCV6_123677_PI430048170	1.77922	A	1.6073	A	TTTTTCTTGTAGGTCAGGATGTAAGTGAGAGACCTTGGGACCAGCAAACATTTTGCCCAG	lnc-ERGIC1-5:1	chr5	+	172657248	172659337	-	intronic_sense
LNCV6_32459_PI430048170	10.4501	P	10.4942	P	CCCGGCTCACCCAAAGGGGCAATGGCCTTCTTTGTATGCAAGCCAGACAGTCTACTGTTG	ENST00000612269	chr19	-	34733298	34733837	CTD-2553L13.10	intronic_sense
LNCV6_123144_PI430048170	1.56429	A	1.61312	A	GTCCACGGGACACCCAAAGGCAACATGACGGAACCTTGCCAAAAGAAATGGTCAATGCAT	NONHSAT098099	chr4	-	119627994	119628084	-	intronic_sense
LNCV6_13543_PI430048170	1.56621	A	1.62077	A	TTCTTCACTCAAGTACACCAAGCCATTAAAACGTTACGAGATGGTGAGGAAGCCAAGAGC	ENST00000437793	chr2	+	126898934	126899427	AC114783.1	intergenic
LNCV6_12489_PI430048170	1.57359	A	1.64733	A	ACTTTACAGTTTACAAAGTGCATGGGTCGCAATTCCAGAGTCTTCAGCTTTGGAGGAGAC	ENST00000463302	chr2	+	9104159	9105114	RP11-734K21.2	intergenic
LNCV6_14403_PI430048170	12.8963	P	12.791	P	CCTGTGATTCTTGGTGGGGGAAACTAGTTATGTGGATAAAAATACAGTTAGCAAAATAAA	ENST00000428471	chr2	+	239401748	239402355	AC062017.1	intronic_sense
LNCV6_14009_PI430048170	5.36396	P	5.6514	P	GTCTACCCAAATTCCTCACAAATTGAAGAGAGGAATGCAGCAAGTCTAAAGAATGGGCTG	ENST00000624183	chr2	+	180801227	180801533	RP11-739A13.1	intergenic
LNCV6_75544_PI430048170	6.65094	P	6.89117	P	AAATTCATCTGCCTTTCCTTCTTCTCTGGCTCATTACTGAGGTGCCGCAAAATGCTGTCA	lnc-PIK3R1-9:1	chr5	+	68525446	68533683	-	intergenic
LNCV6_85684_PI430048170	5.11906	P	5.50739	P	TAGAGAGGCTAAGGCTATTCCCTGTGACTCAGATGCCCCTTTTACTTTCCTATCCAACTT	lnc-TTC21A-7:1	chr3	+	39214101	39234195	-	intergenic
LNCV6_120465_PI430048170	7.78043	P	7.74421	P	CACCTTTACTCTCAGAAGGAAACTGACCCCCTGACCTATTAAACAGCTGAAATCAAAAAA	NONHSAT044112	chr15	+	58521311	58523371	-	intronic_sense
LNCV6_14209_PI430048170	3.0428	A	3.04428	A	GAATGGGTCCCGTCAATTTCAAATAACAGCCATGCTTGTTATAAATGATGATAGATTTTC	ENST00000595058	chr2	+	215022577	215023400	AC072062.3	intronic_antisense
LNCV6_102889_PI430048170	10.7259	P	10.5019	P	TGCATCGCGCTTTTTTCTACTTTTTCGTAAGCTATTGGTTTCACCAGAGGTGTGGTGTTT	lnc-HEATR4-6:1	chr14	-	73568237	73569833	-	exonic_antisense
LNCV6_120138_PI430048170	6.2643	P	6.3835	P	CCTGCCATGGGATTGAATTTACTGTTAATTTCCTTTCTTTGACGGTGAATTTTCTCAGAA	NONHSAT036457	chr14	+	37258724	37261129	-	intergenic
LNCV6_59790_PI430048170	1.60794	A	1.77203	A	AATTTTTAATCTAATTGTCTGATTCGTGAACTCGGAAGCTGACGTCACGCCCAGACGTCC	lnc-STX2-7:2	chr12	-	131462972	131493219	-	intergenic
LNCV6_54143_PI430048170	4.41444	P	4.53185	P	GGGCAACTTCAAATCGATAACACTTCTACTAAAAAGGTTAATGGCAGAAAAATCACGATA	lnc-IL23R-1:1	chr1	+	67278051	67278779	-	intergenic
LNCV6_81178_PI430048170	8.59657	P	8.43032	P	TGCTAAAGTCGTGTGTATTTGTTAAACTGATGATACAGCTTCATAAGATTTTAGGTCAGC	lnc-C9orf4-2:1	chr9	-	109081119	109083405	-	intronic_sense
LNCV6_31872_PI430048170	5.89314	P	5.47577	P	TCATTGGAATCAGAGACATTTTCTTAGGGGGTCTATAAGAATTTCCTTTAAAAGGCATCC	ENST00000624383	chr18	+	79085134	79086435	RP11-849I19.2	intronic_sense
LNCV6_109887_PI430048170	9.97776	P	9.72804	P	ATATGAAGAATGGCCAAGGTTTTGCACTAGTATATTCAGTCCACGTTTGACTTACAGGAC	lnc-ISCA2-3:1	chr14	+	74482984	74483435	-	exonic_sense
LNCV6_32145_PI430048170	5.35372	P	4.99713	P	GACCTTCAATCCCCTTTGCTGTTTGTTTGTTTTTAAGAAACTAGCAGAGTTCCTGCTTTC	ENST00000414548	chr19	+	12552597	12553644	CTD-2192J16.11	intronic_antisense
LNCV6_95795_PI430048170	13.1603	P	13.0074	P	GATCTTTGTCGGCATTAAGAAGGGAAGAAAGGGCAGACTTGATAGCTTATCTCAAAAAAG	lnc-HMGA1-4:1	chr6	+	34219438	34220066	-	exonic_sense
LNCV6_52075_PI430048170	7.21866	P	7.23742	P	CCGGGAATAGGAGTCTCAGAATCGAATCTCTTCTGCCTGCTCACTTCTGTGAGATTTTTT	lnc-TOMM20L-6:1	chr14	+	58508570	58521200	-	exonic_sense
LNCV6_118617_PI430048170	2.05367	A	3.69209	A	GATACACTGTGGTCAAAGATTTGTGTGTATTTGTAAGAAAAGAGGAGAATGGAGAATCTA	lnc-IER5-3:1	chr1	+	181091108	181092899	-	exonic_sense
LNCV6_89173_PI430048170	6.30403	P	6.05198	P	GGACATGCTTGTGTACAGAGTACCTGCTAGTATAAAATGTCTAATGTAGCTGCTTTTATT	NR_027251	chr2	+	43227210	43228855	LINC01126	exonic_antisense
LNCV6_105237_PI430048170	7.76545	P	7.62412	P	TTGCTCCTGGCTGCCTGTCTGAAAAAAGAGGAAAGATCAGGGATGGAATAGTGAAGAAAA	lnc-ROMO1-1:1	chr20	+	35772011	35801972	-	exonic_sense
LNCV6_50124_PI430048170	1.63055	A	1.8296	A	TAAAAAGAAGGCAGAAAAGGCCGACTTGACAGCTTATCTCAAAAAAGCTACTAATGAGTA	lnc-SETDB1-4:1	chr1	+	150903895	150904213	-	exonic_sense
LNCV6_35402_PI430048170	6.01106	P	6.22026	P	ATCAAATCACCATCTTTCGGCTGAGTTCGTGATGGATTTGCTTTTTTCTGATTAAGCCAG	ENST00000384320	chr2	+	206161878	206161957	SNORD51	intronic_sense
LNCV6_59599_PI430048170	1.63779	A	1.85405	A	CCATGTGGTCCAGCCATAATTATTTGTTGTCACAACTAAGTTTCCTTTCTATATGAAAAG	ENST00000549266	chr12	+	114080381	114113489	RP11-100F15.2	intergenic
LNCV6_108381_PI430048170	3.31348	A	1.99925	A	CTAATTGGGGGTGATGTGGGGGTAAGATGGGGAGTATATGGGAACACAATCACAAACTAA	lnc-WDR89-2:1	chr14	-	63656788	63657330	-	intergenic
LNCV6_93366_PI430048170	7.04235	P	6.82877	P	AACCAGCCCTTCCTCTGCAGTTGCACTGGGTAAGTGATGCTGTGGGCTGTTATCCATCAG	lnc-METRNL-2:2	chr17	+	83144050	83145290	-	intergenic
LNCV6_17649_PI430048170	4.68893	P	5.3095	P	TCTCAAAATGCAATCACAGTTGTACATGTCTTCTCCTGTCAATAAACGCTACCTTAGTAC	ENST00000518276	chr5	-	104743692	104773660	RP11-6N13.1	intergenic
LNCV6_14538_PI430048170	8.28434	P	8.39374	P	TGTATCTATGTCCACATATGTTACTCTGGAGGCCAGGGTCAGAGATTCCAGATTCTCAGA	ENST00000602436	chr3	+	9958717	9962539	RP11-1020A11.2	bidirectional
LNCV6_82368_PI430048170	4.63318	P	3.82739	A	AGATGAAGTGGACCAATCTCCTGTACAAGACAGAGGATGTGATGATCCACCACGATGATT	lnc-CDY2A-13:1	chrY	+	17192825	17193652	-	intergenic
LNCV6_119426_PI430048170	1.65496	A	1.91773	A	TAGGGTCAAAGGCACTATGGATCCTAATGGAGAACCTCAGGGCAAAACCAACAGTACTGC	ENST00000564619	chr11	+	115638563	115646962	AP000997.2	intergenic
LNCV6_67576_PI430048170	7.09807	P	6.85802	P	ATGGCGTATAACAGTTTTTTGGGCTCTTATTTTCTTGTTGCTTTAGATCTCAGTTCTGTA	lnc-STAM2-4:1	chr2	-	152679128	152693111	-	exonic_sense
LNCV6_28247_PI430048170	8.01697	P	7.84715	P	CTTGCAAGTGATGATAATAGTGATGCTTATAATAATGAGGATTAGCTGCACTCATCAGCC	ENST00000618835	chr15	-	79920195	79922455	RP11-81A1.6	intergenic
LNCV6_7662_PI430048170	7.87073	P	7.62127	P	CTGCATGTGGCAGGCTGATGGGGAGCACTTACATGAGACTGTTGCCTCAATCTGAGCCTG	NR_004378	chr2	+	86135869	86136006	SNORD94	intronic_sense
LNCV6_50395_PI430048170	6.46916	P	7.53072	P	AAGTGCTTGCTAGCCATGGATGCCAACTAACTTCTTCAATTGAAGGCCGGAGGATCATAT	lnc-BSDC1-1:1	chr1	-	32361728	32364278	-	exonic_sense
LNCV6_24958_PI430048170	1.90861	A	1.56746	A	TCTCAGAGACAGGAACAAAAGACTATACCCAGTTTCTTTCATGTTCTGAGGCTTGAGGGG	ENST00000501954	chr12	-	34022281	34046417	RP11-847H18.2	exonic_antisense
LNCV6_85412_PI430048170	2.72256	A	2.93302	A	GGGGGGATGGAGTTTGGGGTGATAATAATTCTGTCATTGAAATCATTGGCCATCTCATGA	lnc-NUCB1-3:1	chr19	+	48887931	48891725	-	exonic_antisense
LNCV6_17399_PI430048170	8.32854	P	8.2973	P	GATGTTGAAGCCTCAGGCCTTAGTGTAAAGCTAACCAATACAACTTGTTGATAATATTTG	ENST00000606270	chr5	+	74865893	74867854	CTD-2377O17.1	exonic_antisense
LNCV6_31125_PI430048170	12.1472	P	12.1493	P	AGCCAGCGCTCTTCGGAACTGCAAGTTGCCATGGTGCCCATCTCCCAGGCTCCATCTGGT	ENST00000570413	chr17	+	81135771	81136256	RP11-149I9.2	intronic_antisense
LNCV6_25428_PI430048170	7.97462	P	8.1534	P	ACCCCACCACCCTGCTGTGAGCTCAGATATGTGATACTTTAGACTGTAAAGCACTATAAC	ENST00000550014	chr12	-	86599578	86838998	RP11-202H2.1	exonic_sense
LNCV6_83364_PI430048170	1.54775	A	1.56152	A	AACTGTTGATCTGCAACAAGCAGTTGGCTGGGAAATGACAATCACAACTGATCTGAGTAG	lnc-ZZEF1-1:4	chr17	-	4177881	4180436	-	exonic_sense
LNCV6_109712_PI430048170	7.67469	P	7.72203	P	GTCTGATACATGCAAGTTTCTGATATGTGTTGCCAAGAGTTCTTAAGTGATAGAAATACT	lnc-PSPC1-2:1	chr13	-	19667208	19670737	-	exonic_antisense
LNCV6_123915_PI430048170	1.54791	A	1.56273	A	CGTTCTCTTAACTTTTTGGGATTAGGAAAAGTAAAAGATTAGACATGTTGCTTCTGCTGA	NONHSAT107270	chr6	+	4043666	4044214	-	exonic_sense
LNCV6_76909_PI430048170	3.238	A	4.15925	P	AATTAAACTCTGTAACCAGTAGACTCAGACACACAAGCTCAGATGGATACCTGCCCACTA	lnc-CAP2-3:1	chr6	+	17283043	17292217	-	exonic_sense
LNCV6_69078_PI430048170	5.24746	P	4.91916	P	CTTAAGTAAAAAACCAGATCCTGGGCTACCCTACAGCTGGACCTTTGCAATCAGACAAAC	lnc-ARID2-10:1	chr12	+	46357455	46357870	-	bidirectional
LNCV6_107460_PI430048170	4.83774	P	5.00623	P	ATTTTCTCCTTACTCATTTTAAAACAAGTATTTGTTGGCGGAGTGGTGGAGTCCCACTGC	lnc-C21orf91-7:1	chr21	-	17608774	17612851	-	exonic_sense
LNCV6_97151_PI430048170	2.86204	A	3.27081	A	GTTATAGGAGAACAAGAGGGAATCGATGAGAAGAATGTGGCTCTAATCAGGTGACAGAAG	lnc-TMPRSS11E-1:12	chr4	+	67701320	67728810	-	exonic_antisense
LNCV6_123158_PI430048170	8.57718	P	8.29078	P	AAAGCTTACATTGTCTGCTCTGGTAGACAGGAAGAGCACTGATACTGGAGGCCACAAATT	NONHSAT098204	chr4	-	123861859	123862015	-	intergenic
LNCV6_75122_PI430048170	2.25822	A	3.68439	A	GGGAAGAACTTCGATCTTCAGTCCAGGAGCCCTGGGAACGGAATATTGTTGTTTGACTTT	lnc-TRIML2-2:3	chr4	-	187945662	187992873	-	exonic_antisense
LNCV6_81708_PI430048170	1.55872	A	1.59831	A	TGGAAGGTGTGTGTAAGACTTCAAGATAATGGACATAATGAACTTCTGGCCAAGCCAACG	lnc-SSX5-3:1	chrX	-	48153867	48155941	-	intronic_antisense
LNCV6_69742_PI430048170	1.55975	A	1.60086	A	CTTTAGGGTTTCACTTTTAATGACCTGTGCAAGGCTGAGTGTAGAGTTAGTGCAGCACCA	lnc-OR2G6-4:1	chr1	+	248601415	248601869	-	intronic_antisense
LNCV6_120532_PI430048170	1.56254	A	1.60949	A	CCGCAACTGCAGACTTGGTGGAAGGTTTTTAATTAAAACTACATTCTGTTTAAGCAAAAA	NONHSAT047203	chr15	-	74125915	74128838	-	intergenic
LNCV6_55379_PI430048170	4.95946	P	5.13092	P	TTATGTAACCAAATCCAAGCACACACCACTCACCACACAACAGCAAGTAAGCTGAGAGAT	lnc-REN-1:1	chr1	-	204162014	204172576	-	exonic_sense
LNCV6_49370_PI430048170	10.926	P	10.9887	P	CCCAGGAGGGGAGGAGGGGTTGCTACATATGAGAAACAGTTAAAAATAAATTTAAAAAGC	NR_104184	chr14	-	76781732	76786724	LOC100506603	exonic_antisense
LNCV6_99400_PI430048170	2.18239	A	3.61517	A	CACGATGGTAAATTAAGCCAATAAAATACTTCTCAGCATCAGTTATGTCCTGAAGAAACT	lnc-OR9A4-2:1	chr7	+	141907832	141931849	-	exonic_antisense
LNCV6_79503_PI430048170	1.56949	A	1.63391	A	CTTATGGACCATGAATCTTAGAGTATCCATGGTATCACTGATATCTTTAATTCCCAGATA	lnc-RP11-10A14.4.1-3:3	chr8	+	9016331	9116746	-	exonic_sense
LNCV6_56222_PI430048170	10.6873	P	10.6067	P	TTCATATTTTGCCTGCACTCTCCCTGGATGCTGGAGGCTGGAGGCAGTGACGCAGCAACA	lnc-BMS1-3:13	chr10	+	42476502	42492365	-	exonic_sense
LNCV6_71683_PI430048170	6.31615	P	6.42314	P	GTCTTAGTAAAATGTTTCTTCCCATTACCTTGCTTGTAATTACATCTGATTTTGCCAGAC	lnc-ATP5J-2:1	chr21	-	25997187	26051018	-	exonic_sense
LNCV6_39417_PI430048170	9.26813	P	9.15513	P	TATTCAGGAAACCTCCTGTCTTTCTCAAGGTAGGTTAGCGAAAAGCAAAGAGAGCAAGGG	lnc-FAM178B-4:1	chr2	-	97083889	97094820	-	exonic_sense
LNCV6_112787_PI430048170	1.58192	A	1.68466	A	TGCTCATTAGGTCCAATCACCTTAATGCCAGCAGCATTACAGACAATAGTAAACTACTTT	lnc-NDST3-13:1	chr4	+	116572447	116573635	-	intergenic
LNCV6_90715_PI430048170	8.37288	P	8.5076	P	AAGGTTTCTCTCACATCTAGAAAGAAGCGCTTAAGATGTGGCAGCCCCTCTTCTTCAAGT	lnc-AKR1C2-6:3	chr10	-	5010462	5015892	-	intronic_antisense
LNCV6_118801_PI430048170	2.71883	A	3.43565	A	CTCCCATTTTCTTTCCTGGCATTCATTCAAATAAAAATAGGCACGTAATACTGTACTGTT	lnc-ECHDC3-9:1	chr10	+	11177739	11179293	-	intronic_sense
LNCV6_59500_PI430048170	9.20463	P	9.24642	P	TTTGATGGGAGAGATCTCTTCTGGAGGTTCTTTAGAAGATTGGGATATAGCTGTTCAGAA	lnc-TMEM119-3:2	chr12	-	108531203	108531968	-	exonic_sense
LNCV6_92127_PI430048170	1.59759	A	1.74342	A	TTGGGGTCCAGAAAATATCTTTTTAGTTATTTTCTCCCAAAGGTATGAGTGATTTGTGAG	lnc-EPSTI1-8:1	chr13	-	43268492	43271338	-	exonic_sense
LNCV6_59908_PI430048170	1.59858	A	1.99717	A	GGGATCTCTAATTTGAACCTTGTCTGCAAGACCAATTTTCATTGTTTTTTGGGTTTTTGT	lnc-AL359736.1-4:1	chr13	-	24337612	24338743	-	intergenic
LNCV6_110122_PI430048170	8.66195	P	8.44467	P	AGTAAGGAAGACAAACGGGGCTCGTGCCTCACAGTAATTAATCCTCTCACTAATTGACTC	lnc-ACACA-1:8	chr17	-	36931023	36936122	-	bidirectional
LNCV6_125306_PI430048170	7.10503	P	6.90504	P	GGCGAGCGCCGCCTGGGAGGCAGCGGCTGGAGGAGCGGACGGGCCCCGCGGGGCCCGAGG	NONHSAT124962	chr8	-	9658294	9658438	-	intronic_antisense
LNCV6_72012_PI430048170	8.37522	P	8.1282	P	TCACAAAAGTTAGATCCATGGTGCAGTGCCTCTTCTCTCATCTCTAAGTTTAGGAAGCCC	lnc-SLC25A18-2:1	chr22	+	17367375	17435555	-	exonic_sense
LNCV6_14793_PI430048170	7.40224	P	7.38067	P	TCAATGAGGACACAGAGCTGGGTGATGCCTACGTGTTGAGATCCTGGTCCCTCCACACAC	NR_111914	chr3	+	50365333	50368197	CYB561D2	exonic_antisense
LNCV6_46866_PI430048170	6.14511	P	6.07391	P	ATGTTTGTTAGTATCTGTCCCATCTACCTTGAACTTTGTTCCCCGACCCTAGGCCATCAT	lnc-COPE-2:2	chr19	-	18938388	18939027	-	exonic_sense
LNCV6_91126_PI430048170	1.62398	A	1.8111	A	CCCCTGTAGGCTTTAAGAAAATACAGCTAAGCCCTCAAAACTTTCATTAAAAATGGACTT	lnc-C15orf33-1:5	chr15	-	49897434	49917276	-	exonic_sense
LNCV6_76479_PI430048170	6.3486	P	6.38112	P	TTTTAAATCCCTCTGTTTTTCCAAATCCTAAAGCCCTGTGACACACCAGCAGCCGGTAAG	lnc-FOXQ1-11:1	chr6	+	1097025	1100487	-	intergenic
LNCV6_113696_PI430048170	9.27997	P	9.03987	P	AGATGAATGTGGTGCTAGAGTTTTTAATGGCCAGCCACTTTGACAGATATTACTGTGGCA	lnc-C9orf66-13:1	chr9	-	1164413	1164867	-	intergenic
LNCV6_11553_PI430048170	6.76147	P	7.0055	P	GCCCTGTCTGAAAGAGCCACCCCAACTTTTGTTTTGTAAAATGTATGAGTTTTCAAATGA	ENST00000412838	chr1	+	150973123	150975534	RP11-316M1.3	exonic_antisense
LNCV6_42028_PI430048170	1.81411	A	2.23377	A	TAAGAATATTTTAACAGGAAAATCACCATAGCCCAGGGCTGGAGGTTGGGAACTGGGGAA	lnc-TXNRD1-1:1	chr12	+	104362454	104369011	-	intergenic
LNCV6_56037_PI430048170	1.64043	A	1.86647	A	TTCAAGTTCTACTCAATTAATGTGGATCACAGCAAACTGAAGAAAGAAGGTCCAGATTTC	lnc-NMT2-3:1	chr10	-	15171035	15171278	-	exonic_sense
LNCV6_12673_PI430048170	5.05723	P	5.80221	P	GCCTTTGACTACGTGGGTGCTTAATACATGCATGTTGAATGAACAAATAAAAAGAATTCT	ENST00000609581	chr2	-	28810281	28810706	RP11-713D19.1	intergenic
LNCV6_22503_PI430048170	1.8783	A	1.89654	A	ATGTTTCCAAAATAAATAAAGAGCAGGCTAGAGGGAAACCTCCAGTCCTTAGAAACCACG	NR_024475	chr10	-	4650184	4678070	LINC00704	intergenic
LNCV6_90731_PI430048170	5.81052	P	5.84343	P	AACGATCACCAGTACATGCCCACGCTCCGGAATGGCCTGGAAGAGAACTTCTGCCGTAAC	lnc-AL137798.1-3:9	chr1	+	16646368	16648092	-	exonic_sense
LNCV6_110456_PI430048170	6.91788	P	7.1274	P	AAGACGTAGCTCAGGTACAGATTCAGCAGGCACATTCCCCGCTGACCCCAGAGCAGCTTT	lnc-BIRC8-2:1	chr19	-	53426018	53426499	-	intronic_antisense
LNCV6_5607_PI430048170	8.54881	P	8.65621	P	GCAGGCTTTTAATTTCCTCAGAGAAATTGCAATGGAACGAAAATTTGTTCTCTCTTTTAC	NR_027139	chrX	-	56976369	56995555	SPIN3	exonic_sense
LNCV6_106176_PI430048170	11.6392	P	11.6157	P	GATTTTGATGTTGCATTTGGCTACATTTAATCCACTTTCACCCATAAGGTTTAGCATCTA	lnc-MPV17L-1:2	chr16	+	15412720	15413274	-	intergenic
LNCV6_112361_PI430048170	1.54645	A	1.56105	A	TAGGTTAGTTAGCCTGTGAGAAAACTGTGCGTTCTTAGCAATCAAAGGCCAGACATCTGG	lnc-ZP2-4:1	chr16	-	21278720	21283712	-	bidirectional
LNCV6_24997_PI430048170	1.54667	A	1.56219	A	TTGCAGACTTACATGTTAAATGATGCCACAGGCTTGTGGTGAATGTACAAATCTAATTCC	ENST00000553211	chr12	+	43155315	43163110	RP11-118A3.1	intergenic
LNCV6_113503_PI430048170	1.54691	A	1.56289	A	TTGGATCTAAGTGTATGCTGTAGAATGCCTGCAGCAGAAAAACCATGTGAATATATTCAT	lnc-UXT-1:1	chrX	-	47776826	47778697	-	exonic_sense
LNCV6_86888_PI430048170	1.54721	A	2.78533	A	GGAGCTACACATTATAGATCTTTTTAGGATACCAAAAATAATGTGTACCAGTATTTCCCC	lnc-PDE8B-9:1	chr5	+	78008775	78009097	-	intronic_antisense
LNCV6_119772_PI430048170	3.85717	P	2.98267	A	ACTTAAGCCAGACTTAAAGAACAGTCCCAAAGCTTCTGACAGCCAAGACAATGTCCTCTT	lnc-TXNRD1-4:1	chr12	+	104367026	104369325	-	intergenic
LNCV6_123977_PI430048170	1.54816	A	1.56807	A	GAGACGCAAGTCTGATACTGCAAAAGAAAAATGTAAGAAACTTAGGACTCAACTTTATCA	NR_110860	chr6	-	19068542	19180480	LOC101928519	intergenic
LNCV6_65348_PI430048170	1.55118	A	1.57717	A	AGAGCATTTTGGAGAGAAGAGTAGCATCTCTACATACCTCCGATGAGAAGCATAATTGCC	lnc-TPO-10:1	chr2	+	1846588	1851663	-	exonic_antisense
LNCV6_9186_PI430048170	1.556	A	1.59186	A	CCTAATATGCACTATAAATATATTGGGAACATTTTGCATGTATAGTTTTGTATCAATATA	NR_029962	chrX	-	134540340	134540431	MIR450A1	exonic_sense
LNCV6_60302_PI430048170	1.77937	A	2.30973	A	AAGGTCTTGCAGAAGATGATCAGAAAAGATACATTCATTGCCCATGAGCTGGCTGCAGAG	lnc-PCDH9-9:1	chr13	-	65309854	65310953	-	exonic_sense
LNCV6_122999_PI430048170	3.81806	P	3.14039	A	TAACAGCCAACTTTTTGTTCATTCTAACTCTTACCACACCGAGCTTTCCTTGGTGTCAGC	lnc-PPARGC1A-1:3	chr4	-	23722913	23733599	-	intergenic
LNCV6_120948_PI430048170	1.55884	A	1.60036	A	GGTCATTGTAACCATCTTGATTGGGAGATGAGAAAATGCCTGAAGAAGGAGTACATAGAA	NONHSAT056408	chr17	+	80515656	80515812	-	intergenic
LNCV6_79532_PI430048170	5.45658	P	5.69586	P	TATATCCATTTCTGTATTCGTACCAGCACCTCGCAAAATAATTGTCTCAGCAGACTCCCT	ENST00000522026	chr8	+	10840576	10846501	RP11-177H2.2	bidirectional
LNCV6_125220_PI430048170	1.56175	A	1.60915	A	AGAACCCGACAGCTTTCTATCTCTGTGCCAGTAGTATAGACACATACGCAGTATTTTGGC	NONHSAT123807	-	-	NA	NA	-	NA
LNCV6_39513_PI430048170	5.1521	P	5.26199	P	ATCACAGCCACAAAGACGTGGAAATGTCTGCCGTCAAGAAATTGGAAATCGTATCGAGAA	lnc-AKT3-2:1	chr1	-	244047223	244048708	-	intergenic
LNCV6_22667_PI430048170	1.56989	A	1.63763	A	CTGGGCTAAAGATCTCAGACTTAGTTGCTTATCTTAATTTGGGGAAAATAAATTAAGGAG	ENST00000446557	chr10	-	26664206	26676159	RP13-16H11.2	intergenic
LNCV6_106744_PI430048170	1.57219	A	1.64578	A	CAGCTTTTTTCCAGACAATTGAACATCATTGATGATGTTAATTACTGTCTTTGAGGCAGA	lnc-ARHGAP26-6:1	chr5	+	143260843	143261355	-	intergenic
LNCV6_64152_PI430048170	5.364	P	5.09421	P	AGACCACTGTCACAAGCTGGCTGTCATGAGCTTCTACCTCACTCAGGTACAGTGGGGTGG	lnc-MED16-1:2	chr19	-	866101	867132	-	intronic_antisense
LNCV6_111800_PI430048170	10.9214	P	11.0358	P	AATAGTTTTTTCAATCAACTGGGGCCTCCACTCCCCTGCAAGATTTGTGTGCATGCTGAT	lnc-TYW1-4:1	chr7	+	67257495	67257940	-	intergenic
LNCV6_109480_PI430048170	3.38725	A	2.69675	A	CCATCCTCACTAGTATAGGATAATGATAATAAAACACCATACTGTCCTTAGCATTGTATC	lnc-ACAT1-2:1	chr11	+	108073389	108074066	-	exonic_sense
LNCV6_125527_PI430048170	2.20814	A	1.68289	A	GGGCCAATGATGACAGAATGTCAAAAACCAAGAATTATGATTAATCCAGTTCTTTGTATC	NONHSAT128303	chr8	-	109596242	109596314	-	intronic_sense
LNCV6_115190_PI430048170	1.58572	A	1.7019	A	CAGTGACAGGTCATTCGTACTTGTTCATTGTAAACCAGTGTTTCATAAATAAAACTTAGG	lnc-C22orf13-2:1	chr22	-	24491907	24493212	-	intergenic
LNCV6_52912_PI430048170	3.10692	A	2.95824	A	GAGTGAGTGGAGGAAGAAGTGAAGCTTAAACATGGAATCCATTGGATTTCTATCAGTTTA	lnc-ZW10-1:1	chr11	-	113689332	113786786	-	exonic_sense
LNCV6_35340_PI430048170	7.35431	P	7.33897	P	ATCAAGAGATTTTGGAAGCGTAATTTTTGGTAGTTGGGCAGCTGGTGATCACTGGTGCCA	ENST00000391127	chr8	-	80749561	80749693	RNU11-6P	intronic_sense
LNCV6_53207_PI430048170	1.71895	A	2.88167	A	TATGCCGGAAAGATGGAAGGCTGGCTGTACTAATATCAGAAATGGAAGAGGAGAGACATC	NR_126379	chr5	+	54320943	54415125	LINC01033	intergenic
LNCV6_41096_PI430048170	2.74355	A	3.44901	A	AGTACAGTGAAGAATAAGACTGGGGAACTTTTACAATTCAGAGTGGCCTTCACTGTGGGC	NR_033986	chr14	+	90455229	90458905	LINC00642	intergenic
LNCV6_84583_PI430048170	6.69981	P	6.33736	P	AAAGTGATACTTGTCTGTACCTGCATTTGGACAGCTAAATGCCACCCCAGGAAACAACTG	lnc-DNHD1-1:1	chr11	+	6485456	6485682	-	bidirectional
LNCV6_64852_PI430048170	1.60204	A	1.75632	A	GCTCTTAAATCACCCAGACAAAAGAGGGTCTCTTTATATAATAGCCAAGATCAATGAAGC	lnc-CEACAM4-2:1	chr19	-	41638568	41638899	-	intronic_antisense
LNCV6_11030_PI430048170	1.60655	A	1.76906	A	GCTGATCCTACAGACTTCAACAATTTTCTGTCCTCAGACAGTGATTTATCATAATGAATT	ENST00000446438	chr1	+	71570956	71573558	RP11-82L20.1	intronic_antisense
LNCV6_108995_PI430048170	5.07888	P	5.25889	P	TGAACCAATAGCATGTCTGGAGCAGTATCTTATGATTTCAACAGCTTCCCTCTGTGATCC	lnc-C9orf102-3:1	chr9	+	95764997	95776463	-	intergenic
LNCV6_65747_PI430048170	4.32234	P	4.14654	P	TCAAATGACAGAGTTGATTTCAGAAGCCAAACCTAGCACCCAACTTTAGAGGCACATCTC	lnc-AC016722.2.1-3:1	chr2	+	47046314	47050827	-	exonic_sense
LNCV6_81890_PI430048170	11.2839	P	11.0753	P	ATCAGTCTTCAAATTATGGACCCATGAAACTTTGGAGTCAGAAGCTCTGGCCCCTATGGT	lnc-RLIM-5:1	chrX	-	74473016	74473953	-	intronic_antisense
LNCV6_33119_PI430048170	1.61369	A	1.78847	A	CCTCTTGTTAGTTGAGAAATGTTAGTGTCTCAAATTGTTTTAGTCCCTCAAATTGCCTTT	ENST00000432942	chr20	+	20970448	20972562	RP5-1177M21.1	intergenic
LNCV6_35062_PI430048170	8.16959	P	8.01253	P	CAGTGTGCCTAGATTTTCCTCCAAGGACAAAAATGTGAATAAAGCAATATTTTAGCCAAA	ENST00000457876	chrX	-	134544426	134545738	MIR503HG	bidirectional
LNCV6_18020_PI430048170	1.61977	A	1.80304	A	CAGAATGAAATTGCCCTGAAAGCAACGGGACTGGGTAAAAGAAACCGGAGTAAAATCCAC	ENST00000518984	chr5	-	154483917	154485929	CTB-158E9.1	intergenic
LNCV6_101636_PI430048170	4.81929	P	4.60684	P	GGAGACTGTATCTTAAAAGCTTGGATTATTCACGCTTTTCTCTGTCTTCCCATAGTACTC	lnc-RAB2A-4:1	chr8	+	60209346	60237348	-	exonic_antisense
LNCV6_108151_PI430048170	3.35065	A	4.02803	A	GCAATTGTAGGAGCCATTCCTTCTACTTGTATGTCACTTATTTGTCAAGTTTTAAAAGCA	lnc-PP2D1-1:1	chr3	-	19884361	19898824	-	exonic_sense
LNCV6_16488_PI430048170	1.62527	A	1.81503	A	GTGCTCGAAGTATATCCCAAACGACTGCAGAAAAGTAAAATTTATTTAAGGAAAGCCTAA	ENST00000514526	chr4	+	135067233	135097658	RP11-553P9.2	intergenic
LNCV6_117668_PI430048170	2.25499	A	1.8204	A	CCAACTAGATTGGCTACAAGGCCAGCCTCAAGAGAGGAAGAAACAGATATATATAAAAAA	NR_110751	chr17	-	51312608	51335162	LOC101927274	intergenic
LNCV6_75029_PI430048170	1.62772	A	1.82266	A	CCTAAAGTCACTGTTGCAGAGCATAAGGGTGACATTTCTTTTAGTCAGACTAAATTGTAA	lnc-SAP30-1:3	chr4	+	173358058	173358780	-	intergenic
LNCV6_102103_PI430048170	8.71955	P	8.63746	P	TTGAGAAATTGTTAGCAATGGGTGACCTGAGTTCATCAACTCCTTGGCATTTGCAGCCTA	lnc-CHRNA9-5:1	chr4	+	40786109	40786710	-	exonic_sense
LNCV6_81088_PI430048170	5.97069	P	5.65092	P	GCTCTGCAACATTTTGAATTAGCAAATTCATTATGCCATAGTTAAGGTACAAGCAGAACA	lnc-C9orf174-3:1	chr9	+	97121658	97122489	-	intronic_antisense
LNCV6_116471_PI430048170	3.93968	P	4.06481	A	TAATCTTAAACTTTGGCAAAACTTTCACTCTGTCCTATAAATTGTCAGTTGTCAGCCATC	lnc-ESAM-2:1	chr11	-	124778743	124784547	-	intronic_sense
LNCV6_103796_PI430048170	5.59338	P	6.68516	P	CAAGGGCCTTTAAAGCAAAACACTAACCATGAAGAGTTTTACTTTTCCCAGGAAATGAAA	ENST00000564694	chr8	-	100913247	100914388	RP11-521I2.3	intergenic
LNCV6_8948_PI430048170	2.04992	A	2.52981	A	GATATGTGTATGTGTAAATACATATCCACACACATAGCAGGTGTATATATAGGTAGCCTG	NR_039952	chr3	+	175369539	175369621	MIR4789	intergenic
LNCV6_58857_PI430048170	3.55884	A	4.26425	P	TACAGGAGTGCTGTATTAGCGAGTGGAGCCACTCCTGTATATCTATGCACAAACACTTCA	lnc-C12orf40-5:1	chr12	+	39170645	39170880	-	intergenic
LNCV6_45488_PI430048170	1.65904	A	1.93613	A	TAATTCTCTTTTGGAGAATGCTGAACGTCATACCTTCCTGATCGTAACCTCAACGTGGCC	lnc-RHPN1-3:1	chr8	+	143417663	143419793	-	intronic_sense
LNCV6_11626_PI430048170	1.66076	A	1.94201	A	ACCGGGATGCTAATTTAGAAGTTCTAAGGTATTCTCCACCTGTAATCTATTGCTCCAGAA	ENST00000449345	chr1	-	157232231	157237136	RP11-85G21.1	intergenic
LNCV6_99276_PI430048170	5.80624	P	5.43722	P	CATATTTAATCAGCAGCAGATAGCTCTGTCCATCAACAACAATCTCTTTCTTGAACCTGC	lnc-NPHS2-2:1	chr1	-	179586662	179590807	-	intergenic
LNCV6_7624_PI430048170	18.164	P	18.1007	P	GGAGGCGAGGGTTCGAGGGCACGAGTTCGAGGCCAACCTGGTCCACATGGGTTGAAAAAA	NR_024258	chr19	-	46830584	46830704	SNAR-E	intergenic
LNCV6_24969_PI430048170	1.5481	A	1.56344	A	GAGTGAAGAAGATTTGTACTACTTCTAAAGCAGAGTTTACAATTCAAGCTCTGAAGAAGA	ENST00000412812	chr12	-	40186009	40223803	AC079630.4	intergenic
LNCV6_70483_PI430048170	5.9974	P	5.45706	P	AGAGAGGATGGCTTTAGAGCGCTGAATACCAATGAAGTTATCAGCACTGAAAGACCTTCT	lnc-FZD5-2:1	chr2	-	207753635	207761287	-	exonic_antisense
LNCV6_43140_PI430048170	3.33509	A	3.31625	A	CAGATGGAAGCTCCTGATACCAGTGGTCCAGTAGTGTATTCTAAGTACAAATACTTTTTG	lnc-YEATS4-1:1	chr12	+	69407166	69407787	-	intergenic
LNCV6_94873_PI430048170	4.90971	P	2.24326	A	ATGGATTCCTGTTGGTTTGCTTGTCTTTGAATTCTGCAAGATTCCCAGGACCCCTTCTCT	lnc-CDKN2B-5:1	chr9	-	22636866	22652210	-	intronic_antisense
LNCV6_88567_PI430048170	4.5204	P	3.98987	A	GGATGGCAGAGAGTATATTTATAGTGAAATATTTTGGGGAAAAGTTACTGAGAAGTTGTC	lnc-PGBD3-1:1	chr10	-	49524935	49530737	-	exonic_sense
LNCV6_85435_PI430048170	1.54593	A	1.56325	A	CCAAAGCACATAGGTACAATATTTCCTCACAAAAGAATGACCTAGGATTTCAATGTTCAA	lnc-MBOAT2-4:1	chr2	-	9024300	9027788	-	intergenic
LNCV6_24440_PI430048170	1.54745	A	1.5689	A	GAGAGACTTCTCACATCGGAGCAGTGTCATGGGATGATATTTACTGTGAATAGGAAGTCC	ENST00000527329	chr11	-	118015772	118086793	TMPRSS4-AS1	exonic_antisense
LNCV6_79206_PI430048170	4.9568	P	3.93999	A	TTTTTGCTGTAGAAGCCCCTCAATCTTTCTTGGAGTACTGTTAGCGTCCCACTCGTATCT	lnc-PTN-8:1	chr7	-	137078039	137078267	-	intergenic
LNCV6_96623_PI430048170	14.1711	P	13.9285	P	CAGAAAAATATTGGAATGGTGGAAATACGAGGAAATAGTATCATCATGTTAGAAGCCTTG	lnc-AC012318.1-1:2	chr19	+	14489387	14489609	-	exonic_sense
LNCV6_87122_PI430048170	1.55253	A	1.58328	A	TGACTTATGAATATTCTAGGGTTGTTGCGAAGTCTGGGTGCGAGTCAGGCACAGTGTTTA	lnc-FAM187B-1:1	chr19	-	35204477	35204767	-	intergenic
LNCV6_74571_PI430048170	8.29382	P	8.14149	P	CTCAGCAAGTTAGAAGTTGCAAATTTGGGGCAAGTGAATAGCGCTAGAATTCTGTATGTT	lnc-MRPS18C-1:1	chr4	+	83455931	83459144	-	exonic_sense
LNCV6_5441_PI430048170	13.385	P	13.2578	P	GCTGCTAATATTTGTTCCTTATATTGGAATTGTGACGATCCTCATGAATGACTATCCTAA	NR_073518	chr15	-	84669536	84716460	SEC11A	exonic_sense
LNCV6_110755_PI430048170	6.46377	P	6.37893	P	AGCCGTGGAGCCCACTGCAGCTCTGCATGGCCCATTCTTCGTCATTCTCTTCTATACTGG	lnc-NEU4-1:1	chr2	+	241820225	241820830	-	intergenic
LNCV6_25766_PI430048170	6.69777	P	6.55106	P	CTTCCATTGGTTAGCACCAAATAGAGCAAGCCTGAGTAAGCTGCTTATAAAAAGGGGAAA	ENST00000602601	chr12	-	123968023	123968579	RP11-214K3.20	intronic_sense
LNCV6_119970_PI430048170	1.57508	A	1.65699	A	TTGCAGATATGACCGTGACACGTATCTGTCTCAGTTTATAGAACAGGTCTCTAACAGGGC	NONHSAT034253	chr13	+	70107912	70131546	-	exonic_antisense
LNCV6_86643_PI430048170	7.90933	P	8.01229	P	TAGCAGACTGTCAGAACTCACCCCCAATCCCGCCTTTTTCTTTGTTTCTAATTCTGAATT	lnc-TARDBP-6:1	chr1	+	10952344	10953115	-	bidirectional
LNCV6_34157_PI430048170	5.90715	P	5.71839	P	TTTAGTTAGAGTTTCTGAATTGCATCAGAACAGCTGGGTCTACTTCCAGAGTGGTCCCTC	ENST00000608373	chr22	+	17067821	17070675	AC006946.16	intergenic
LNCV6_51401_PI430048170	1.5829	A	1.69143	A	ATATACAGAGCGGAGGGCTTTGGCATTCAGATATATTGACCGGGCAAGATGGTAATCCAA	ENST00000584807	chr9	-	136249971	136251205	WI2-1959D15.1	intronic_antisense
LNCV6_106143_PI430048170	9.8355	P	9.76537	P	CAAAAGGTACAGTTGGCAGGAGAAAGTCTTCTTTCAAAATACCCATAATGGAGAGACCAA	lnc-BRAF-3:2	chr7	-	141010227	141014652	-	exonic_sense
LNCV6_110651_PI430048170	1.59036	A	3.58057	A	GAGATAACTTCCTGAAATGCATGAACTTCCTGAAATGATCAGAAAAACAAAGAAGCCAAA	lnc-UGGT1-4:1	chr2	+	128217587	128218072	-	intergenic
LNCV6_86767_PI430048170	5.2814	P	4.93772	P	CCTCATACTATGGGCACCAAGAGAAGAAAGGAAGGAAGGATTAATTTTACAGGGGGAGGA	lnc-JUN-12:3	chr1	-	58904523	58919315	-	intergenic
LNCV6_12695_PI430048170	5.45303	P	4.62654	P	TCCTTTTGGGGACTAGAATAATTTCTAGAGAGCCACCCTTTCTACATGATACGGCGCACA	NR_027098	chr2	+	32825442	32929139	LINC00486	intergenic
LNCV6_96368_PI430048170	4.93443	P	5.35567	P	GGGTTCACAGGCATCTCCGCAGAGGCCTTTTTATTCTTTTCTTGTGTGTTTTCACTGTGA	lnc-PRR15L-6:1	chr17	-	47911201	47917102	-	exonic_antisense
LNCV6_124035_PI430048170	5.18107	P	5.1453	P	CTGCTTCAGGAGCTTGGCAAATTGCTCGAGTTCTTTCTGCAGAGCTTTGATGTCCTGGGA	NONHSAT108732	chr6	+	31165950	31166047	-	exonic_antisense
LNCV6_96954_PI430048170	1.60317	A	1.76024	A	TATATAAATATGAGGCACTTTCTACTAACATGAGGATGGATAGAAATTGGCCCTTTGTAG	lnc-ETV1-3:1	chr7	-	13820879	13825550	-	intergenic
LNCV6_97684_PI430048170	8.67781	P	8.6264	P	AATTCAAGGTGGAGACTGGACCTCAGAAGAGGGAGTGGGTGCCCCGAGAACTCACAGCTA	ENST00000571449	chr16	-	3131757	3134856	ZNF213-AS1	intronic_antisense
LNCV6_55530_PI430048170	1.60507	A	2.93799	A	GAAATAAGATCATCAACTGAACATAAGGATGGGTGAGGCTTAAGGAGAGAGAAGCGCTGA	lnc-EPRS-5:1	chr1	-	219737346	219741245	-	intergenic
LNCV6_110699_PI430048170	1.60682	A	1.77053	A	CATGCAATCAATGACCATGTGACTAACGTAAGTTATGGTCATACCTAATTAGTATGACAT	lnc-DNAJC10-4:1	chr2	+	182913450	182919524	-	intronic_sense
LNCV6_47369_PI430048170	2.58408	A	1.78053	A	TGCTTCTAGATTCCAAAGGAAAGAGAAAGGAAATATGCCCCAAACTCAGGCTTTCAGCCT	lnc-ERGIC1-2:2	chr5	+	172772207	172778341	-	intergenic
LNCV6_114065_PI430048170	6.14729	P	5.9927	P	AAGGTCTGCCTTACAAGGGACACCATAGCTTCTCACCCTAAGGAGGTTTCAGCGGGTGGG	lnc-URGCP-2:6	chr7	-	43961684	43987850	-	exonic_sense
LNCV6_117178_PI430048170	1.61387	A	1.78864	A	TTTTCAACCATGCAGTGAGGTTTGAACTGCTTCACAGACTGAACGAAACAAACACGGGCT	lnc-AL901608.1-69:1	chr14	-	106768225	106768500	-	intergenic
LNCV6_119338_PI430048170	11.0352	P	11.0223	P	AATTTGTTCTGATCCTAAGGTCACTATCCTTAATCCCTCTCCCTGTGGGGTCTTCCCTAT	ENST00000528781	chr11	-	76625462	76626834	RP11-672A2.6	intergenic
LNCV6_74914_PI430048170	6.3373	P	6.40222	P	GTAAATAATTCCTGTCCTTTATGCTTTGTTGGAAGATTTTTCGGACGCCGCCCGATACTA	lnc-TMEM184C-5:1	chr4	+	148023053	148063277	-	exonic_sense
LNCV6_86402_PI430048170	4.79395	P	4.37785	P	CTATTTGTTCTTTCTCCCTGGAGACTTCCTTGTTGTCACTTCAAGATACAGACCTTGCCA	lnc-CAND1-3:1	chr12	+	67070049	67080143	-	bidirectional
LNCV6_38192_PI430048170	3.64054	A	2.94025	A	CTCTTTCACTCCCTTCTCAAGCACCACTACCATGAGAGGGAATGGGTTAAACAAAGAAAA	lnc-ANKRD9-1:1	chr14	-	102484672	102489698	-	intronic_antisense
LNCV6_35096_PI430048170	1.63057	A	1.83188	A	GCAGAGAAACTACATATTGCACCAAGATTCTTGGATGTTGGTGATTAAAATTCAACCAAA	ENST00000412163	chrX	+	141625864	141626733	RP1-171K16.5	intergenic
LNCV6_122581_PI430048170	7.27249	P	7.03703	P	GCCGGGCCAAACTCTATCACAGCATAAATAATCTTTTCCTTAAATAAATACAGGTAAAAG	NR_046244	chr3	+	24494086	24500011	THRB-AS1	exonic_antisense
LNCV6_54152_PI430048170	1.63541	A	1.84954	A	GTATACTATAGGATCTAGACAATTGGCCTTTAAAGGTGGCAGATTTTCAAGAAATCAACT	lnc-LRRC7-7:1	chr1	+	68828485	68957591	-	intergenic
LNCV6_59374_PI430048170	6.52412	P	6.26907	P	CCAGAGATCAACACTTTCCTCATACTATACACTTTATCATAATGAGAACCAGTGAAGAAA	lnc-RP11-1105G2.3.1-8:1	chr12	-	94400903	94402336	-	exonic_sense
LNCV6_63212_PI430048170	8.52827	P	8.40869	P	AGGTCCTTGAAACTCATCCTACTCACTTAGAATCTCATGGAATTCACCTGGCCTGCTTTG	lnc-STXBP4-5:1	chr17	+	54936412	54937484	-	exonic_sense
LNCV6_109571_PI430048170	1.64412	A	1.8839	A	AGTATTGGAATCTGTTTTAGGAGACAATCAAGACAAGGAAACAGGGGTAAAAAAGTTACC	lnc-RERGL-5:5	chr12	-	18696190	18701590	-	exonic_sense
LNCV6_8613_PI430048170	10.1924	P	10.0979	P	ATTAAAAATGAGGCCTTCTCTTCCCAGTTCTTCCCAGAGTCAGGAAAAGCTGGGTTGAGA	NR_031565	chr18	+	21683509	21683597	MIR320C1	exonic_sense
LNCV6_116166_PI430048170	5.8081	P	5.62374	P	TCTTTTCTGACTTAACCTATCTTCCGAAGGAGTCATTATTGCCTTCACCTCGGTTCCCTT	lnc-ZFYVE1-7:1	chr14	-	72723631	72731667	-	exonic_sense
LNCV6_9814_PI430048170	5.30972	P	5.0015	P	TGATGAGGGGGTAGAAAGTGGCTGAAGCGAGATGTTTGTCTAAAAGCACTTTTCTGTCTC	NR_106893	chr6	+	34240672	34240736	MIR6835	intronic_sense
LNCV6_75387_PI430048170	11.7263	P	11.4209	P	TGCAAAAAGAACCAATTCCTCAGAAGCGTCATGAAAGCAAACCCGTTAATGTTGATGAAG	lnc-NIPBL-5:1	chr5	+	37130429	37130700	-	intronic_antisense
LNCV6_115631_PI430048170	2.74827	A	1.92013	A	GGTAAATGTTTAACTCTTAGATCATGTACATACTTAAATATGTATTTAAATACATGATGC	lnc-EML4-5:1	chr2	+	42587999	42589474	-	intronic_sense
LNCV6_35147_PI430048170	1.69966	A	1.93064	A	GTACATTTTATACCCAACAGGGTATACCCCATGGTGATCAAAATAAAATAAACCTGTTGT	ENST00000445330	chrX	-	151904432	151911199	RP11-366F6.2	intergenic
LNCV6_51117_PI430048170	5.63103	P	5.5196	P	AGATCCAGAATCAACCATGATAACCGTGACAGTGTCTTCAACAGTGCAGCAGTAGACACA	NR_028140	chr15	-	100344456	100350233	SPATA41	intergenic
LNCV6_123443_PI430048170	1.66244	A	1.9502	A	AAGTCTCATAATGACCAAAGGACTGAGGGTGTCTGTGAAAAAATTATTGGAGGAAATGAA	NONHSAT101470	chr5	+	55104941	55105505	-	exonic_sense
LNCV6_18867_PI430048170	4.15921	P	3.40893	A	GGTGATTAGATTCTAAACAGATTGCCCAGGAGACACTGGACTCTTTCTCTTAAAGTTAAA	ENST00000623904	chr6	+	87356831	87358605	RP1-102H19.7	intronic_sense
LNCV6_87598_PI430048170	7.38997	P	7.48284	P	AAAGGAAGAATCAATTCAAGCAAAGCTTTCCTGCGAGTGGGCACTCTCTCCAGTATCTAC	lnc-KCTD15-3:1	chr19	+	33694396	33705797	-	intronic_sense
LNCV6_126218_PI430048170	1.54684	A	1.56237	A	AGAAACCATCTTTTCAAAGTGGTGGTAGACGGAGACCACCAGCTTCTTCGAGAAACAGAA	NONHSAT139434	chrY	-	10030395	10030533	-	intergenic
LNCV6_7016_PI430048170	1.54611	A	1.56054	A	ACTGAAAACCACTGACCTTCAGGAAAACTCAGTAATAAAATTCCTCAAGTTAAAGTCCCA	NR_046742	chrX	+	48056309	48066582	ZNF630-AS1	exonic_antisense
LNCV6_78655_PI430048170	1.54542	A	1.55925	A	TCAGTATCCACAAATTCAACTGGTAGTGGATCAAAAATACCGGATTCAAGAGATGCAGAA	lnc-FZD9-4:1	chr7	+	73532256	73532886	-	intergenic
LNCV6_118076_PI430048170	1.54349	A	1.55633	A	GCCAGTAGCCAGGTACAGAAAAATGAACAGGGAAGCTAAGGTCTGGATTTGTCAGTGATT	lnc-AZI2-7:1	chr3	-	29239157	29255971	-	intronic_antisense
LNCV6_106206_PI430048170	1.54326	A	1.55647	A	AAATGGGCAAGGATCAACCACAGTGTAAAGGATCTTAAAGGCCAAATTAAGGGCTTAGTG	lnc-C12orf40-2:1	chr12	+	40050420	40051840	-	intronic_antisense
LNCV6_37515_PI430048170	6.55321	P	5.79665	P	GTGCCTTCCTCTGTCAAATGGGCAGAAGAATATCCTTTTGATAGAATTAAAATATACGAA	ENST00000594927	chr19	-	21587432	21594006	RP11-678G14.4	intronic_antisense
LNCV6_111741_PI430048170	2.41753	A	3.94807	A	TATCTACAAAGAGAATATGAAAGACTGCTGTCAGAATGGGGTGGAAGAGCAGCTCAGAGC	lnc-DFNA5-7:1	chr7	-	24906134	24906594	-	intronic_sense
LNCV6_82330_PI430048170	4.50093	P	4.37622	P	ATGGACAGGAGAAGACACCCCTGGAGCATATCTTTAGGGCCATCCTCATCAAGAAAACCG	lnc-AMELY-8:5	chrY	-	7742631	7776913	-	intergenic
LNCV6_105908_PI430048170	1.54478	A	1.56226	A	AGGTACTCACCCGGAGCCACATCTTTGAAGTGCCACAATCCATTTATTCAGCAGTCATTT	lnc-CHCHD4-2:1	chr3	-	13874945	13877220	-	exonic_sense
LNCV6_17177_PI430048170	1.54522	A	1.5638	A	GTGTTGGTTTGCTTCACAATCTGCTGGTAAACATATTCATTTTTGGGTGAATTTCAGGCC	ENST00000513039	chr5	+	38025697	38183932	CTD-2116N24.1	intergenic
LNCV6_64002_PI430048170	2.55655	A	3.28552	A	ATGGACCCCAGGATTAGCAGAGGACACGAGTAGGCAGCAGTAGAGTGAGCAGAAATAGTC	lnc-ALPK2-1:1	chr18	-	58457556	58465375	-	intergenic
LNCV6_111258_PI430048170	3.09523	A	3.85457	A	TACCTGGACCCAGAAGCTCCCAGAATCAAGAAGATAGTCCAGAAAATGTTGGAAGGTGAT	lnc-PF4V1-1:3	chr4	+	73847865	73848829	-	intergenic
LNCV6_85745_PI430048170	1.55248	A	1.58528	A	TTATTTGTGTTACTCATTGCACAACCAACAAAACCAGCCATGAACCAGGAGGGCCTCAGA	lnc-FBXO44-3:2	chr1	+	11532334	11535913	-	exonic_sense
LNCV6_87210_PI430048170	1.55617	A	2.84887	A	AATTCTATGGAGCAGCAATGGAATTGGAAAAAGCAGGCCGGCAGAAGAGAAAGCTATGTA	lnc-NBPF3-8:1	chr1	+	21165876	21172319	-	intronic_antisense
LNCV6_47649_PI430048170	1.56043	A	1.60799	A	TTTGTGATATCACAAAGCTGGGGACTTACTGGAAAAATGTGAGACTCACACACCTGGCCA	lnc-C1orf87-1:1	chr1	-	59964283	59968234	-	intergenic
LNCV6_71886_PI430048170	4.90614	P	5.36537	P	AACTTTGCAACTCTCGTCTATAGAGGTGGCCAGTAAAACCCAAGCAAAAATCTAAACGGG	lnc-UMODL1-7:1	chr21	+	41885094	41885851	-	intergenic
LNCV6_30715_PI430048170	6.10235	P	6.06967	P	AAGCTGGCACATGTGGATATTGGCTCTGTTTTGCCTTTGACCCCTAGTGAAAGAAAATAC	ENST00000509943	chr17	+	50208972	50214459	RP11-893F2.5	intergenic
LNCV6_27337_PI430048170	1.56973	A	1.64017	A	TTCTTGTGCTGATGAAAAGTGGCTTCTACTCACCTTTTAGCCCCAGATCTGGAGGACTAT	ENST00000554260	chr14	+	97458831	97469385	CTD-2506J14.1	intergenic
LNCV6_87814_PI430048170	1.57079	A	1.64476	A	TCTATGTATGATGCTGATTGTTCAGATGTTGAATTAAGTTGCTAAGCAGTGGGGCCAGGA	lnc-VPS8-1:3	chr3	+	184780362	184781195	-	intergenic
LNCV6_83424_PI430048170	7.03393	P	6.99724	P	CGTTTTATAGAAGTAGTGAAGATTTGACTGTTTTTCTCTTACAGCCTCAAAAACTGGTAG	lnc-C17orf100-2:2	chr17	+	6641023	6643123	-	exonic_sense
LNCV6_82862_PI430048170	1.58019	A	1.68111	A	CAGATGAAGAGGGAAAAGTAAAGTTGCTGCTCAGAACTGTTACAAATGCAAATTAGACAT	lnc-ORC6-2:1	chr16	+	46789897	46792040	-	intergenic
LNCV6_59613_PI430048170	3.63583	A	3.02331	A	AACAGTACTGGAATGGTGGTAATACAGGCAAACAGTAACATCATATTAGAAGTCTAGGAA	lnc-MAP1LC3B2-10:1	chr12	+	116169044	116169258	-	intronic_antisense
LNCV6_94614_PI430048170	4.96586	P	4.68121	P	ATTTCAAACAGGTTTCAAGTGGGGTCACTTGCCATCACTGTGCCCCACGAGTGCCGGAGG	lnc-C22orf25-3:2	chr22	+	19961261	19962703	-	exonic_sense
LNCV6_89509_PI430048170	6.92442	P	6.49703	P	TTTCTACCCAAAATGATGATGATTTTCCCAAGAGCAGCAACCTATGGACCGCCAGAGATG	lnc-NCKIPSD-1:3	chr3	-	48699361	48717193	-	exonic_sense
LNCV6_58660_PI430048170	4.86318	P	4.9696	P	ACAGGTTGTCTGCATTCAAAAGAGCATTCTATTAAAGCTACCTTAATTTGGCGCTTATTT	lnc-KLRF1-2:1	chr12	+	9668636	9681050	-	intergenic
LNCV6_124901_PI430048170	5.02362	P	4.87087	P	GCTCACCTCAATGAGTATTTTACATTTTAAAGTAGTTTTCTGAGAAGGCTGTGTACTTAC	NR_036482	chr7	+	29685153	29688243	DPY19L2P3	intergenic
LNCV6_6803_PI430048170	8.74907	P	7.84574	P	ATCATCTCGGAGCCGCTGGCCAATCTGTACTCATGTGGGGACCAGAACACACTGATGGAG	NR_001554	chrY	+	25482907	25486705	CSPG4P1Y	intergenic
LNCV6_116068_PI430048170	12.8688	P	12.3949	P	CAGTCTCCCATCTCCCTTAAATTCAGAACCATCCATGTGTGGCCACTACCAAATTTCTAC	lnc-HERC1-3:1	chr15	-	63864022	63864346	-	intergenic
LNCV6_109138_PI430048170	1.60067	A	1.7528	A	ATTCATAGGACACCTTATCATGTAGGCATCCGAAATGTCTAATACAAACACCAAAGAAAA	lnc-KLF6-13:1	chr10	-	3522093	3527031	-	intergenic
LNCV6_113111_PI430048170	1.60159	A	1.75613	A	TGTTGTGTAAGTTGGCCAGAGAGGAACCCTGTATACTGGACACTAAGTTTTTTACTTCTT	lnc-ADCY2-3:3	chr5	+	7326062	7326303	-	intergenic
LNCV6_11615_PI430048170	4.6362	P	4.92629	P	TGACTTACTCATGTGTACACAACTAGTGAGAATCCAGGTGCTCTGTCCACGATACCAACT	ENST00000451362	chr1	+	156388226	156395609	RP11-139I14.2	intergenic
LNCV6_98684_PI430048170	1.60531	A	1.76543	A	GTTTTAGAGCTTTGCTGAGCCGAGAACAAAATCTCCTGAGAATAAAATAATTGTGATTCC	lnc-DZIP1L-1:1	chr3	-	138030702	138031830	-	exonic_antisense
LNCV6_28825_PI430048170	3.277	A	2.92844	A	CTAGAGTTAAGGAACACCTGAATAAAGAGATTCCGAGGTAGTTCAGATCTTCAACCATAA	ENST00000573379	chr16	+	10940719	10943021	RP11-876N24.4	exonic_antisense
LNCV6_86686_PI430048170	1.61059	A	1.78079	A	TTAATGAAAACATTGAATTGCTTCTTGAAATGATAAAATTGCAACCACGACACGTGTCCC	lnc-C7orf13-9:1	chr7	-	156362802	156368943	-	intergenic
LNCV6_12918_PI430048170	1.6178	A	1.79913	A	AACTTACTGTACAGACCACAGAAGTGAGACCAAAAACACTGAGATGAGGAAGAGGTGTGG	ENST00000441598	chr2	-	60359720	60383036	AC007381.2	intergenic
LNCV6_74264_PI430048170	11.5265	P	11.3243	P	ATTGCAGAGGACTGTAGACATTCTGTATGCCACAGATGAAGGCTTTGTGATACCTGATGA	lnc-ARAP2-10:1	chr4	-	33010947	33011746	-	exonic_sense
LNCV6_59576_PI430048170	8.14923	P	8.38846	P	TGTCGTGGATTTGGCACTTGCAGCTCATTCAAGGCAAAGTTTCAAGAATTTAAAAGTGTA	lnc-TRAFD1-3:1	chr12	+	112013428	112015325	-	exonic_sense
LNCV6_33654_PI430048170	1.62282	A	1.80949	A	GAATACTACGGGATTAGAAGAGTAAACAAGATATGCCTTTTCTTTGGAGCTACATATATG	ENST00000625184	chr21	+	7020599	7025166	CH507-236L23.1	intergenic
LNCV6_75312_PI430048170	1.62371	A	1.81214	A	ACTGTGCTTTTATGCAGTGGACTTTCACTGAATGTCCCCTATTGGAAATTTTAACAACAA	lnc-BASP1-7:5	chr5	+	17811451	17930488	-	intergenic
LNCV6_44821_PI430048170	1.62475	A	1.81509	A	TGATCTCCAAAAAGCTGGAGGACTGGAGAGTAGTTTCAAGGCTGTGGATTTCCAAGTGTT	lnc-CTD-2203A3.1.1-1:1	chr5	+	51985977	51987943	-	intergenic
LNCV6_43245_PI430048170	4.02536	P	4.40835	P	ATGTCCCTTTTGTCTTAGCTGTTTATGGGCTGGAGGAACCACTGTTCAGCCACATCTCCT	lnc-FAM213B-3:1	chr1	+	2777192	2778821	-	intronic_antisense
LNCV6_100196_PI430048170	4.98998	P	4.33652	P	CAGGGAGTGTTTGACTTTTTCCCAAAAGGTCAGTAATCTTTTTCCAGTGTCATTGTATTA	lnc-SELENBP1-3:1	chr1	-	151424009	151425294	-	exonic_sense
LNCV6_95357_PI430048170	1.63483	A	1.84925	A	TCATGGTTCATATGTATTGGGGTCAGCCAATATTGGTTTGATTGTGATGTTTTATATCTG	lnc-POMP-10:1	chr13	+	28835923	28848453	-	intronic_sense
LNCV6_75200_PI430048170	2.85439	A	2.31612	A	AGCCAAAGATTCCTTGCCTACAAGAAAGTCTTGCTCAGACAATAAACCACGGAGAAAGAA	NR_026994	chr5	+	5034358	5070002	LINC01020	intergenic
LNCV6_74061_PI430048170	9.16783	P	8.70074	P	CTGTGCACGTGTGTGTCCGGATACCATATCTGCACGTGTGTGCGTCCAGACAGCATATCC	lnc-RNF212-3:3	chr4	-	1024905	1026885	-	exonic_antisense
LNCV6_48991_PI430048170	4.78403	P	4.71583	P	AATAAACATGATTACAATGACTTTCGCTGTCAGCCTCCCGGAGGCTCATTTTGCTCCTCT	lnc-HEATR2-3:9	chr7	+	524077	525158	-	intergenic
LNCV6_45888_PI430048170	1.99128	A	2.85176	A	TTGATCAGCACATTCAACTGGTGCAATACAGGGATGGAAAGGAAGGCAAGAAATGGAGGT	lnc-KDM4C-6:1	chr9	+	7304599	7343465	-	intergenic
LNCV6_119313_PI430048170	8.23373	P	8.29318	P	AGATGGAGAAAACAGAACCTGAAGGCACCCGTTTCCCTAAACTGCTCTCGCTCATGTGTA	NONHSAT022474	chr11	+	67840941	67841049	-	intronic_antisense
LNCV6_121664_PI430048170	2.49959	A	3.12546	A	TTACTGTCAGCAATATGGTAACTCATACTCATTTGGCCTGGGGACCAAGCTGGAGATCAA	NONHSAT072291	chr2	-	89142577	89142861	-	intergenic
LNCV6_66072_PI430048170	1.66239	A	1.95119	A	CACAGTACACAATCCACTAAAGTAATTAAGTAATTACTTGCAGGAACACATTCCTCATTC	lnc-LRRTM1-15:1	chr2	-	82330645	82392222	-	intergenic
LNCV6_50257_PI430048170	3.25072	A	2.92672	A	CAAATCTTATTTATCACAAGATATCTTTCCCTAACTGTACCTTATGGGGTTCTCTTATCC	lnc-CA6-2:1	chr1	+	8805859	8807051	-	intronic_antisense
LNCV6_101167_PI430048170	1.55001	A	1.57258	A	TGCTTATATAACTCTTCTGAAAGTACCTTCTGTTTTAGGAAAGCCAATTTTCAGCCATAC	lnc-ZBTB38-4:1	chr3	+	141231913	141262625	-	exonic_sense
LNCV6_67416_PI430048170	8.79008	P	8.82876	P	TAGTGCTGGGGTCTCCTGCTGCGTTCTTTCAACACAGCGCTCACCCTGAGGTGATGCATT	lnc-GALR2-1:1	chr17	+	76071960	76079778	-	exonic_antisense
LNCV6_47163_PI430048170	3.27054	A	5.03817	P	TCACTCATCCCTGTGATTGTATTTTGAGAAATAAAGGTGATTTCCTTCAGAAAACAAAGC	lnc-PTER-1:1	chr10	+	16527514	16539774	-	intergenic
LNCV6_39234_PI430048170	3.03898	A	2.24592	A	TCTAGAGGAAACCTAACAGTGTGGGTTTATCAATCATTTTGACAAGACTCTGAATTCCAC	NR_120470	chr12	+	80763153	80770715	LINC01490	intergenic
LNCV6_22672_PI430048170	6.441	P	6.11113	P	CCCCGCAAGAGACACGAAGCATCAATGTTCAGAAGCAGCAAATAAATAAAATAAATGAAT	NR_026795	chr10	-	26931205	26942001	LINC00202-1	intergenic
LNCV6_93529_PI430048170	6.52658	P	6.23286	P	TTGCTTTCAAGTATGGCAGCTTGCCTTCACCTTGAGTACCTAATCCAGGAACTTGGTCTT	lnc-MYBPC1-1:1	chr12	+	101739577	101744010	-	bidirectional
LNCV6_63914_PI430048170	1.54199	A	1.55506	A	CCTATGCCATTGGGCTTTAAGATTTTTTAATATAAGCAGCTAGCATTAATTACCCTGACT	lnc-RIT2-3:2	chr18	-	42650929	42655338	-	intergenic
LNCV6_120599_PI430048170	4.25834	P	3.95403	A	GAACTAGATCCTTCCCTTAGACCTGTTTCTAGACTTAGAAATGTTAGGACCACTTACTCA	NONHSAT048176	chr15	-	88531867	88546337	-	intronic_sense
LNCV6_106804_PI430048170	10.4665	P	10.2985	P	GGTTACTGGTTGGACATTGTTTGTTGGTGTTTATATTGTAACTGAAATTGCTCAGGGCAA	lnc-UNC5D-6:1	chr8	+	36278959	36279483	-	intergenic
LNCV6_36304_PI430048170	1.54312	A	1.55963	A	CTCTCTTGTTACAATCTCCAAACAAACTATCAAGGTTGACTTTATTACACATTCCACTGT	ENST00000517266	chr14	+	100487544	100487787	RN7SKP92	intronic_sense
LNCV6_22623_PI430048170	1.54402	A	1.56286	A	CTTAGGATTCTTGTCTATTTGGCATTAATCTGGGAACAATAAAATTCAGTTGACAAGGCA	ENST00000442231	chr10	-	17862887	17865471	RP11-457D2.3	exonic_antisense
LNCV6_94429_PI430048170	1.54725	A	1.57284	A	TCCCAGGTTTATAGAAAGAGGTCCAAATTGGATCCACTTCCGGGGTAAATAACATCAGTG	lnc-CARD16-1:1	chr11	-	105030853	105034358	-	intronic_sense
LNCV6_109139_PI430048170	1.55258	A	1.58757	A	TGTGTGGAAAATAACCAGGCATTGTTGGTTTAAGCTGCTAACGTTGGGGCATGCCATGTT	lnc-PFKP-33:1	chr10	+	3858395	3864798	-	intergenic
LNCV6_107261_PI430048170	4.87481	P	4.02067	A	TGACTGACACCTGGCTTTCCACCAAGACTCAATTTTCATAGCAAGCCTCATCATCATAAG	NR_026837	chr12	-	72253506	72273509	TRHDE-AS1	exonic_antisense
LNCV6_35389_PI430048170	1.55864	A	1.60452	A	GCACGAAAAAATAAATCCTCTTTTGCAACCCATGAGTTGTTATACATGCAAGAAGGAATA	ENST00000517256	chr5	-	168033091	168033205	SNORA40	intronic_antisense
LNCV6_101415_PI430048170	5.32231	P	5.07881	P	CCTAGCCCAACAGAAGAATTCAGCAGCCCCTACCATGAGAATAAGAGAAAGAAAATGAAG	lnc-AFP-1:2	chr4	+	73419546	73421219	-	exonic_sense
LNCV6_108145_PI430048170	3.59181	A	4.24201	P	TCCAAAGTAAGAATAGAATTGTTGAAGTCAAGGCAGTCCCAAAAACTCAGCCCCATGCCC	lnc-AL353597.1-8:1	chr6	+	37654529	37655692	-	exonic_antisense
LNCV6_121996_PI430048170	1.69887	A	2.84402	A	CACACAGTGAGAAAACAAGATTACACATAGTCTCGGTATCTGTATGAACCTTTGTATTAA	lnc-AC017028.1-5:1	chr2	-	239255189	239256732	-	intronic_sense
LNCV6_98068_PI430048170	2.38549	A	2.59415	A	GTGCCTTCCTTATTCAGGAAAAGAAAAAGTATTGAACACACCAGCACAAAGTCAGAAAAC	lnc-CRYAB-1:1	chr11	-	111945638	111946892	-	intronic_antisense
LNCV6_76379_PI430048170	3.81806	P	3.93397	A	AAATATTTTTGCAAAGCTCTATTCCCCAGAGGATTCTGAGCTGTAGGAGGTGAAAGCCAG	lnc-AC136604.1-1:6	chr5	+	179667875	179675345	-	intronic_sense
LNCV6_7009_PI430048170	9.57461	P	9.5834	P	TGGACCGGTCCGGGTGGGTTCCGGCAGGTTCTCACCCTCTCTAGGCCCCATTCTCCTCTG	NR_030394	chr17	-	81125275	81125373	MIR657	exonic_sense
LNCV6_95805_PI430048170	3.74745	A	3.50009	A	AATGATGTCTCCATTCCTACAGCATGCTATTCCAGGCACCATGTGCAGACATGACTATCT	lnc-CD164-2:1	chr6	-	109088101	109093968	-	exonic_sense
LNCV6_59594_PI430048170	14.522	P	14.4477	P	AAACCAAATGCTTCATCTGTTTCTACCTGGGCCAAGTGGCCACTCTTCTGTTCAAATCTG	lnc-RBM19-3:1	chr12	-	113789541	113789807	-	intronic_sense
LNCV6_108244_PI430048170	1.58899	A	1.71632	A	CATTCAGAATCTACAGACCAGAGCAATCATGCAAGATAATGGAAGATAATGACAAAACAA	ENST00000414581	chr10	+	129278251	129291722	RP11-168C9.1	intergenic
LNCV6_41068_PI430048170	2.87344	A	2.51885	A	TTTTCCTTCTTGGATGGTGGAAACTCCTCCAGATGTCAAGACTTGCTGTGAATAAAGTTT	lnc-SLC25A38-1:1	chr3	+	39377472	39381135	-	intergenic
LNCV6_105639_PI430048170	4.10857	P	3.85529	A	TGTGTGGGAGGGAAGGCATCTGCTATTGTAAAAACCTTTAACTGTGGCAGTAAAACTTGA	lnc-RAPGEF1-3:2	chr9	-	132031885	132077590	-	exonic_sense
LNCV6_32289_PI430048170	6.60467	P	6.41229	P	ACTGAGCTAATGGCTGATTGGATTTACTTGGCCTGAATGGAAAATAAAAATCACCTCTGA	ENST00000590697	chr19	-	19788755	19790531	CTC-559E9.5	intronic_antisense
LNCV6_114493_PI430048170	3.45953	A	1.7462	A	CAAGAAAAACTTGTGGTCAAGGTTCTAAGACATAGGAATGTTTCCATAGGAGAATCCACA	lnc-TIGD6-3:1	chr5	-	150021566	150021921	-	intronic_antisense
LNCV6_67117_PI430048170	1.82428	A	1.75434	A	AGTGGAGGTAGGCAGGCCGAACCAGATGTAGATTCAAGGATGGAGAAGCTTCCTCTAGGT	lnc-RNASEH2C-1:1	chr11	-	65726344	65727957	-	intergenic
LNCV6_29324_PI430048170	6.72279	P	6.88973	P	AACTGGTGTCCTTAACTTCATATTTATGGCTTGCCCTGACATTTCCCTTCTCTTACATGT	ENST00000564074	chr16	+	56300616	56302904	RP11-441F2.2	intronic_sense
LNCV6_112947_PI430048170	2.85107	A	2.96509	A	TTTCCTGTTACGCATTTTCCTTTTGGCGGGAGAGAGTGAGAAAGCTCCTGAATGTAACTG	lnc-STX11-2:1	chr6	+	144326951	144327329	-	intronic_sense
LNCV6_9873_PI430048170	7.05487	P	6.89377	P	TAGGAGTCTCTGAAGAGAGCTGTGGACTGACCTGCTTTAACCCTTCCCCAGGTTCCCATT	NR_106779	chr6	-	32170029	32170116	MIR6721	exonic_sense
LNCV6_16912_PI430048170	1.76851	A	1.80136	A	TTTATTGGGAAGACTTTAATCCTGCTCAAGACATCTACTGTGTCACCGTACCACTGTGGC	NR_103444	chr5	-	602168	612210	LOC100996325	bidirectional
LNCV6_63083_PI430048170	4.68558	P	4.92474	P	TCTAAATGTACAGGATGAGTTTGAGTTTAGGGGTAGCGGAGCCTCTTGTTCCCAACTGAA	lnc-C17orf69-3:2	chr17	+	45649259	45651859	-	intergenic
LNCV6_33574_PI430048170	6.95558	P	6.646	P	AAGTGGCCACTCCGAGCTTAGGGGCCTTCTTAGATGGCTGAGTGCCGGCAATGCAGGACC	ENST00000615354	chr20	+	63218041	63218502	RP5-963E22.6	intergenic
LNCV6_14884_PI430048170	1.62674	A	1.82205	A	CACTGAATTGTCCTTGAAATTTCCTTTGGAAATAAATTCCAAGGTAATAAAAGGCCTCAG	NR_046575	chr3	+	65893815	65925297	MAGI1-AS1	intronic_antisense
LNCV6_69408_PI430048170	1.62767	A	1.82438	A	TTTCAACTAGAGCCCATACCTGGAAGGACATCATGGGGAGAAATAAAAAGGCACAGTAGA	lnc-BIN1-8:1	chr2	-	126311465	126311927	-	intergenic
LNCV6_18340_PI430048170	3.85474	A	4.00375	A	GAGAGCAGCCAGCAGCATCTGTTTTGCATACAAAGGGCAGCAACAATCAAATCTCTTCTA	ENST00000607278	chr6	-	6620847	6622771	LY86-AS1	intronic_antisense
LNCV6_117448_PI430048170	7.42205	P	7.34338	P	CTTGCCCAAAGTATAACAGTTATGACTAAAGACATCCAGCTAGCATGCTACATAGATTGA	lnc-PCSK5-2:1	chr9	+	76419933	76420631	-	intergenic
LNCV6_90626_PI430048170	5.33951	P	4.9205	P	TTTGGAGTACACTTGATAAGATGTTTTGAGTGCAGATCCACATCCCAGCTGCCTGCAAAC	lnc-ACSM4-2:1	chr12	+	7493192	7495409	-	exonic_antisense
LNCV6_62471_PI430048170	1.96875	A	1.84129	A	GTGGATTCTTTCATCAGCAGGAGAGAGAAGGGTGAATTGTATAAAGTGGAGCCTGACAGT	lnc-AC016251.1-17:1	chr15	-	96761544	96766917	-	intergenic
LNCV6_119345_PI430048170	15.5044	P	15.5005	P	AGCCTGTTCGATGTATGTGTGAAACAATGTTGTCCAACAATAAACGGGAATCTTATTTTT	ENST00000500113	chr11	+	78139803	78143088	KCTD21-AS1	bidirectional
LNCV6_68332_PI430048170	10.7091	P	10.6837	P	CCGTCTTCCCACTTCTGTCACACACTCTTTGCCTTTATTCAGGTTGGAATATGTTAGGTA	lnc-SCGB2B2-10:1	chr19	-	34767022	34773205	-	exonic_sense
LNCV6_17906_PI430048170	1.84853	A	3.72707	A	GCCTGAAGTTGTAACTTGCTTGAATTTTCTTTGTCTTTTCATATACCCTTAGGATTTAGG	ENST00000625071	chr5	-	140867513	140867959	AC005609.20	exonic_antisense
LNCV6_37426_PI430048170	3.42143	A	2.4393	A	ACCCTATGATTAGCCTAGTAAACGTTGCCTAGGTTCTGGAAATTTTCCCATTATTACCTT	lnc-HEXA-1:1	chr15	-	72291567	72483827	-	exonic_sense
LNCV6_31758_PI430048170	1.64104	A	1.87433	A	CCACTTGAATTTGCCCTTAGTTGCAAACTCAGATCATGACACAAAATATACTCATAAAAG	ENST00000580659	chr18	-	67808505	67814822	RP11-638L3.3	intergenic
LNCV6_77691_PI430048170	14.7536	P	14.6552	P	TATTCCATGAAAGATTTTGAGGAGATGAGGAAGGCTGGTATCTTTCAGACTACAAAGTGA	lnc-C6orf170-2:1	chr6	-	121641008	121641221	-	intergenic
LNCV6_33768_PI430048170	4.10959	P	4.1493	A	TTGAATGATGCCCCAAATGTTGATATGAATTACATAGTGTGTCCTGCTGTGAGCATCAGA	ENST00000452500	chr21	-	21933315	21975681	AP000472.3	intergenic
LNCV6_29465_PI430048170	4.62502	P	4.81717	P	AACACTGGCCAAATTAAAAGATGAAACTTCCAAAAGGTAAATCTCTGTGTATTCATGCCT	ENST00000570278	chr16	-	70333783	70346747	RP11-529K1.2	exonic_antisense
LNCV6_85747_PI430048170	1.65384	A	1.92167	A	GTCAATATCATACAGCCTAACCTATGTGTATTTTCAGTCCTGGAAAAGAACAGAATGAAA	lnc-MME-7:1	chr3	+	154834768	154839933	-	intergenic
LNCV6_82561_PI430048170	1.65553	A	1.92725	A	AAGCTTGTACCTGGAAGACTATCCCTGAGTAGTCATAGTCATTTTGATTTCACTAATAAA	lnc-TNP2-1:1	chr16	-	11267747	11269533	-	exonic_sense
LNCV6_40607_PI430048170	3.58394	A	3.04276	A	GAGGGGTCCAACCATTTCTCATGTATGGCCACACACCACTTCCGTTCACAGAGACCCCAG	lnc-GPR123-1:1	chr10	+	133017377	133017644	-	intergenic
LNCV6_51678_PI430048170	1.66421	A	1.95961	A	ATGGGAACATCTCAAAGGAGTTCGTCTGCAAATTCTAGTGCATCTAGGCAGAACACAGGA	lnc-AL353997.5.1-3:1	chr17	+	18427189	18475920	-	exonic_sense
LNCV6_64908_PI430048170	1.54927	A	1.57245	A	CCACTTTCCTTCTGGGCAGGAAAAAAAATTTTTAATGAAACTTTCGATATTAACACAAAA	lnc-ZNF233-1:4	chr19	+	44363565	44372898	-	intronic_sense
LNCV6_18981_PI430048170	5.45813	P	5.58006	P	CAGAGTCCTTCAAGTCTTCCTTCTACCTCACTCTAATATTTAATCATTTCAGGGATTCTT	ENST00000590293	chr6	+	112236806	112292832	RP11-506B6.6	exonic_antisense
LNCV6_114207_PI430048170	2.93049	A	2.15048	A	GCCGCTGTAGGTTTAGTCTTACTGGTTATGTCCTCCAGTACCTATGGTCTAGATTATGTA	lnc-AL590867.1-8:1	chr6	+	153668588	153668858	-	intergenic
LNCV6_90108_PI430048170	4.15678	P	4.18046	P	GAGTCACATCCCCTCTTTGATATCCTAAAACTTACATATACTGAGATACAGAGTTAGCCA	lnc-CRCP-2:1	chr7	+	66304717	66306908	-	intronic_sense
LNCV6_91677_PI430048170	6.66148	P	6.53656	P	TTGAAGAGGAACAGGACAAGGGACTGTGCCTTCCTGGGGCTGACTTTGTTCCCGTCTCCT	lnc-CNPY4-1:1	chr7	+	100105976	100106792	-	exonic_sense
LNCV6_52988_PI430048170	2.68158	A	2.92912	A	TTCATCAACACGGTGAAGTTTTATTGTATTTCCGGTCCCCAAGATTTATACCCGGGAGGG	lnc-HOXB7-1:4	chr17	-	48607626	48639285	-	exonic_sense
LNCV6_14665_PI430048170	4.34743	P	3.79724	A	GAGGAAAGGAGAACTGGCTCAAATTTTCTGTACTTTTCTCCTGTAACCACCCCTCATTTC	ENST00000601343	chr3	-	29616057	29617055	RBMS3-AS2	intronic_antisense
LNCV6_100432_PI430048170	8.50519	P	8.38117	P	TTTTCCTTTTCCTTGTCATTAGAAAGTACAGAAATGAATGTCGGGGGCTGGCAGGTAGGA	lnc-SNRK-4:1	chr3	+	43690891	43699745	-	exonic_sense
LNCV6_33436_PI430048170	4.94812	P	5.25613	P	AGAGCGGAAGTGACGTTAAAGAGGCTTTTGTATACTGGAGATATAACCAAAAAAGGTCTA	NR_110009	chr20	+	50930983	50945134	ADNP-AS1	exonic_antisense
LNCV6_119498_PI430048170	6.309	P	6.3811	P	CTTTTTAGGCCTCTTCTCAGCACACTGTTCCAACCAAAATTGATCTAATAAACGTATTTA	ENST00000623990	chr11	+	133064697	133068129	AP004782.1	intronic_antisense
LNCV6_105052_PI430048170	5.77683	P	4.66523	P	AGTCAGAGGGATTGGTGTTATTCTAAAGAGTCTTCAGTCCTCTCTGGCTTACTGAGGTGT	lnc-GUSB-11:1	chr7	-	66443405	66452188	-	exonic_sense
LNCV6_26163_PI430048170	1.55173	A	1.58696	A	CCAAAGCTCTCATCTGTTCTGTATTCTGTTATTTAATATCCACAAGGCTTCATTGCTAAA	ENST00000441430	chr13	+	38576640	38578994	LINC00366	intergenic
LNCV6_68687_PI430048170	2.60196	A	3.31519	A	CAGAGTGGTGATGTATGAAGGGAAGAAAATCATGGCTGACTCAGGACCCATCTATGATAA	lnc-EIF2AK4-7:1	chr15	+	39594067	39595551	-	exonic_sense
LNCV6_96558_PI430048170	5.70225	P	5.34001	P	GTGACTCTTATTCACAGTAGCAATTCTTATTTTACTTTACGTCACGTGTTTGCTTCACTG	NR_104232	chr22	-	32359905	32371264	RFPL3S	exonic_antisense
LNCV6_70315_PI430048170	3.18302	A	3.06397	A	CTGAAAATGATATGTCTGCACAAATGCCACGGCTGAGTGACACAGGCATGTTATAGCAAA	lnc-FSIP2-5:1	chr2	+	185434096	185546892	-	intergenic
LNCV6_54374_PI430048170	12.8027	P	12.425	P	GTGTATACTTTGGCAGAAAATGATGAGATGTGTGAGTACCATCAGGAAGCAGTGGAATAA	lnc-DPYD-7:2	chr1	-	96584421	96584727	-	intergenic
LNCV6_25217_PI430048170	3.48507	A	4.59445	P	TCACATGATTTTCCCGCTTATATAAATCACAGCTTGTTTTTCTCAACCAGCTGCAGACTT	ENST00000619560	chr12	+	57894232	57896846	RP11-620J15.4	intergenic
LNCV6_119742_PI430048170	1.56749	A	1.63433	A	AATCAATGGCAGACATCACTTATCTCTCAAGGCATACGTTCTCTACATGCAGTCTGAGAT	ENST00000623264	chr12	-	89544203	89544488	RP11-734K2.3	intergenic
LNCV6_44249_PI430048170	8.44834	P	8.76892	P	ATTTGCATACTGTTTGTTAAATGTCAAAACACCCTGAAAATGCTTTCTCCCACCTCCACC	lnc-SAFB-1:1	chr19	+	5558173	5581215	-	exonic_antisense
LNCV6_34567_PI430048170	2.01963	A	4.42152	P	TGGATGGAATCTTTTTTGGATAAGTGCAAAGAAATGCCTGAAGTGACCTCTCACTTATGG	ENST00000431290	chr22	-	36858021	36870380	CTA-833B7.2	exonic_antisense
LNCV6_76670_PI430048170	6.46806	P	6.65295	P	TTGGCATACTGGACCCATTTCTCCTTCAAAACTCATGAAATGAGAGAAAACATATATAGC	lnc-BPHL-3:1	chr6	+	3088941	3089897	-	exonic_sense
LNCV6_110444_PI430048170	4.43726	P	4.37264	P	AGCACCAAGACCGAGTGCTCCTGGGAAGTAAAGACATAGGATCCAAGAATGAGGGTTCCC	lnc-PTOV1-1:3	chr19	+	49835867	49836527	-	exonic_sense
LNCV6_82566_PI430048170	4.47592	P	3.77652	A	TGGGCTGTTGTTCTTATAGATATAATTTAAAGGAAGGCTTGTACATTCCCCAGGTATCTC	lnc-TXNDC11-2:1	chr16	-	11761947	11763229	-	exonic_sense
LNCV6_19847_PI430048170	6.6214	P	6.75936	P	CTCTTCAAGCAAGCCTACAGCCAAATAAATTGCCATACTTGTTTACCAATAAACCATTAT	ENST00000609770	chr7	+	67333047	67334383	RP11-166O4.6	intergenic
LNCV6_29384_PI430048170	1.57893	A	2.00816	A	AAGACATCTTTTCTGGAGAGTCACCCAAGCAGTGGATTTGTGAATAAATAAATCTTGTGT	NR_110918	chr16	-	65141755	65176573	LOC101927650	intergenic
LNCV6_77988_PI430048170	3.11382	A	2.82989	A	AAATGAAAAGGTAAGCACTATGTGGAGAACCTACAGGAGGCCCCTAAGTATGGACTACAG	lnc-THBS2-9:1	chr6	-	169296470	169297959	-	intergenic
LNCV6_32042_PI430048170	5.88045	P	5.86011	P	AAGGATGCAACTATGAAGAGACACAGTGGGGGCTACGATTGGGTCGTGACTGTGGCCCAC	ENST00000598782	chr19	-	4785120	4791207	AC005523.3	bidirectional
LNCV6_76392_PI430048170	7.90737	P	7.7026	P	TGGGGTCTTCACTGAACATGTTGTAAAGCGTCTTGCACAGCTCAATGAACTGCTCCTTTT	lnc-CTC-241N9.1.1-2:1	chr5	+	179862109	179864133	-	exonic_antisense
LNCV6_99126_PI430048170	12.2407	P	11.9645	P	AGTACAAGCAGATCTTCCTGGCGGGCGTGGACAAGCACACGCAGTTCTGCAGGTACTTTG	lnc-ACO1-6:1	chr9	+	31254043	31254269	-	intergenic
LNCV6_78869_PI430048170	7.60675	P	7.55546	P	TAACAGGCCCTGGATTGCTCAAACTCTATTGTCAGTGACAAAACCCAGTCAACCCAAAGA	lnc-BRI3-2:2	chr7	+	98252273	98253041	-	bidirectional
LNCV6_57634_PI430048170	12.8741	P	12.9204	P	AAGACCTACCTTTATCTCTGATCCTAGACAGGGCTCAATCCTCCTAAATTCCCTGATTGG	ENST00000601484	chr11	-	62786023	62786785	RP11-727F15.12	exonic_antisense
LNCV6_125241_PI430048170	1.60036	A	1.75213	A	ATTTCTCTGATTAAATACTTAATGTTATCAGCACATGGTTTAGGTGCAGGCAAACTACCA	NONHSAT123944	chr7	+	146050067	146050364	-	intergenic
LNCV6_106977_PI430048170	3.70063	A	3.42504	A	TAAAGAACATGGACTTCATTACCTGGCGTTTAGGACATTTCCCTTGGTGTCTCAGAGGGA	lnc-IZUMO2-1:1	chr19	-	50168091	50179404	-	intergenic
LNCV6_8863_PI430048170	2.92471	A	1.96482	A	TAGGTTGTATAGTTTAGAATTACATCAAGGGAGATAACTGTACAGCCTCCTAGCTTTCCT	NR_029477	chr11	-	122146521	122146593	MIRLET7A2	exonic_sense
LNCV6_27340_PI430048170	1.60669	A	1.76933	A	GGCAAGCCTTTCAACCAGGGCAGAAGGATTGGTCTCAGTGATTTTGCAGAAATCGTAATT	ENST00000556163	chr14	-	97633344	97686627	RP11-76E12.1	intergenic
LNCV6_79571_PI430048170	1.60843	A	1.77326	A	AGTGAGAAAGACTTCTATGACTACATTCAGCAGAAATTCTGAGACTCCAAGGAACGAAGC	lnc-TUSC3-2:1	chr8	+	15325295	15325569	-	intergenic
LNCV6_114325_PI430048170	1.61097	A	1.7812	A	GAGATATCTGTTACTAAAGAGGACCTACACTGCCTAAATGAAGGAAAATTTCTTAGTGAT	lnc-RAB23-19:1	chr6	-	58071719	58073134	-	intergenic
LNCV6_73038_PI430048170	1.61346	A	1.78805	A	AGTTTAATCTCCTTGAAAGCAAAAGGAGCAATCAGCAAAACAGACACTTGGGCCCACATG	lnc-CYB561D2-6:1	chr3	+	50454183	50456014	-	intronic_antisense
LNCV6_119576_PI430048170	14.1995	P	13.9728	P	TGGTAATACAATCAGGTACAACTCCAAAAGGAGACAATGGAGAAGAACCAAGCTGGGGCT	NONHSAT027353	chr12	-	25409292	25409445	-	exonic_sense
LNCV6_17854_PI430048170	8.27569	P	8.09176	P	TAAATCAGCATGAGTCACTCCCTTGCCTTCCTCACAAGCATGAATCACGAATCATCAAAA	ENST00000555344	chr5	-	135247046	135247815	C5orf66-AS2	intergenic
LNCV6_78030_PI430048170	7.31517	P	7.19298	P	TTTACTAGGTAAGTCAAATCTGGCTGAGTTGCCTCCGATGGCTAAGCGGTACACACATAT	lnc-GET4-1:4	chr7	+	851549	852773	-	exonic_sense
LNCV6_78701_PI430048170	9.72043	P	9.66439	P	CTAGATCTGTTTCTAACGTGACAGCATCACGAACCACGAGTCCAGAAGCCTAATCCATAA	lnc-GATSL2-1:3	chr7	-	75315522	75353603	-	intergenic
LNCV6_77_PI430053867	1.62543	A	1.81829	A	CCTGACTGGGGAGTGAATATTAGGTGAAGAGGTAGAGACAAGTGTAAATTCAGAAAAATT	lnc-ARF5-10:1	chr7	+	127441987	127442263	-	intergenic
LNCV6_55387_PI430048170	5.22016	P	4.99368	P	CCAGGCATGGATTCCTTCTCATTGTTTTCAACTTTCCTGCAGTAAAGATAAAAAGTAAAA	lnc-CNTN2-6:1	chr1	+	204870603	204945032	-	exonic_sense
LNCV6_45442_PI430048170	1.86265	A	1.83331	A	GGCTCCATAAACATGGCCCAATCTATTGTCAAACCAGAATGGTAGAACTGAAAGCATCTC	lnc-SETD6-3:3	chr16	+	60364811	60496107	-	exonic_antisense
LNCV6_68347_PI430048170	10.0766	P	9.78832	P	CATAGTGAATCCCAGTTTAGCAAATTAGCAACAAATAGACTTGAAAGATGACTGCGTGAA	lnc-CLGN-5:1	chr4	-	140150163	140151749	-	intronic_sense
LNCV6_106719_PI430048170	1.63282	A	1.84499	A	AAATACAAAAACGATATTGCTTATTGCTGCATACTCAGCTAAAGGAAAACTGGATGCAGC	lnc-MBOAT2-3:1	chr2	-	9018292	9018899	-	intergenic
LNCV6_22827_PI430048170	1.87358	A	3.72261	A	TGCTGTCCTTATACCTGCATAACCAAAGCTTCCAGACACAGAGCACATTTCCATCATGTG	ENST00000423256	chr10	+	48878022	48878649	RP11-563N6.6	intronic_sense
LNCV6_71066_PI430048170	6.39142	P	6.313	P	AGTTTCCAGAAAAGCCCAACACAGGAGCCTCCTTGGGTCTGGTCACCAGTGTTCAAGGCC	lnc-ABHD12-2:1	chr20	-	25287914	25288767	-	exonic_antisense
LNCV6_54538_PI430048170	1.64586	A	1.89401	A	GGCTAGAGCACATGACATATGTTCTCTGTAGCGATAGCTATTGGAATTTCAAAATTTATT	lnc-RSBN1-4:1	chr1	-	113699874	113705981	-	exonic_sense
LNCV6_87114_PI430048170	5.23577	P	5.08415	P	GGCAAAGCTTAGGAATGTTATGAAGCTATCTCATTTTGAAATAAATCCAGTATCAACGTC	lnc-CBLN2-7:1	chr18	-	72819410	72819625	-	intronic_sense
LNCV6_40887_PI430048170	5.09021	P	5.48442	P	ACCAAATAAAGGACTCTTGGCCAAGCAAGATTTAGGAGTGTTGCTTACTCTGCCCTTTCC	lnc-CBLN4-1:1	chr20	-	56142383	56169368	-	intergenic
LNCV6_67751_PI430048170	1.89633	A	2.78335	A	AACTCACAAGGTTGTATATGGAAACAAGATGTAAAGAAAACTCTGCTGCCATGGAACCCA	lnc-NCAM2-10:1	chr21	+	20488642	20537316	-	intergenic
LNCV6_113520_PI430048170	11.1263	P	11.0965	P	TTTTGGGGTAACAGCATTTGTCATCTGTAAGTGTCTGCACTGCTTGGGGAAGAGGAAGAA	lnc-ZRSR2-4:1	chrX	+	15917547	15918631	-	intergenic
LNCV6_30393_PI430048170	2.13862	A	3.9523	A	AAAGGCAGGAAGAAGCTTAGACTGTTTGAATACCTTCACGAATCCCTGTGTAATCCGGAG	ENST00000590144	chr17	+	35188522	35191343	RP11-799D4.2	intronic_antisense
LNCV6_113485_PI430048170	7.00073	P	6.71178	P	GAAGAAAATGGTTTGGCTGTGATAGGAGTATTTTTAAAGATTTCGGAAACTTCTGGCAGC	NR_026551	chrX	+	15674915	15703351	CA5BP1	intergenic
LNCV6_52279_PI430048170	5.45899	P	5.56557	P	TTGGTGTCTCACACATGGCATCTGACACACACTCTCACACACAATGTCTTAGAGTTCTGA	lnc-HYI-7:1	chr1	-	43596730	43597342	-	intronic_antisense
LNCV6_82027_PI430048170	5.69164	P	4.60584	P	CACATCACCAGAGTGGTGAATGAATGTACCTTTGTGTGTTTTAGGTTGAAATAAAATGTT	lnc-PSMD10-2:2	chrX	-	108267641	108438430	-	exonic_sense
LNCV6_57781_PI430048170	8.16229	P	8.03379	P	TGTTGGCTTCGGTTGCTGTGTCTATCATGGGGACCTCAGTTCCTACACCCCTTGTGGCCA	lnc-RPS6KB2-1:2	chr11	+	67433443	67434954	-	exonic_sense
LNCV6_71379_PI430048170	8.13357	P	8.15661	P	TATTATCTCTCTCCCCGAAGAGTTTAATCAATTGTGGTCATTTACAGATCTCTGTCGTTG	lnc-TSHZ2-11:1	chr20	+	53736384	53741326	-	intronic_antisense
LNCV6_113010_PI430048170	1.53897	A	1.55142	A	GCTAGCTTGTTTCAGCCATAGGGACCATAAAAAGTATTCTTTCACCAATTTTTTAGCATG	lnc-INADL-8:1	chr1	+	60898010	60898385	-	intronic_sense
LNCV6_85662_PI430048170	1.53879	A	1.55151	A	GAAGTGGAGATCTGACTCATAAGTTGTTTTCTATACAGCATCGCATTAAAGCCTCAGGAC	lnc-ADARB2-12:1	chr10	-	2177146	2179489	-	intergenic
LNCV6_118074_PI430048170	1.53936	A	1.5534	A	GGCCAGCTATGTTATAGAAGTAACTTCAACCTTACAGGTTAGAGGAAATGAGGAAATAAG	lnc-ASAP2-6:1	chr2	+	9027884	9034363	-	intergenic
LNCV6_28598_PI430048170	6.84431	P	6.94999	P	TTTTTTAAACACAGCAACAGAAGGGCCCCAAGTTAAAACCAGCTCTCCAGCCTAAGGACT	ENST00000623561	chr15	-	101299656	101301648	RP11-299G20.5	intergenic
LNCV6_56155_PI430048170	3.41978	A	2.63069	A	ATCCTCAGAGTCTCTGGATACAGTTCTGTCTCTAGCAGAAGACAAAGAGCTTAAATTTTA	lnc-LYZL2-5:1	chr10	-	30919011	30921235	-	intronic_sense
LNCV6_74674_PI430048170	1.54696	A	1.5763	A	CACAAATCCTTCCTAGAAATTTAAGATATGATGTACGCTTTACAAAGTCGATTGTGAGGA	lnc-CISD2-3:8	chr4	+	103425040	103454038	-	intergenic
LNCV6_82123_PI430048170	8.22435	P	7.82802	P	GTGAATTTCCAGGCTGAACTGAGACAAGCATTCTTAACTGAGACATCAAGAAGTGGTTAA	lnc-SLC25A14-1:1	chrX	+	130330856	130331069	-	intergenic
LNCV6_44618_PI430048170	5.22216	P	4.52497	P	GTCACATTCACAGCAGCTGTCCCCAAGAAGGAAGCCAAGGCAACAGTATGCACAATGAAA	lnc-INTS9-1:8	chr8	-	28679011	28698474	-	intergenic
LNCV6_35654_PI430048170	1.55195	A	2.83884	A	AATGATGACCACTGGTGGCGTATGAGTCATATGTGATGAATACGTGTCTGGAACTCTGAG	NR_003214	chr14	+	100981974	100982045	SNORD114-21	intergenic
LNCV6_19459_PI430048170	1.5538	A	1.59513	A	CTCTGGCATCATGAGGAATACGAAAAGGAAACAAAACTGTATTTTCCACATGTGTCAGAT	ENST00000428660	chr7	-	7958183	7969903	AC006042.7	exonic_antisense
LNCV6_94316_PI430048170	1.55599	A	1.60064	A	CCATCTTTTTTCTAAAGTCTTACTAAAGTGGTGGGAATCCAAATTACACAGCACCAAAAT	lnc-DUSP19-1:2	chr2	+	183117518	183120062	-	intergenic
LNCV6_14239_PI430048170	7.2748	P	7.11262	P	ATCCTTTCTGTTCTTTAACCTGCTTCTCCGCCAATAAAGGCAGAGTGGAACACTCTCTTC	ENST00000434973	chr2	+	216799608	216805335	AC007563.3	intergenic
LNCV6_47115_PI430048170	1.63543	A	1.62037	A	CATCAAGAGCTAAGCCAGTCAGTTAACACAGAGGAAATATTAAAGGCAGTATTTTTTCAT	lnc-CNR1-1:2	chr6	-	88287763	88299010	-	intergenic
LNCV6_101236_PI430048170	2.7137	A	1.63828	A	ATAAAATGTCTCACACATAAAATATAAACCAAAACACTACACTTCTGGCCAGCCACAGTA	lnc-ZNF177-3:1	chr19	+	9482504	9495721	-	intronic_antisense
LNCV6_78298_PI430048170	1.5725	A	1.65328	A	AGAGCAGGTGTGGAAATCTGTATCTGCAAAGGTTGAGACACATTGGTTTAGGGCAAAGGA	NR_038965	chr7	+	28979966	29013369	LOC100506497	exonic_antisense
LNCV6_94350_PI430048170	3.29131	A	3.73802	A	TACTGACCTTTCCTGTTTACCTTGCTGTAGGTACCACATCTGTGTGACTGTGCTGATCTA	lnc-C2orf65-7:1	chr2	-	75053492	75053864	-	exonic_sense
LNCV6_11467_PI430048170	7.42169	P	7.45785	P	AGCAATTGACCCAGCAAACGAGGACACAAACGTGTTGAAGGGATTTGAGTTTGATGTCTT	ENST00000455718	chr1	-	147002282	147003184	RP4-704D21.2	intergenic
LNCV6_94408_PI430048170	1.57944	A	1.68227	A	CTTTGAGTTGGAGATAATAAAATCGCTAATTGAGGCCAAGAGGCAAATTATACTTGTCTA	lnc-CDS1-3:1	chr4	+	85475485	85570932	-	exonic_sense
LNCV6_119782_PI430048170	5.3578	P	5.10783	P	AACACTCACTGATGGACAGCACTGCCCCAAACTGCAATTCAGTAAAAGCTGCTTTTCCTA	lnc-WSCD2-1:1	chr12	+	108307141	108314551	-	intronic_antisense
LNCV6_25718_PI430048170	5.84307	P	5.50412	P	TAAGCCTTGTTTCTAGAACCAGACAAAGCTGGATTTGAAACCTGGCGAGCCATTGAACAG	ENST00000535643	chr12	-	121799172	121802946	LINC01089	intergenic
LNCV6_30941_PI430048170	3.68957	A	3.45194	A	ATTTTTTGCACTACATTGTTTTATTTCTTGCTCGTCTTTTCCTTGCAGAGCTGGGGCTGG	ENST00000533179	chr17	-	72090755	72119523	SOX9-AS1	intergenic
LNCV6_98358_PI430048170	1.58884	A	1.7177	A	TGAGAAGTTCCTGAGAACTGGAAGTCTGGTTGTCATGAGGACAACGTTGACAGTCTCTAT	lnc-NCAN-2:1	chr19	+	19255506	19256951	-	exonic_antisense
LNCV6_38327_PI430048170	3.49616	A	3.29745	A	CTCATTATTATGTGGCAGTGAGTCATTTAGAGGTGACCAAAAGGGAAAGTCCTGCCTCTC	lnc-ASXL1-1:1	chr20	+	32352674	32358182	-	bidirectional
LNCV6_120043_PI430048170	2.57668	A	2.47808	A	AGGTGAGACCACTCCAAGTTATTTCAAGCAAGTGGGATCCATCCTGCTCATATTTCCAAT	lnc-IRS2-8:1	chr13	-	109230470	109307785	-	intergenic
LNCV6_119496_PI430048170	3.62917	A	3.19172	A	GTGATATGCCTTCTTATTCACTCTGGTGATCATGGATTTTCCGGTAGAAATGTAATTATA	lnc-C11orf44-12:1	chr11	+	131737823	131742220	-	intronic_sense
LNCV6_82182_PI430048170	8.5983	P	8.86751	P	AAAGAGTTCCTGTTATTTTTCTGCACAAATGTCTTGTGTTGAAACACTGTTACAGTTCCA	lnc-MMGT1-3:1	chrX	-	136216813	136220813	-	intergenic
LNCV6_46797_PI430048170	7.4511	P	6.94955	P	TACCCAAGGTACTTCTGATTGTCAAGAAATAAGAAATAAAATAAGACGGGCCACAGAAAA	ENST00000608547	chr1	-	236536162	236536704	RP11-385F5.5	intronic_antisense
LNCV6_27414_PI430048170	1.60684	A	1.76969	A	GATTTAATCAGTCTCTGCTGATGAAGATCTTGGCTGTTACCTTTGTGTGTAAGGAAGCTA	ENST00000556720	chr14	+	100937401	100947076	SNHG23	intergenic
LNCV6_101935_PI430048170	1.60947	A	1.77673	A	AGAGAAATTGGCACAAAGAGGGCAGAATATTGGCTTAAAGACGCCACAAGAGCTGGAATC	lnc-PTTG1-11:1	chr5	+	160539133	160539487	-	intergenic
LNCV6_18129_PI430048170	1.61032	A	1.77903	A	CTGGCCTCAGCTTGGGAGAGTAAGCGTGCATGCATACACAGCCAGCTGATTTATTGTGAC	ENST00000517916	chr5	-	172557392	172559014	CTB-54I1.1	intergenic
LNCV6_108718_PI430048170	1.61118	A	4.51203	P	TATCCCCACAGAGGATGCTGGAGGACAAAAGAAATATTTGGACGTCAGAGCTGATTTATA	lnc-FOXF2-2:1	chr6	+	1380205	1383815	-	intergenic
LNCV6_105989_PI430048170	4.59015	P	4.60706	P	TTGATCTGGGGACAAACTCCTTCTGGGCTGCCAGGGATAGGTTCCGCAAAGTCCCTCAGA	lnc-GATA3-21:1	chr10	+	9052686	9056974	-	intergenic
LNCV6_57486_PI430048170	1.61827	A	1.80086	A	AGAGATTATATGCCTTACCTCGCTGAATCATCACAGCCCTAGGAGGTAAGTATTTTCATG	lnc-MADD-3:1	chr11	+	47354986	47372838	-	exonic_antisense
LNCV6_23247_PI430048170	1.6246	A	1.81721	A	ATACAAATTAAGAACTCACATGGAGAAGGCCAATAGGATGTCCTTGTTTATTGAAGAGTA	ENST00000596263	chr10	-	107805938	108041194	LINC01435	intergenic
LNCV6_122050_PI430048170	3.41091	A	3.57893	A	CATTAGGATTTTAGCAGCAAGGAAGAAAGTGGAGAGCTACAGCAAATAAAGGAAACTTTT	lnc-MKKS-1:2	chr20	-	10401608	10403530	-	exonic_sense
LNCV6_52797_PI430048170	5.73846	P	5.38242	P	TTGCTTAAGACGCACACAGAACACAGAGGAACAAACAAGGAGGAAAGGGCGCCACACACA	lnc-SLC2A6-1:1	chr9	-	133468859	133470758	-	exonic_antisense
LNCV6_119130_PI430048170	3.46106	A	1.83235	A	AATGAAGGTTGGCGAAGACAGCGATGGCTGCTGGCTAAGAAGCGCGTGGTGCGAATGTTG	NONHSAT017699	chr11	+	6270775	6271216	-	exonic_sense
LNCV6_67109_PI430048170	9.88939	P	9.73348	P	AGACATTTTTCTTCCTTCTGTCACATCACACCCAATGGTAGGTCACTTCCTCGGGAAGAT	lnc-LTBP3-7:1	chr11	-	65381587	65382642	-	exonic_sense
LNCV6_5648_PI430048170	2.8709	A	3.86535	A	CCACTAGCAGGCAGGTTTTCTGACACAGGCTGCGGAATTCAGGACAGTGCATCATGGAGA	NR_030335	chr10	-	29545003	29545097	MIR604	exonic_sense
LNCV6_78169_PI430048170	1.63671	A	1.86054	A	CTACTACCTCCATAATTGCACAACTACATACTGTAAAATTGCATTATGCAATGGAGTCAA	lnc-AC006035.2-7:2	chr7	+	15654930	15663407	-	intronic_antisense
LNCV6_111807_PI430048170	3.87897	A	4.1614	P	TTTTCAGCAAGGAGACAATAAGAAGTTGTTCCTAATTGGCTTCCTGTCGCAGTCCTCAGG	ENST00000623770	chr7	-	74633510	74633884	RP5-1186P10.1	intronic_antisense
LNCV6_29271_PI430048170	3.56317	A	4.26182	P	AATAGCATAGATTATAACAAGAGGACAAAACTGAAGAGCTCATTCCAGAAACTACCTGGA	ENST00000625035	chr16	+	53310797	53311989	RP11-454F8.4	intronic_sense
LNCV6_70171_PI430048170	6.29889	P	5.89166	P	GTTTAAGTATGGAGGCCTAACTGACAAGTGTTTCATCTTGCTCATTCTCTCGTATTCGCG	lnc-KNTC1-2:2	chr12	+	122527245	122527680	-	intronic_sense
LNCV6_96892_PI430048170	11.7244	P	11.789	P	TCCACATTTCTGTTGGAGGATTTCTCCAAAGCCAGTGGTTTCAAAGGATAAAGACCTGAG	lnc-LZTS1-4:1	chr8	-	20934434	20934837	-	intergenic
LNCV6_69128_PI430048170	6.94808	P	6.23919	P	CTATGCATGATGTACTCAGTGCTGTGTAAATGTATTACAGTATTTGGGTTCTGCCCTTAA	lnc-RFC3-8:1	chr13	+	35069951	35070965	-	exonic_sense
LNCV6_123597_PI430048170	2.56549	A	3.53516	A	GACCTCATAGACATCGAAGACAAATGAAAATCTGATAAACAATTCCAGGGGAAAACGTTA	ENST00000431165	chr5	+	132688681	132721583	AC004237.1	exonic_antisense
LNCV6_57526_PI430048170	9.23197	P	5.84567	P	GTGCCTTATCAAACAGGACAAATAGGTTCTGTTTTATGTCTCGAATTGCCTCCTAATGTT	lnc-OR4C11-2:1	chr11	-	55302289	55305060	-	intergenic
LNCV6_58625_PI430048170	1.65823	A	1.94293	A	GGACCTTCTGGGAAATAACTCTTTTTCATAATCTATAAAGGCTGTAACATTCTTGAACTC	lnc-CLEC4D-2:1	chr12	+	8530632	8531689	-	intergenic
LNCV6_69564_PI430048170	14.2584	P	14.2591	P	AGCGCATGGCGGCAGCCCGCCCGCCTCGTCCTGGCCCCTGCCCTGACCCGGGGGCGGCCG	lnc-COMMD4-1:2	chr15	+	75347391	75348222	-	bidirectional
LNCV6_82691_PI430048170	3.5508	A	3.70389	A	AATACTTTCAGCTACTAATCCCAGTGTACCCAATTAAAAATGGCTTTCCTAATAAAGGCA	ENST00000566535	chr16	+	27286657	27290492	FLJ21408	intergenic
LNCV6_23887_PI430048170	9.86883	P	9.5909	P	TTGCCCAGCCCTCACTTCTCTTGGACAGAGCTTGAGCCTTCTGGGAAACTGCTTTTCCCT	ENST00000532845	chr11	-	59135925	59140115	AP001258.4	intergenic
LNCV6_119310_PI430048170	4.82213	P	4.69509	P	ATCTAAATTCAAAACCAGTGTTCACAGGAAGACCCTGAACCCCGAGTTCAATGAGGTGAG	lnc-C11orf72-1:2	chr11	-	67612652	67613584	-	exonic_sense
LNCV6_111123_PI430048170	1.54353	A	1.56202	A	TGACCTGACAGTCTCTGATGATAAATGCAGCTTGTTTCATGATAAGCTAGATGATTTTTA	lnc-ASTE1-5:1	chr3	-	130927753	130928276	-	intronic_antisense
LNCV6_65648_PI430048170	10.5001	P	10.3403	P	TATTTAGAATCTATCAAACCCAGTACTGGCAGGGCTGTTCTCTCCCCAGTACTTACCAGA	lnc-QPCT-3:5	chr2	+	37599156	37643599	-	bidirectional
LNCV6_72886_PI430048170	5.95385	P	5.54797	P	AAATAAAGAGCAGCATAAGCACCACCTTCATAGTCCTGGCTGGACTGTAGAACAGGTACA	lnc-VIPR1-1:1	chr3	+	42547992	42553444	-	exonic_antisense
LNCV6_74045_PI430048170	1.53743	A	1.54969	A	TTTGTGTCCATGGTTTTTGTGTCATGATATTTTCCCACCGGAGGAGGTAGAGGCCGTTTT	lnc-ATP5I-5:3	chr4	-	656388	661488	-	exonic_antisense
LNCV6_106085_PI430048170	6.25496	P	5.7943	P	CTGGTGATTAATCTTGATTACATCATGCAGTCTCTTTTTTGAAAGACCAAAGCATATCGC	lnc-PPFIA1-3:1	chr11	+	70414610	70416204	-	exonic_sense
LNCV6_25349_PI430048170	1.53773	A	1.55147	A	CTGTTCACTGGGACTGAATAATCCCTAAAAGTCTCTAGTAATTCTATGATTAGATGATTC	ENST00000551934	chr12	-	73128985	73143854	RP11-314D7.1	intergenic
LNCV6_114691_PI430048170	8.30316	P	7.88181	P	GTGGAGAATGCAAATTTGGTCTAAATCCTAAAACTAACCTTTGCCAGAAGATAAGAGTCA	lnc-PRDM9-8:1	chr5	+	23980586	23980938	-	intergenic
LNCV6_102026_PI430048170	11.3179	P	11.4173	P	CCACTTTCTGTATGCACATTGGAAGGTGAATTTGTTCAGCTCACATTAATTTATAGGAAT	lnc-TSEN2-2:1	chr3	+	12507054	12539633	-	exonic_sense
LNCV6_21013_PI430048170	2.15512	A	3.44783	A	TCAAAATGATGGCGGGCTTGGGGTAGAGAGAAGAATGGTAAACCAAAGGCCAATGTCTTT	ENST00000521794	chr8	-	71568173	71585200	RP11-1102P16.1	intergenic
LNCV6_80418_PI430048170	12.3341	P	12.2818	P	GCTTTTCTGGCAGCTCCTCTGTATCAGAACCAATAAAGTGCACTTGTTCTCGGAACCGCA	lnc-TONSL-3:1	chr8	-	144451119	144457928	-	exonic_sense
LNCV6_66917_PI430048170	1.68513	A	1.56174	A	CTGCTGCACTGGTACTGTGGTACTCTATAAAATTAAATATTATCAGAAGTCCATAAGCTT	lnc-AGPS-4:1	chr2	+	177344442	177344836	-	intergenic
LNCV6_122719_PI430048170	1.54286	A	1.56602	A	CATGGGTGCATTCTTTGGGTTAGTCTGTATGTAGTTGTGGGTTGACAGAGCAGGGGAAAT	ENST00000484698	chr3	-	106836811	107240632	LINC00882	exonic_sense
LNCV6_103213_PI430048170	6.52656	P	6.59264	P	TCCGAGCCTTGAAAAGATCTTTTGAGGTCGAGGAGGTCGAGACACCCAACTCCACCCCAC	lnc-AC111170.3.1-1:2	chr17	+	77323705	77402455	-	exonic_sense
LNCV6_100651_PI430048170	5.68398	P	5.42361	P	TTAAAATGATTATGGTGATGGAGACTGACTCTGATTCACAGGGGCAGGGTCCATCATTGC	lnc-TCIRG1-4:1	chr11	+	68030652	68032685	-	exonic_sense
LNCV6_13858_PI430048170	7.01658	P	6.15484	P	TACTGATGAACAGAAAAGATTTTCTTGGAATTCCTATGCCCCTGGCCTTGACTCTGGAGC	ENST00000442417	chr2	-	172480840	172556529	AC093818.1	exonic_antisense
LNCV6_114400_PI430048170	1.54914	A	1.58277	A	GGCTTGGTGTTAGTTATCCCTATAAATCTTTTGTGTTTCTACTATACAATATTCTCCGGC	lnc-LRRC16A-4:1	chr6	+	25218687	25219069	-	intergenic
LNCV6_115487_PI430048170	2.83389	A	2.97151	A	ATTGCCAGTGTTCGTAGCTCTAGAAAAACCTTCATAAATTTGAGTTGGTCTGTTTGGCCA	lnc-IL36A-1:1	chr2	+	112995516	112995937	-	exonic_sense
LNCV6_122207_PI430048170	1.55867	A	1.60919	A	GTTTTGGTATTGATTAAATGAGAATAAAATGTGTTATGAGCTCACCTCAATTGCCCTGTC	lnc-NCAM2-12:1	chr21	+	20165300	20257983	-	intergenic
LNCV6_109102_PI430048170	8.65199	P	8.68993	P	AACACGCTGTTATCAGTGTAGAAGGAACACAGCCAGCGGAGACGCCTCCTCCAGTCACAC	lnc-PGBD5-2:4	chr1	-	230259459	230268019	-	exonic_antisense
LNCV6_79673_PI430048170	13.4408	P	13.3305	P	CATGTAAGAATTTAAACTTGCTGAATGTAAAGATTGAACCTCAAGTCACTGTGGCTTTAG	lnc-STMN4-1:1	chr8	-	27063995	27065278	-	intergenic
LNCV6_40691_PI430048170	5.15749	P	4.96845	P	TATTTGTCTCCAAGCTATCCCCACTGTTTTCTTCACATGCATCTGTTGACCCATTATATA	lnc-AP001496.1-2:1	chr18	+	5209511	5214979	-	intergenic
LNCV6_74426_PI430048170	2.95728	A	2.78859	A	ATTTTAGAGGTCCTTTAAGATGGCGGCATCCTATCCTCAGATCTGATGAGGGAGACTGAT	lnc-GNRHR-2:1	chr4	-	67718995	67724262	-	intergenic
LNCV6_112019_PI430048170	16.8037	P	16.7443	P	AATAAATCTTACTGTGCTGACATCGCTCACAATGTTGCCTCCAAGAACCACAAAGCCAAC	lnc-WISP1-8:1	chr8	+	133325996	133326404	-	intergenic
LNCV6_45448_PI430048170	3.10279	A	3.12775	A	CATATGGAGGTTACTGAATGTATCAGAGACAGCCTGCAGTTCATCACCACACAAATTAGG	lnc-LRRIQ1-1:2	chr12	+	84912879	84989038	-	bidirectional
LNCV6_83821_PI430048170	10.1642	P	10.2295	P	GTTCAATCTTGGTGCCCCTCGATTCTACCTAGAAGCCTCTCCTGCCTTCAGGGGCCTTCA	lnc-PRSS33-2:2	chr16	-	2855816	2857169	-	exonic_sense
LNCV6_113114_PI430048170	1.57886	A	1.681	A	CTGCTCACCAGAAAGAAAGCAAAAATCTCACTCTAATTTTCAGAACACTTTTTGTTTAGC	lnc-ROBO2-15:2	chr3	+	81027408	81028618	-	intergenic
LNCV6_95515_PI430048170	2.03182	A	2.59899	A	ACAACTTGCTACAGATGCAGTCCCTGAGCAGCCAAAATAGGTAAAAGGAATACTAGGGAG	lnc-TLE4-8:2	chr9	+	79220398	79224375	-	intergenic
LNCV6_50292_PI430048170	1.58217	A	1.69358	A	GCATTTTAAATGAGATGTGAAATTTGGACTTTACTACTGCAGACCTTTGGCTATCTAGTC	ENST00000518302	chr8	+	81036964	81040831	RP11-172E10.1	intronic_antisense
LNCV6_51022_PI430048170	2.26888	A	1.7725	A	CTTTGCCCCAGCAGTTGCTAACGAGGCACAAAAGAATAAATGTTTCAAGTTGCACAACCT	NR_110828	chr17	-	9171067	9179118	LOC101928266	intronic_antisense
LNCV6_71660_PI430048170	4.3192	P	4.14559	P	TATAGACATTTTAAGAATGGTCACGTATGGGCTCCATGGGTGCTCCATATCTCATAGTAG	lnc-MRPL39-28:1	chr21	-	23226411	23243239	-	intergenic
LNCV6_15453_PI430048170	5.12378	P	5.1806	P	CCACATCTGTATTGTCTGGTTTTAGACAACCCATTTGAATTAAGTCTGAATATGCCTAGG	ENST00000602913	chr3	+	169793495	169793966	RP11-362K14.7	exonic_antisense
LNCV6_95474_PI430048170	1.59039	A	2.39977	A	TGTCTTTGATTGGGAATACCATCTATCTGGGAAAAGACAGGGCTGCAACTTCTGAAGACC	lnc-CXorf68-3:1	chrX	-	154897560	154898092	-	intronic_sense
LNCV6_4342_PI430048170	7.59209	P	7.87716	P	ATACACCAGGCGCTGTGATTCACAATAAAGTCTGCCTTTATTGATGTGTATCATGTTTAC	NR_109815	chr20	+	35285250	35285772	FAM83C-AS1	bidirectional
LNCV6_44812_PI430048170	1.59618	A	1.74018	A	GAACTTTTCCAGACAGAACTTCTGGGTAATCCTTTCTTATTTCTTCAAGTCTATTCTTCC	lnc-TIMM21-2:1	chr18	+	73947895	73957918	-	intergenic
LNCV6_95044_PI430048170	7.23193	P	7.21378	P	ATACTGACCCCAAAGAGTCAAACTTCTCAGATGTTAATACCAACCGTTGTAAGTAGTTTA	lnc-UGT3A2-4:1	chr5	-	36108521	36115054	-	exonic_sense
LNCV6_41525_PI430048170	2.22224	A	1.74911	A	ATATTCAGTCTGAACAGTCTCTCTGAACCTACCCCAAAACCTGGTTTTAGCTTCCAGGCA	lnc-PML-2:1	chr15	+	74054298	74056217	-	intergenic
LNCV6_114506_PI430048170	5.62392	P	5.46585	P	TACCCAAGTAGTCCCTCTCTGTGTGTTTAAAGGGGATATGCTTTCTAGCCGCTCAAAAAA	lnc-KCNIP1-3:1	chr5	+	170789142	170794388	-	exonic_sense
LNCV6_8777_PI430048170	1.61139	A	1.78206	A	TTTCTGGTGCCAGAATGAAAGTGCTGTCATAGCTGAGGTCCAATGACTGAGGCGAGCACC	NR_030181	chr19	+	53669156	53669254	MIR512-2	exonic_sense
LNCV6_47544_PI430048170	1.61301	A	1.78676	A	TTACATGTGACTTAGGAAACAGGAAGAAGCAACCAAACCAATCTAAGTGAGGCTTCATTA	ENST00000526509	chr11	+	91158083	91167294	RP11-699F16.2	intergenic
LNCV6_87868_PI430048170	3.16873	A	2.62554	A	ATTTACTTATGAGGAGTAAGGAGAGGAGGAGAGAAGCTGTTTTCCTAGTGTTGGGGCTCA	lnc-TRIM60-3:1	chr4	+	165096633	165116973	-	exonic_antisense
LNCV6_126173_PI430048170	1.61852	A	1.80132	A	TCAGACTCCTGTGGTGGCTGCTCATGCACCACGGATGTTTGAGCATGTGCTACGGTGTCT	NR_029521	chrX	-	152392218	152392299	MIR105-1	exonic_sense
LNCV6_76242_PI430048170	12.0049	P	11.8626	P	AATACGACCGAGTCGGATCATGCTAAAAGGACATAATATTACTCTGCTACGAAGTTTCTC	lnc-FABP6-3:1	chr5	+	160326692	160326969	-	exonic_sense
LNCV6_84216_PI430048170	1.62215	A	1.80982	A	GCAACCTCAGTAATTTATTAATTCTAGGAGCATTTTGGTGGGTTTCTTTGGGAAGATAAA	NR_110106	chr15	+	91463338	91494850	LOC101926928	intergenic
LNCV6_14369_PI430048170	6.9782	P	6.92668	P	TCCAGATTCCAGAAATTTCTATGGAACATTTCCTGAACCATCCTCCTGGTTTCTTCCCTT	ENST00000440498	chr2	+	235505751	235507566	AGAP1-IT1	intronic_sense
LNCV6_47148_PI430048170	1.63086	A	1.83942	A	CACTTGCCTCAAAATAAACATTGATCAAATTCTATGTGAAGGGTCTGTAACATCTCTTCT	lnc-CTH-1:3	chr1	+	70760389	70786531	-	intergenic
LNCV6_43960_PI430048170	2.69388	A	3.15964	A	TTTACTGCTTCCAAAGACCTGGCATACTCCTGGTTTGTGATGATCAAGTTCTGGGTCAGA	lnc-POLR1A-1:1	chr2	-	85982575	85998119	-	intergenic
LNCV6_46717_PI430048170	1.63517	A	2.33191	A	AACAAAGACTCCAAGGAGACTCTGGGCAAGTATGGAGGGAAATACGTTCCTCATAGAATG	lnc-CDC25A-1:1	chr3	-	48206165	48215417	-	intergenic
LNCV6_31101_PI430048170	9.2925	P	8.99945	P	AGGGCTCTGAGGCTTCGTAATCAACCTGAGGGCAAGTCGAGAAGGTCAGTCTCTTTCCCC	ENST00000576824	chr17	-	80201708	80205627	RP11-334C17.5	exonic_antisense
LNCV6_100258_PI430048170	8.6847	P	8.59252	P	TTGGAAAAAGTTATTCTGGCAGCTCCTATACAAGTCCCCCATCAGATGCTGGTATTGGAC	NR_104227	chr2	-	218135	261130	SH3YL1	exonic_sense
LNCV6_53223_PI430048170	9.56599	P	9.22483	P	GGGCGATATTTTTCATTGTGCCAAAAAGTTGCCATGACCGTCATTAAACCTGTTTAACAC	lnc-OR4F5-5:1	chr1	+	131024	134836	-	intronic_antisense
LNCV6_78712_PI430048170	1.64827	A	1.90697	A	ATCACTCCGACTATAGAATCAACAGGATTTGACAGGTGCAGCTTTCGACTGCTCTGTTGA	lnc-HSPB1-1:1	chr7	+	76306291	76308336	-	intronic_antisense
LNCV6_4868_PI430048170	1.65339	A	1.92493	A	AGAATTCATTGGTTATAAGCAACAGTTGCCCATTGACCAGACTTAAGTCAAGAAGGAGCA	NR_003276	chr16	+	55760598	55774914	CES1P1	exonic_sense
LNCV6_48672_PI430048170	7.72681	P	7.6465	P	ATTGGGTACTGTCCATTCTGGTCTAGAAGTCTTTTTGTTTCTCTTAATCTCAGTTTCCAT	lnc-RALGAPA2-1:1	chr20	-	20721673	20722391	-	intergenic
LNCV6_7569_PI430048170	3.86996	A	4.17712	A	CTCACTGCCCGGGTGCCCACAAGACTGTGGACAGTGAGGTAGAGGGAGTGCCGAGGAGGG	NR_036090	chr4	-	10078610	10078692	MIR3138	exonic_sense
LNCV6_19329_PI430048170	1.53973	A	1.55515	A	CACGTCCTAAATGATGAGTTGGATCCTAGCAGAAAGGGAACACATGTTATTTTTAACTGA	ENST00000366822	chr6	-	167786820	167796846	LINC01558	intergenic
LNCV6_103669_PI430048170	1.53708	A	1.54993	A	CCTTTGGATTCATATCTCACCTACTGGGAATTACCACACAAGGATAAAAACTCCTTTAGG	lnc-ST6GALNAC5-2:1	chr1	+	76840507	76851070	-	intergenic
LNCV6_70662_PI430048170	1.53625	A	1.5482	A	TCCCTTTCTAGTGTGGGGAAAGGGATTGGACCACATGAAATGCCTCTAGTGGAACTGAGT	lnc-PTMA-1:1	chr2	+	231690260	231692256	-	intergenic
LNCV6_36517_PI430048170	9.2806	P	8.10895	P	AAGTATTGATGTTTCTGCCAGTTTAGCGTCAACACTTGCTGGTTTCCTCTCTGGAGCATC	NR_030230	chrX	-	139924147	139924231	MIR505	exonic_sense
LNCV6_102884_PI430048170	3.47848	A	2.90864	A	ACAGCAACTTTTATGTCAGGACCTCTGAATACCTTAAGAGACGTGAAGAACATCTTAGGA	lnc-MED6-4:1	chr14	-	70749552	70752956	-	exonic_sense
LNCV6_108345_PI430048170	1.53655	A	1.55019	A	TCAAAGTCCTGCTTTTCAAGACACTGCTAGGAATCTTTTTGCAAAGCAAGAAAATTCTTT	lnc-NBEA-2:2	chr13	+	35858080	35902957	-	exonic_antisense
LNCV6_88533_PI430048170	7.64597	P	7.43524	P	CCCAGATAGTTCGAATCAAATCATAAACCTCTAGCACTTTCTCTTCCATGATCCGGGGCT	lnc-ARF1-3:1	chr1	+	228109484	228116174	-	bidirectional
LNCV6_11575_PI430048170	7.45159	P	7.00557	P	ACAGGGAATACCCCATGTTAAACAGCTGATTCTTGTTCTGAATACGTTTATTATCTTGTA	ENST00000429352	chr1	+	152205858	152207057	RP11-107M16.2	intronic_antisense
LNCV6_71939_PI430048170	8.31685	P	8.38271	P	CAAAGATGAGATTTACCTGTGAGATGTTTCATCCCAACATGTCACCCTATGGGACCAACT	lnc-PTTG1IP-1:2	chr21	-	44774530	44801804	-	exonic_sense
LNCV6_101694_PI430048170	6.09963	P	6.15426	P	CCACAATTGCCATTAAATAATAATTGTGTAATGAGTTGTTCAATTCCCCCCACTCTTTCC	lnc-CCDC125-19:1	chr5	-	68667547	68668389	-	intergenic
LNCV6_25315_PI430048170	1.54125	A	1.56293	A	CATCAGATGCCTTCATCAGCTGGTATTTTGCCTAAGATCTATTTAAGATAACCTTTTCTT	ENST00000548900	chr12	-	69353493	69354225	RP11-1143G9.4	exonic_antisense
LNCV6_105099_PI430048170	6.08593	P	4.81683	P	AATGAAACCAAGATCTCAGGATCCCAGTCAAGTGCTCCCTGAGTTTCATTTCCTGGTAGT	lnc-RP11-410N8.4.1-5:2	chr20	+	32537082	32541471	-	intronic_antisense
LNCV6_92169_PI430048170	5.0728	P	4.22947	P	TGACTACTTGACTGCGATACAGAATGAAACTGGAAAAGGAGAAGGAATGGCAACGAAGAA	lnc-FAM104A-1:1	chr17	-	73209487	73236753	-	exonic_sense
LNCV6_104444_PI430048170	5.4214	P	5.41426	P	AATTTTTTGAGGTTTGGGGCTCCTAGAATCTCAGGGTCCCAGGGTATTGTTGAATTCCCA	lnc-SPRED3-2:1	chr19	+	38405253	38405908	-	exonic_sense
LNCV6_88027_PI430048170	1.55022	A	1.58835	A	GCTACATCTCTATTTCTTTCCCCAATGACAGAGGGAAATCTGGTTTCTGGATTAACTACT	lnc-SRPK2-4:11	chr7	-	104768984	104771162	-	intronic_antisense
LNCV6_9730_PI430048170	1.55571	A	1.60251	A	CTGGAACCAGATCAGGCTTTAATGTTTGAAGTAATGTCAGTTCTGCTGTTCTGACTCTAG	NR_106934	chr7	-	5711839	5711910	MIR6874	exonic_sense
LNCV6_81932_PI430048170	1.55912	A	1.61159	A	GATGTACAGATCTGAAATTCAAATGGCTAGGATGCTAAGAAAAACTAGCAACTTCTATGT	lnc-DACH2-1:1	chrX	+	86888585	86888816	-	intergenic
LNCV6_89606_PI430048170	1.56022	A	1.61497	A	CCTCATTAGCTCTTATGTTCAAAAGATGTGCTGCTCAATGTTCATACTGAAACTATTTAC	lnc-SPATA16-5:1	chr3	-	174073406	174077277	-	intronic_antisense
LNCV6_115482_PI430048170	6.16725	P	6.15646	P	TGGTGTCAGCAAATAAACCAGGACGCTTATTGAATCTCTTGGTTTACCTCCGTTGTCCTG	lnc-RP11-19E11.1.1-5:1	chr2	-	117948032	117952412	-	exonic_sense
LNCV6_84842_PI430048170	4.78463	P	4.52676	P	ACAAATAAACAGAAACCTAATTAGGCATGTTTCTCCTGGCTCAAGGCACGGCAACCCCAA	lnc-TMEM189-6:1	chr20	-	50322571	50323526	-	intergenic
LNCV6_97407_PI430048170	1.5647	A	1.62863	A	ACAAAGAAGGATGCACTGATGCTCTCTAGAGGCTCACAGGAAATGATTCATGGGCATAGA	lnc-RPP40-10:2	chr6	-	4581633	4581968	-	intergenic
LNCV6_29338_PI430048170	4.27319	P	4.86232	P	AACATGCAAGACTTTCTTTTTCTATCCCTTTGAAAGCCTGCTCAGGGTGGACAAGACTGG	ENST00000623921	chr16	-	57140896	57144586	RP11-407G23.2	intronic_antisense
LNCV6_47929_PI430048170	1.57108	A	1.65217	A	CCCCAGAAGATATGTCCTTGGAACCTGCTAATGAAACCTTACTTGAAAAAGGCATCTTTG	lnc-NEURL1B-4:2	chr5	+	172492651	172508317	-	intergenic
LNCV6_32752_PI430048170	1.83595	A	1.66564	A	ACAGCAGAAGGTGCTTGGATTTAGGGAGGCTCTAATTGCCTGGACGAAGAACCCCGAGCT	NR_073552	chr19	-	49018247	49019484	LOC101059948	intronic_sense
LNCV6_119852_PI430048170	9.5421	P	9.77259	P	GGAAAGGGAACAATGAAACTTACCCATTCTCCCACTGCTCACATTTCCTTCTGGTTTTTT	NR_034026	chr13	+	19345048	19346749	LINC00421	intergenic
LNCV6_16720_PI430048170	1.57822	A	1.67972	A	AGTGGTGTCCACAGCTAGCTGACACTTCACATGAAGATTGAAGAAGAATAAATTTCATTT	ENST00000510225	chr4	+	169201794	169220349	RP11-327O17.2	intronic_antisense
LNCV6_103617_PI430048170	4.15499	P	4.51692	P	TTTATTCATTGCAGATGTAGGTCACTCTGCAAGGTAGTCCATCTCTAACAAGTCCAGGGG	lnc-XYLT2-1:1	chr17	+	50378882	50380315	-	exonic_sense
LNCV6_107171_PI430048170	3.91958	P	4.49513	P	TTCTAGATACTTGAATTTCTGTTAGGCTCAATTATCCAGCCTAGTGGGCTGCGCTGATGG	lnc-GSDMB-2:1	chr17	-	39925795	39926846	-	intronic_sense
LNCV6_118835_PI430048170	3.11474	A	3.49545	A	CACAGAATCTGCCAAGTGTTACTCAAGTGAATGTTATCTCTACATATTTGAGATTTCAAG	lnc-ANKRD26-5:1	chr10	-	26960722	26964495	-	intergenic
LNCV6_9087_PI430048170	9.54391	P	9.56755	P	AGCTTTAATGATTGGAGTCATTTTCAGAGCATTAAAGCTCTTCTCCCTTCCATATTAATG	NR_036174	chrX	+	153981096	153981177	MIR3202-1	intronic_sense
LNCV6_18439_PI430048170	1.59275	A	1.73008	A	GTACACCCACATCCGAAAGAAAATATGCTGGCGTGTAAAAAAGGAAGAAAAACTACCAAG	ENST00000428903	chr6	+	25041839	25056664	RP3-425P12.5	intergenic
LNCV6_121383_PI430048170	5.34996	P	5.48812	P	AAACCATCAAGCACAATTGATGTTAGATTCAAATCAGCATTGAGTTCAGTTTGAGTTGAC	NR_003578	chr19	-	52968250	52993531	ZNF702P	exonic_sense
LNCV6_28276_PI430048170	8.91545	P	8.7614	P	GATACTTCCTTCTGATTTTACACATGTTTTGGGATTATTCATGGGCCTGGATATGATATA	ENST00000621471	chr15	+	81335577	81336119	RP11-761I4.5	intronic_antisense
LNCV6_99121_PI430048170	12.3482	P	12.1378	P	ACTGATTATTCCCATCAGTATTGAGCCACGAGTTGAAGCCAAAGTCACCATTGCTGATGC	lnc-PABPC1-1:1	chr8	-	100776511	100776865	-	intergenic
LNCV6_72761_PI430048170	4.14689	P	4.0499	A	CCTCACCTGTTGCATGGATGATCTTTTCTAAATAGAGCTTTCTTCACAAATTGCATAAGG	lnc-RPL15-3:1	chr3	+	23805954	23807888	-	exonic_sense
LNCV6_61011_PI430048170	4.79846	P	5.04322	P	AGCTTGGGATCCTTATTCTGTGAAAAGAAGTTCACTTCTTTCTTAATTCAGATTTTGTGC	lnc-SYNE2-3:1	chr14	+	63641874	63651897	-	bidirectional
LNCV6_41225_PI430048170	1.61074	A	1.78031	A	CACGAGAACATCCCATAAAGGATATTGTTTGGGGATTAAACTCTTTCTTTACTGATCTTG	lnc-CDH8-9:1	chr16	-	63180609	63181071	-	intergenic
LNCV6_17265_PI430048170	1.61242	A	1.7853	A	GATCTGTGGGTCCCAAATTTCATCAAATCCAATGACCATTTCTATGTCCTTAGTAATTGG	ENST00000504609	chr5	+	54395351	54415099	LINC01033	intergenic
LNCV6_8257_PI430048170	1.61318	A	1.78766	A	TTGCACCCTCAATAAGAGTATGGTAAAGTGTGACACATTTACACTACAGAATATTATGCT	NR_122072	chr16	-	24661421	24671062	LINC01567	intergenic
LNCV6_110304_PI430048170	16.2182	P	16.1103	P	AACCAGACTCAGAAAGAAAACCTCGGGAAATTCTACAAGGGCAAGAAGTACAAGCACCTG	lnc-GNA15-1:1	chr19	+	3130716	3131398	-	exonic_sense
LNCV6_33685_PI430048170	6.60267	P	6.15959	P	ACCTTACTCCTGGGTGTCTACTAGAGACCTCATGTCCAACTAGAATTTAGGAACCTACTG	ENST00000623370	chr21	+	10123896	10129029	CH507-216K13.2	intergenic
LNCV6_50004_PI430048170	1.61791	A	1.8007	A	CATTCCTGAGCTCAGGAAAAGACTCAGAATGGATGGAAGTTGTTTATAAATTCTCCTCTG	ENST00000502160	chr12	-	108434130	108492585	LINC01498	intergenic
LNCV6_52731_PI430048170	9.41104	P	9.30392	P	GTGAGTGATAGCCTCTCTCCAGCTGAGGCCTTCTTCCCATCACAACTCTTTCTGTCTCCT	lnc-ZBTB32-2:3	chr19	+	35704558	35713542	-	intergenic
LNCV6_43755_PI430048170	7.79906	P	7.44649	P	GGGATACAGGGTTCATAGCTTTACTCTTGGCTATTTGAGGAATAAGTTAAATATGAGTGT	lnc-RGL1-2:2	chr1	+	184054360	184055069	-	exonic_sense
LNCV6_22239_PI430048170	6.46929	P	6.27042	P	AAGGCATCTTCACTGGAACTAAGATTCTGTGAATACACCGTTCCCCTGGGTCTCAAACTA	ENST00000450803	chr9	+	120846510	120851491	PSMD5-AS1	intergenic
LNCV6_59361_PI430048170	1.62937	A	1.83508	A	TATGTCTAGTCATGCCTCAGGAAGTGTCTGTACTTAAACCCCAATATGAAAAAGCATTCA	lnc-UBE2N-9:1	chr12	-	93168761	93169023	-	intergenic
LNCV6_20242_PI430048170	5.92875	P	5.57276	P	ATTGGAAGAAACCTGTAATCCAATCATGAAGCCGGGGATGGTGGGGACATCATTAGAGAT	ENST00000455442	chr7	+	132352334	132367976	AC011625.1	intronic_antisense
LNCV6_20820_PI430048170	7.59403	P	7.44569	P	TGGAAAACTGCCACCCAGTGCCTCCTTTTCCTAATCTGCTGAATAAAGTTAATAAGACTA	ENST00000518854	chr8	-	49496763	49512180	RP11-738G5.1	intergenic
LNCV6_41888_PI430048170	1.63246	A	1.84847	A	TTGTAGTTCACAGCCACATGAGATAGTCAAGTGTTAAAAGGGAAAAAGAGCTATCGAAGG	lnc-TRIML1-5:3	chr4	+	188785260	188785910	-	intergenic
LNCV6_112963_PI430048170	1.63361	A	1.85108	A	AGCTAATTACATGTATGCTGAAGTATTTAGAACGATGTGCACTAGCATTTGCAACTTACT	lnc-TBC1D1-3:1	chr4	+	38341445	38341874	-	intergenic
LNCV6_86153_PI430048170	5.65224	P	5.74169	P	TACTACTACTTGGGTTGGGGATGGTTGGAGAGGCATTGTGTCTATACTGTGACTAAAAAA	lnc-CNNM1-3:1	chr10	+	99420849	99426057	-	intronic_antisense
LNCV6_119980_PI430048170	3.03066	A	3.39	A	AGGTCTGTCCTTTTTAATGCTCACCACACTTGAGGTTTCTGTTCACACTTCAAAGGCTGT	ENST00000419499	chr13	+	74231457	74259976	LINC00402	intergenic
LNCV6_31377_PI430048170	5.90097	P	4.98803	P	CACAGTGCTCACCCTACAGTGAACCTCTGGGAATATGTTATTTTTTAAATTCAGTTAATC	ENST00000587619	chr18	-	12031178	12032181	RP11-703I16.1	bidirectional
LNCV6_52178_PI430048170	3.94424	P	3.73694	A	TGTGTACAGGTGGTATCTCACTGTGTTATCCAGACTGGACTCAAATTTCTGGGCTCCAAT	ENST00000526611	chr6	-	36146698	36197203	RP1-179N16.6	exonic_antisense
LNCV6_35314_PI430048170	12.9012	P	12.8901	P	TAACACCTACATAACATGCCCCGCATCAACTAGAGCTTCGCTTTACCTCCATATGAAAAA	ENST00000517272	chr3	-	8364529	8364648	RNU4ATAC17P	intergenic
LNCV6_74467_PI430048170	1.64996	A	1.91455	A	CACTCTGGGATCTTTAAGATTCTTGAATTAACTGCTCCTACTTTACTTTGGGTCAATCAA	lnc-C4orf40-1:2	chr4	+	70133615	70158777	-	exonic_sense
LNCV6_61941_PI430048170	2.62522	A	1.92077	A	CGGAGGGATACAATTTATTCACCTCAGAAAGAGATTTATTTGCTTTCTTCTCCAGGAGGT	lnc-CGNL1-5:4	chr15	+	57214078	57243515	-	exonic_sense
LNCV6_45492_PI430048170	1.66028	A	1.95287	A	AACCAATAGTCCATTAGTAAATCGGGTGATAAAATGTTTGAAGTGAAGAACCAAAGTTGG	lnc-DIAPH3-4:2	chr13	-	58821592	58823252	-	intergenic
LNCV6_4870_PI430048170	8.44623	P	8.55992	P	GAACTGCATTTCTCCGTTACTCTGGAATATCCTGTCACTTCATCTATGTATTAAATCTGA	NR_002936	chr6	-	28215337	28218929	TOB2P1	intronic_antisense
LNCV6_58958_PI430048170	3.62745	A	3.63891	A	CGGTTGATGACACAATTGACATTGTCCAAAATGTCTGAGAGCTGGGTAGAAATATCCTAT	lnc-KCNH3-1:6	chr12	+	49583560	49604731	-	exonic_antisense
LNCV6_123143_PI430048170	1.54057	A	1.55864	A	GCTTATCTACTAAAGATGCAGTGAATTTGGGGCTTGAATTATTTGCTTTTGTTGGATACT	lnc-AC110373.1-9:1	chr4	+	119627789	119630753	-	exonic_antisense
LNCV6_66379_PI430048170	2.45438	A	1.55091	A	ACATAGATCAAAGGAAGCACCAAGTAGCTGTTTTCACGAAGGGTGTGGTGAGCACAGAAA	lnc-AC108938.5.1-4:1	chr2	-	110426045	110433066	-	intergenic
LNCV6_99111_PI430048170	1.53544	A	2.58267	A	TAGGATAAGGTCAATGTCGTTTCTAAAGCAGCTGGGGTAAATGATGACGGCTTTTGGCCT	lnc-DPYSL2-2:1	chr8	+	26771789	26772140	-	intronic_antisense
LNCV6_69500_PI430048170	5.3687	P	4.74914	P	CCTCTCCTTTGCAGTGGAAAAGAGGGAATCCTGCCTAAAACCTACTTCACGGTGTTAAAT	lnc-C17orf58-6:1	chr17	-	67802325	67824772	-	bidirectional
LNCV6_103923_PI430048170	1.53467	A	1.54686	A	CCACATTCTGTCATTTACACTTGTGTGGCTACTCAAGTTTTGCAGTGAAATTATAGAAAA	lnc-ANKRD27-6:1	chr19	-	32678619	32689260	-	intergenic
LNCV6_121067_PI430048170	1.53458	A	1.54684	A	AATAATCAAGAAATGAAAGATGGGTCCATCACAAACCAGACAATTGCTTGGGACTCCGAG	lnc-DYM-1:2	chr18	-	48995508	49040250	-	intergenic
LNCV6_9524_PI430048170	2.66377	A	2.37767	A	ACCTGGGTGAGAGTGCTGTCTGAATGCAATGCACCTGGGCAAGGATTCTGAGAGCGAGAG	NR_030224	chrX	+	50008430	50008514	MIR500A	exonic_sense
LNCV6_123544_PI430048170	10.6352	P	10.4865	P	GACTTCATCGAAACCATTGGTCAATCTTCATTGAAAGCCCAAGCCTAGCTCATCTTAATG	NR_000039	chr5	+	105099473	105100098	RAB9BP1	intergenic
LNCV6_14190_PI430048170	3.71445	A	3.23998	A	AAATAAGAAGTGAAAGTATTCTCTGACTGCAAGTATGACCACCTGTCTTTCTATATCAGA	NR_110604	chr2	+	210324711	210470333	LANCL1-AS1	exonic_antisense
LNCV6_65898_PI430048170	5.60235	P	6.00878	P	GAAGAACACCCCAGTCAACCCACAGACCCATGCGTGAGAAAAATAAATGCTTATTGAAAC	lnc-RAB1A-8:1	chr2	-	64985583	64987638	-	intergenic
LNCV6_80719_PI430048170	1.5405	A	1.56203	A	GCAGGTTATAGGGAAAGTACATGAAACTTAAATAACATGAAGAATGCTTCTGGCATTTGA	lnc-ANKRD18A-7:2	chr9	-	39099814	39103914	-	exonic_sense
LNCV6_31809_PI430048170	5.82121	P	5.4626	P	GCCTTGGAAAGCTCAGGCTCAAACCAGAGCTCAATGTGGAAATTAAAAAACAAACCTTGA	ENST00000618730	chr18	-	75070197	75071091	RP11-405M12.3	intergenic
LNCV6_100687_PI430048170	1.54641	A	1.57893	A	TTATTATCTGGGTCTGAGCGATTGCAAAGAGATGAGTTCTCAGTGGCGCTTATAGAGGCA	lnc-TFF3-3:1	chr21	-	42234068	42234754	-	intronic_antisense
LNCV6_94992_PI430048170	1.54735	A	1.58186	A	CTAGATTTGTCTGATTTATTCCAGAATGGCAGAGTTTCGGTGGGAGGCATCTATAGCATC	lnc-PTPRE-2:1	chr10	+	127867880	127868487	-	intergenic
LNCV6_80278_PI430048170	4.66816	P	4.12439	P	TTGTGAAAGGCATCTCACCAAGGTGCTTCTTCTGAGAACTCCATGTCTCCATTGCTTATC	lnc-EFR3A-1:5	chr8	+	131312376	131318562	-	intergenic
LNCV6_124982_PI430048170	2.77676	A	2.25107	A	ACCACATCACCAGGCTCAGTTCCAGGAAGGCTGAGAAGTGCCCAGTACACTGAGGATGCA	NR_026929	chr7	+	56496222	56497284	DKFZp434L192	intergenic
LNCV6_51368_PI430048170	5.14937	P	4.95115	P	GAAGTGGGAGACTTTTTCCACTTCCTGTTCTACTTGTGGCTACTGACTCAATGTCTGACC	ENST00000557232	chr14	-	22556311	22557062	AE000662.93	intergenic
LNCV6_30425_PI430048170	5.24183	P	5.47946	P	GACTAGGAGGGCTAAGACCCCTTCTAGAGATAAAAATAAAAGTTGTGAAGAAAAAGACCA	ENST00000614777	chr17	+	36187952	36196471	AC131056.3	exonic_antisense
LNCV6_86413_PI430048170	1.56181	A	1.62171	A	CTAGTAATGACTGGGATGATATTCCTGATAGCCTATTAGTTCTGAAGTTCAGAAATGAGA	lnc-CTH-11:2	chr1	+	70479040	70559056	-	intergenic
LNCV6_107844_PI430048170	5.84433	P	5.51224	P	TAATTGGTCTCTAGACCACACCTAGTTGTTGAGTGCCGCTGCTTGAAAATCTCAGTTCTG	lnc-DIABLO-1:3	chr12	-	122207661	122227521	-	exonic_sense
LNCV6_86649_PI430048170	1.56516	A	1.63209	A	TAAGGAGCCAAAGAAGCACACGCTTCATGAAAACAGACTGTCATTTTTCTTTGTTAGGAT	lnc-PMCH-5:1	chr12	-	102470971	102477775	-	exonic_sense
LNCV6_11849_PI430048170	6.41075	P	6.66574	P	ATGCAGGTCAAGAAGATAAAATCAGCAGCACATTCCAGGTCACCCTCTTGTCTCTACCAT	NR_126347	chr1	+	187092841	187360244	LINC01036	intergenic
LNCV6_12394_PI430048170	7.41484	P	7.4231	P	CCTTCCCTTTCCCATGGACCATAGTTTCTTTGAGCAATTAAAACTTATAAGACACCAAAA	ENST00000589150	chr2	-	6617202	6633711	MIR7515HG	intergenic
LNCV6_28761_PI430048170	1.5743	A	1.66349	A	TTTGCTTAAGTGCTCCAGGGAGTTATCCACTCAGTAAAGCTCAAGGCAGCTTATGTCTCA	ENST00000623168	chr16	-	3533429	3534258	LA16c-390H2.1	intronic_antisense
LNCV6_44923_PI430048170	16.678	P	16.5944	P	CCTTTCAAACACCACCCGTCTCCCTCCTTTCCAAAATAAAACTGAAATTAGATTTTATTA	lnc-CTBP1-1:1	chr4	-	1289147	1289704	-	bidirectional
LNCV6_25691_PI430048170	7.51982	P	7.49716	P	GGTCCAGGGAGCTGACAGCTTGATCCCTAGCCCTCAGGATAATAAACATCTAAAAAGCAA	ENST00000617183	chr12	+	120224744	120225421	RP1-278C19.8	intronic_antisense
LNCV6_22651_PI430048170	9.50617	P	9.30673	P	GGTGTGTGAGCCACCATACCCGGCCACAAATTTATATTTTAAAAGTTTGTATAACATAAA	ENST00000422675	chr10	+	22361172	22413067	RP11-301N24.3	exonic_sense
LNCV6_96689_PI430048170	8.60725	P	8.03532	P	CCAGATCAGCCGGTTCCTCTTGGATCATGGAGACGTAGCCTTTGCGCCCCTGGGGAAGCT	lnc-HSDL1-3:2	chr16	-	84183272	84183751	-	exonic_sense
LNCV6_9030_PI430048170	17.0452	P	16.9267	P	TCTCTTCCCGGTTCTTCCCGGAGTCGGGAAAAGCTGGGTTGAGAGGGCGAAAAAGGATGA	NR_029714	chr8	-	22244961	22245043	MIR320A	exonic_sense
LNCV6_19290_PI430048170	7.94184	P	7.9775	P	ACAGAGCTCTGCTCAACGTCCCTCTGTGCTTTCACGATGCTGATGGATTATGAAGTCCAC	ENST00000443380	chr6	-	160873016	160918449	RP11-235G24.1	intergenic
LNCV6_11955_PI430048170	2.75195	A	1.74577	A	CCTAGTTTCCTTGCTGAGATGTGGCTAGAAAGTACTATCGCTGTGCTGGAACTCTTAAAC	ENST00000623503	chr1	-	207569968	207606555	RP11-78B10.2	exonic_antisense
LNCV6_45157_PI430048170	7.66829	P	7.68702	P	AAAGGTACTTAGCTTGAAGACAGCCTCGTCCCCATTTTCCATGTAAGGAGATGAGAAAGC	lnc-ZNF438-3:1	chr10	-	30808254	30810642	-	intergenic
LNCV6_117725_PI430048170	4.3102	P	4.30129	P	TGTCATTTTTGCGAGGTGCATCTCTGATCTGCCTCCAGTAAATAAACGGCTGAAACAGAA	lnc-LYZL1-6:2	chr10	+	29838711	29839746	-	intergenic
LNCV6_99461_PI430048170	10.094	P	10.1548	P	AAGTTCCGGCAAGGGAGCAGGGAAGATGCCCCGCTGCCCGGCGCTCATTCTATATCTGCA	lnc-PCBP4-1:2	chr3	-	51960628	51967445	-	exonic_sense
LNCV6_84110_PI430048170	1.61176	A	2.57972	A	TGAGAACTGTATCAATGACAGCATGGAAGCCCAGAATGAACAGAAAGAGCAGAAGTCGAA	NR_034087	chr9	-	111602830	111613553	LRRC37A5P	intergenic
LNCV6_68535_PI430048170	4.41924	P	4.5672	P	ATAGGACCAGGTAACCCATTAACTCATGAACTCCATGAACACAGCATCCTCCTGACAGAA	lnc-SYT13-7:1	chr11	-	44934947	44936056	-	exonic_sense
LNCV6_77170_PI430048170	6.1314	P	5.92078	P	CATCCACCTATCCATCCTCAGAGAGCAACAGTTTTACTGTTATTTAGAAAAAGCAACTAT	lnc-PSMB9-6:2	chr6	+	32892252	32904062	-	intronic_antisense
LNCV6_9507_PI430048170	10.6956	P	10.6382	P	ATAAGAGGGGGCTGGCTGGTTGCATATGTAGGATGTCCCATCTCCCAGCCCACTTCGTCA	NR_029955	chrX	+	114823453	114823564	MIR448	exonic_sense
LNCV6_17056_PI430048170	3.80568	A	3.76308	A	GCCAAATCCACATTTTTGTGACACTCCTGACAAACTGCTGCTGTATTAAAGAAATAAATT	ENST00000513283	chr5	+	13175846	13179572	CTC-305H11.1	intergenic
LNCV6_39261_PI430048170	1.62284	A	1.8142	A	TGGAGAGTGAATAGTCAACCTTCTGAAAACAGTGTACACCACCGGAAGGGCAAGAAAAAA	lnc-AC008394.1-1:1	chr5	-	87065743	87074321	-	intergenic
LNCV6_98546_PI430048170	1.62782	A	1.8307	A	GGAATTATCGTTAACACATCTGCCTAAGCTGGGAAAAGCTTATAAATGTATTGTGAAATG	lnc-BFSP1-3:1	chr20	-	17479084	17479431	-	exonic_sense
LNCV6_100865_PI430048170	10.4051	P	10.3588	P	GCCATGACCAACAGTCTCTTCATCGACCGCCAGAAGTGCATGGCCCATCGTACTTGCTAC	NR_038328	chr21	-	9068355	9129761	TEKT4P2	intergenic
LNCV6_123973_PI430048170	3.66555	A	3.41774	A	CCGGTAGGAGGAAAGTAGATACTAACTGTGATGTTACCCCTTGCTTATTTCTTTGAAATG	NONHSAT107888	chr6	-	16148286	16148445	-	bidirectional
LNCV6_46540_PI430048170	1.632	A	1.84807	A	GAAGCACTAGGTAAACTATTCCAGTACAATTCTGTTTATTCTTTTCTGTGCAAACCCAAA	NR_039979	chr8	+	66192113	66197319	LINC00967	intergenic
LNCV6_88943_PI430048170	4.07948	P	3.97256	A	TGGACGAAATACAGACTGACACAAGGAGATAACAGTTCATTCACAGAGACATAGTATGTT	lnc-KLHL36-3:4	chr16	+	84699994	84733061	-	exonic_sense
LNCV6_17689_PI430048170	3.72355	A	3.17053	A	CTGCTGGGGAAACCCCAAGTGCTGTCTCTTGGAAACCAAAAATAAAATTCTAATCTCCCC	ENST00000510381	chr5	+	113435079	113437174	CTD-2201G3.1	intronic_antisense
LNCV6_71028_PI430048170	5.84781	P	6.00086	P	CATCAAACAAGTTTAAGTGATAAACTGATATTTGCACTCCTGCGGCCTATCTCTGGACTA	lnc-FOXA2-11:2	chr20	-	22348350	22368643	-	intergenic
LNCV6_105833_PI430048170	2.98479	A	3.41133	A	CGCAAAGCCTCACAGAAAGAATTATTTTGTTAAAGTGAATAGTTGTCCCCAACTTTTTCC	lnc-LSM3-2:3	chr3	+	14200160	14205723	-	intergenic
LNCV6_99150_PI430048170	14.832	P	14.7004	P	ATAAAGTTCTTCTCCCAGAATATGCAGGCACCAAAGTGGTGCTAGGTGACAGGAATTATT	lnc-ZKSCAN2-7:1	chr16	-	26062749	26063097	-	intronic_antisense
LNCV6_79325_PI430048170	8.67294	P	8.74101	P	GGGAAAATTCAAAAAGAGATAGCCCTTCTCCAGGAGCTAGAAGATTTAGAAATGAGTCTT	lnc-GIMAP6-1:1	chr7	-	150603560	150604644	-	intergenic
LNCV6_34221_PI430048170	7.05373	P	6.88544	P	AATCTTGAAAGATTGGACAAGCTTCAGCCCACTCTTGAAGCCTCTGAGGAGTCTCTAGTT	ENST00000617303	chr22	+	20338805	20354372	FAM230A	intergenic
LNCV6_15913_PI430048170	1.5422	A	1.56489	A	ATTCTAAATTCTGGCAGTATTTTCTTCTTGCATGGTTTTGGAAAGTAGGCGTTGTTACCT	ENST00000503163	chr4	-	12947574	12948670	RP11-22A3.1	intergenic
LNCV6_84409_PI430048170	1.54089	A	1.56107	A	GCAGTTTATTCTCACTTGCCTAGAGTAGGAGTGATTCAAGTTAAAAATGCATTTGTGGCC	lnc-TLL1-3:2	chr4	+	166726719	166727416	-	intergenic
LNCV6_25449_PI430048170	1.53845	A	1.55592	A	TTAGATGGCTATTTTTCCTCTGACATAACTAAATTGACTCATGTGTGGCAAAACTTCTTC	ENST00000552470	chr12	-	90617759	90622822	RP11-632B21.1	intergenic
LNCV6_27759_PI430048170	7.7762	P	7.65168	P	TATCCAGAATATATGGCAATTCAGGTCAAGATGAGTCCCTCACCCTTCTGGAGTGGAACA	ENST00000559030	chr15	+	40312615	40316634	RP11-133K1.6	exonic_antisense
LNCV6_14040_PI430048170	1.53465	A	1.54775	A	GAAGGATAATGTAGTAACAAGAATGAAACTAGTGGCAAGAGTTCCTAGGCATATGATCTA	ENST00000419029	chr2	+	189095063	189096158	AC133106.2	intronic_antisense
LNCV6_34592_PI430048170	9.56066	P	9.32129	P	AACTTAAGAACCAATAGTGCAGCATTTGTAACAGGGACTGAAGTGCTGTCTCCCACCCTA	ENST00000418803	chr22	+	38734730	38738990	RP3-508I15.19	exonic_antisense
LNCV6_83925_PI430048170	6.27015	P	6.30834	P	TCAGAACACTATTTTAGAATATACACAGAGAAACCTCCCTTCAACCCTGGTTCCCATCGA	NR_024463	chr2	+	74385717	74393881	DCTN1-AS1	exonic_antisense
LNCV6_25004_PI430048170	1.53291	A	1.5455	A	TACATTATTCCATTCAAATAAAATAGAAGGAAACAGCTTGGTACCCAGATGGAGGGGTTC	ENST00000549223	chr12	-	45600142	45610620	RP11-352M15.1	intergenic
LNCV6_61542_PI430048170	11.8213	P	11.6551	P	AAGCTGGCTGACACCAGGAACACCCAGAAGTCCCCGCTCCTGTCTGTCCTTCCGCACTCA	lnc-POTEM-13:1	chr14	-	19026532	19028193	-	intergenic
LNCV6_15012_PI430048170	1.53328	A	1.54653	A	CCTTGTCTATCTCATACATTGATATCCCCAGAATTTACAACAGCTCAGTATTTACTCAAT	ENST00000597154	chr3	-	107317981	107322744	RP11-446H18.5	intergenic
LNCV6_126019_PI430048170	9.54931	P	9.63144	P	CAAAAAGAGGGTCAGAACTGTATGTAAATGTGGAGCTGTGACTTGCAGAGGTTACCTCAA	NONHSAT137164	chrX	-	53164390	53164557	-	intergenic
LNCV6_42201_PI430048170	5.1261	P	5.1689	P	GGTAAAGGATGAGGGCAATTTCATGTTAAGTGTATTTTACCACCACTTAACTGATTTTTG	lnc-EBF3-3:1	chr10	-	130202873	130203128	-	intergenic
LNCV6_114687_PI430048170	5.58568	P	5.22876	P	TTAAAGTGAGTAAATGTTCCCTCTGGGTCATTCCCATGCATAAAGAGTGCCTCTGCACCT	lnc-CDH6-11:1	chr5	+	29106891	29126575	-	intergenic
LNCV6_36814_PI430048170	6.09393	P	5.90221	P	GTTCGGGGCGGGCCGGCGAGAGCGCGCGGCCCTCGGGAGGAACAGGCGGGGCTGCGGACC	ENST00000577331	chr15	+	68229672	68229789	AC107871.1	bidirectional
LNCV6_19284_PI430048170	1.54099	A	1.56621	A	GGACTTAATGCATGCAAAAGAACATGAAATACCTCATCCATATTTTTGGTATTGATGACG	ENST00000434562	chr6	+	159899186	159902510	RP1-249F5.3	intronic_sense
LNCV6_6573_PI430048170	2.74487	A	3.02189	A	TCCCTGTTTGTTAGTGGTCTACCCGAGAGTCCTATCAATTTCCTCTTGTGCTTGATTAAA	NR_027256	chr6	-	41208553	41217947	TREML3P	intergenic
LNCV6_81539_PI430048170	3.75444	A	4.83364	P	TTGAAGTGTTGAATTGGGGAGGGCAGGAATAGCTAAAAGAAGCTTGTTGTTTGTCCGTCT	lnc-FAM9A-4:1	chrX	-	8535180	8536936	-	exonic_sense
LNCV6_110088_PI430048170	7.12462	P	6.93424	P	ACGACGACGGCCGTCTGCAGGCCTGCGGCTGGAGCCTGCCCGCCAAGTACAAGCAGGTGC	lnc-EME2-5:1	chr16	+	1762892	1763896	-	exonic_sense
LNCV6_17502_PI430048170	1.55545	A	1.60479	A	GGGGTGGGAGCAATGATCACTAATATTCATTAAGTGAAAGGATAAATGATTGAATTGTGT	ENST00000504034	chr5	-	88433892	88498697	CTC-498M16.4	exonic_sense
LNCV6_98301_PI430048170	8.40126	P	8.28491	P	ATTAACTGGGAAGAACTTCTGGCTCAAAAGGTGGAGCCCCCTTTTAAACCTCTGTTGCAA	lnc-AC053481.1-3:1	chr17	-	62231469	62247153	-	intergenic
LNCV6_93699_PI430048170	1.56014	A	2.09857	A	TAAAAGGGATTAGGACCTTGGCTCAAAATGTGGTCAACGCAGTGTTCAAATTAGGAGGGC	ENST00000515741	chr4	+	173530462	173537295	HAND2-AS1	exonic_sense
LNCV6_9666_PI430048170	4.55209	P	4.30847	P	GGGGTTTGGGGTGCAGACATTGCCAGAGGATGGGCAGCAGACTGACCTTCAACCCCACAG	NR_106914	chr9	+	129869604	129869671	MIR6855	intronic_sense
LNCV6_57885_PI430048170	7.81568	P	7.83628	P	TATTTTATTTTACCTATTTTATTGTGCTTAATTATGTTCAAAAATCCTATTCTAACTGCT	lnc-MRPL48-2:1	chr11	+	73876973	73880703	-	exonic_sense
LNCV6_51280_PI430048170	4.22785	P	4.36237	P	CCTGGGTACCAGAGGGCTTGGGTATTTACACCTGAGACTAAATTTACAACAGCATGTTTG	lnc-HABP4-1:1	chr9	+	96502866	96503530	-	exonic_antisense
LNCV6_24673_PI430048170	4.32626	P	4.5293	P	AGGGACTCTCTTATTCTTGATGTTCCCCACACCTGGAATTTCAATAAACATCTCAATAAA	ENST00000538202	chr12	+	5023682	5025594	RP11-429A20.4	intronic_sense
LNCV6_114880_PI430048170	1.60972	A	1.64331	A	GTCCATCTAGAAGAATGTCAAACAAACCACTGAAGTAACGTGTTGACAAAATAACAGCTC	NR_125935	chr4	+	31171143	31211674	LOC102723778	intergenic
LNCV6_34862_PI430048170	1.56897	A	1.64693	A	AAGCCAACGTCCTCTGAGAAGTCTTTTGCAGGTTTTTTGTATCATGGTTATATTCATATC	ENST00000422047	chrX	+	45510484	45630202	LINC01204	intergenic
LNCV6_62097_PI430048170	9.83736	P	9.53702	P	AAGTTAGATGCAGAGGTAGAATGTGACCTGAGCAATATGGAAATCACCAAAGAGCTCCGC	lnc-TLE3-12:1	chr15	-	69803315	69804046	-	exonic_sense
LNCV6_25158_PI430048170	6.13133	P	6.13796	P	TCTCTCTCTTTTTGCCAGCACAGATTAAATGGTTCTTTCAGATCTGCAAACAATAAAGGA	ENST00000562848	chr12	+	54019910	54022589	AC012531.25	intronic_sense
LNCV6_67540_PI430048170	6.05867	P	5.16015	P	GATCCTCGAAAGGTTTTCTGACCATGTTGCAGCATCAGATAGAAATTATTTATTAACTAG	lnc-DYSF-6:1	chr2	+	71427294	71428963	-	exonic_sense
LNCV6_84432_PI430048170	3.36718	A	2.77961	A	AGCCTTTGCTCAGACCAGCTGTGGGACAGTTATGGCCTCAATCAACTCAGGAACCTCAAC	lnc-SLC2A12-5:2	chr6	-	133920456	133920803	-	intergenic
LNCV6_97858_PI430048170	6.11169	P	5.62859	P	TTCATGGGACTTCTACCTTCATGGGACTTCTGCTTGTTTCCCTACATTCAAAGTCACCCT	lnc-PIGV-3:1	chr1	+	26748719	26750832	-	intronic_sense
LNCV6_54527_PI430048170	4.16614	P	3.53127	A	AACACCACTTCCTCTCATTTGTCTAATACATTCGCATCCAAAACAGATCTCTGTAAAGAA	lnc-FAM19A3-1:2	chr1	+	112715671	112717812	-	bidirectional
LNCV6_9678_PI430048170	2.64694	A	1.70792	A	ACTTAAGAATTTTGTAGAAATCAAGCTATTTGCTAAAAGTTCTTTGTTTTTAATTCACAG	NR_106903	chr8	-	124508514	124508576	MIR6844	exonic_sense
LNCV6_89006_PI430048170	6.12	P	6.10498	P	AATCTTGAGCCTAGAAAAAAGAGAGTTAAGGGACCAGACCAAATCAGAGCCAGAGGCTGT	lnc-AC006449.1-1:3	chr17	+	38762050	38764225	-	exonic_sense
LNCV6_103423_PI430048170	1.59059	A	1.72385	A	ATGTGCAGTGAAATTCACAGCAGGCAGATGGGAACGTGGAGAAATTCTACAAACCTTTGG	lnc-CLEC18B-4:1	chr16	-	73948588	73994706	-	intergenic
LNCV6_122734_PI430048170	7.1913	P	7.18721	P	GCTCTTGTATCGTCCTTTTAAATATTCTACATCAAAGGAATTTGTAGCACAGTGTCAGAA	ENST00000623625	chr3	-	112525548	112528142	RP11-147G7.3	intergenic
LNCV6_103975_PI430048170	3.24874	A	2.24412	A	GCATGTAACCTTGGAAAAGACCTAATTAAAATTAACTTCAGATTATGGCCCGGAAAAGTA	lnc-TTC39C-1:1	chr18	+	23931154	23932585	-	exonic_sense
LNCV6_15430_PI430048170	4.63914	P	6.04185	P	ATCCAGTGTATGTTCTTAAGTCCTGGTGCTAGATGCAAATTAAAGATGAGTAATGCAAAT	ENST00000495159	chr3	-	166569693	166570763	LINC01326	intergenic
LNCV6_78734_PI430048170	1.60077	A	1.75305	A	ATATGTGCCTGAGATCATTTCATTCTGTCCAGATTATAAGGAATTGGATGTTCATCTTCG	lnc-TMEM60-4:1	chr7	-	78178035	78197856	-	exonic_sense
LNCV6_45783_PI430048170	1.60164	A	1.75576	A	CAATTAAGACAAGGAATCTTCCTTTTCTTTCTATTTCTGTTTCTCACACACACATACCCA	lnc-MAPK8-1:1	chr10	+	48441906	48443958	-	intergenic
LNCV6_121909_PI430048170	5.50013	P	5.33124	P	AGGGTGTCAGTCCTTAAGAAAATGTTAGGTAGTCATCAATAAAATAGCAACAATCTCTGG	lnc-MPP4-3:1	chr2	-	201778567	201780851	-	exonic_sense
LNCV6_91852_PI430048170	7.78935	P	7.60854	P	ATGACTCCCAGATGTACAAAGACTCTTATTGAGACACGAGGTGTAGGCTTGTGGCAGTTA	lnc-DAPK3-2:1	chr19	-	3983253	3985112	-	exonic_sense
LNCV6_89258_PI430048170	1.61024	A	1.77874	A	GGCTGAATTTTAGGAATGAAGTTACATATAACATTGACATATCTGGGGGAAAGACTAGAA	lnc-C2orf69-3:8	chr2	+	199472704	199473178	-	intergenic
LNCV6_107932_PI430048170	11.14	P	10.9775	P	AGTGGCTATCATACTGGCTATTATATGGTAAGTAATCACTCAGCATCTTTTCCTGACAAT	lnc-SERF1A-1:2	chr5	+	70942517	70946274	-	exonic_sense
LNCV6_126056_PI430048170	7.60934	P	7.65473	P	CTACTGGTTATTCTTGAATTAAGCACAGACTCGTCAGCTCAGTAGCTTTATCATGAATAA	NONHSAT137667	chrX	+	75888699	75888888	-	intergenic
LNCV6_85617_PI430048170	3.66391	A	3.47115	A	AACTCCATGAGCAGGCCAGCACATGTGAAAAAGGCTCCTGGGAAACTTAGAGATATAATT	lnc-GABPA-16:1	chr21	+	26560532	26594070	-	exonic_antisense
LNCV6_48349_PI430048170	4.49222	P	4.55825	P	GATGAGCACGGGGCCATCCAGGAAACAGTTGAAAATGTGGAATTGAATGTCATAAAGAAG	lnc-TSN-6:3	chr2	+	122466591	122471700	-	intergenic
LNCV6_112312_PI430048170	1.61849	A	1.80276	A	AGTGAAGAACGGGTACTTACTTAATATGTCCTATTTATAGACAACTGGCGTGTCCTACAT	lnc-H2AFB2-1:2	chrX	+	155348757	155349799	-	intronic_sense
LNCV6_52089_PI430048170	4.89205	P	4.4848	P	CCCTCATCCTTACCTACTTGGTCTCATTAAAAGTGAACATTAAATGCTATAGCATATAGA	lnc-CCDC90A-12:1	chr6	-	14499209	14501267	-	intergenic
LNCV6_9416_PI430048170	1.62022	A	1.80734	A	TCTGATATACAACAGTGCCAACCTCACAGGACTCAGTGAGGTGAAACTGAGGATTAGGAA	NR_031626	chr5	+	154347105	154347247	MIR1294	intronic_sense
LNCV6_71348_PI430048170	1.62115	A	1.80973	A	CACCAGGATGCCTGCTACTGTCACTGTTGTCATTAGATAATTAATGAACTATAATTAGAA	NR_051976	chr20	-	50040706	50041629	TRERNA1	intergenic
LNCV6_103475_PI430048170	1.63157	A	1.84834	A	TTTTACGGCTTGCAAGTAACAGGCAAAGCTGATGCAGACACCATGAAGTAAGTGCTAGAC	lnc-MRPL52-2:1	chr14	+	22836559	22841684	-	exonic_sense
LNCV6_87035_PI430048170	1.63269	A	1.85103	A	AGCTTTCTTTGGTGATCACATTGAATAGCAAAAGGGTTAACAGGTATTGAAGAACATGCT	lnc-LPPR5.1-6:1	chr1	-	97309313	97309518	-	intronic_sense
LNCV6_120630_PI430048170	4.6257	P	4.11791	A	TCGGACAAAAACTGGTAATAAAATCAGGTACAACTCCAGAAGGAGACTTTAGAGAAGAAC	NONHSAT050132	chr15	-	93825057	93825159	-	intergenic
LNCV6_71930_PI430048170	5.06989	P	4.89797	P	AGCCTAGGTGCTCAGTGGAAGTTGGGCGCCTCCAGTTATTTTCTGAGGTTGAAAAAGCTT	lnc-LRRC3-6:3	chr21	+	44418136	44421550	-	exonic_sense
LNCV6_89462_PI430048170	5.99228	P	5.72832	P	TCTGGAATAGTGGATAAAGACCTGAGAAAATCAACAATTCCATAAAAGCAACAAGACCAA	lnc-KIAA0930-2:4	chr22	-	45147990	45163844	-	bidirectional
LNCV6_123288_PI430048170	1.95773	A	3.61124	A	TGAAGAGTTTAACTAAGGGACGAATATCTACACCATGAGGTGTGGTAAGCACCACTCGGA	NONHSAT100278	chr5	-	8080186	8080761	-	intergenic
LNCV6_113744_PI430048170	3.23179	A	1.89792	A	ATCTTCGCAGGCATGAAGAACAAGGCAGAAAGGGCAGCCTTGATAGCTCATCTCAAAAAA	lnc-TAF2-2:1	chr8	-	119618161	119618474	-	intronic_sense
LNCV6_107803_PI430048170	8.65063	P	8.61787	P	TGAGACAGATATCTTGAGCCAGTACCTGGAAAAGGAGGTGAGAAAGAGATGTTGAGAGAA	lnc-EML3-1:1	chr11	-	62598288	62600346	-	exonic_sense
LNCV6_106567_PI430048170	7.50025	P	7.5127	P	CTTTGAAGGGAACCGGAAACACTGAAGGCTTTCCCACATTGTTTACATGTATAGGGTTTC	lnc-ZNF791-10:1	chr19	+	12390048	12431254	-	exonic_antisense
LNCV6_125759_PI430048170	5.93173	P	5.11301	P	TGGGGGCCACTGTGTAATTATTTTTTACTGATTTGCCTCATGAATGTACACATATGCATG	lnc-NFIL3-3:1	chr9	-	91273571	91277367	-	intronic_sense
LNCV6_16322_PI430048170	6.53577	P	6.77013	P	TCTTATAAACCATAATGTGTGCCTGCATGCTCTTCCTGGAACATGGGATGTTCTGCTCTC	NR_125923	chr4	+	99950493	100037705	LOC256880	exonic_sense
LNCV6_18092_PI430048170	6.45685	P	6.66322	P	GACTATTTTTAAACTGAAATGTATCCCACTGGGACCGCAATTGCCCAGTGCCGACTATTC	ENST00000523497	chr5	-	167296234	167303372	CTC-286N12.1	intronic_antisense
LNCV6_31540_PI430048170	4.00287	P	4.01167	P	GCTGTTTCCCTTATGCCCAACATTTCTGGGCATAAATCTTAATAAAACTTAATCTCAGAA	ENST00000613153	chr18	+	35317396	35317848	RP11-54G14.1	intergenic
LNCV6_56077_PI430048170	10.4855	P	10.3498	P	TTAGAAATGCCTCAAAGGTTAGAAAGCCGAGTGCTGCCGATTAACTCAAGCTCAGATGAC	prins_homosapiens_1	chr10	NA	24247125	24256046	PRINS	intronic_antisense
LNCV6_26954_PI430048170	1.53865	A	1.55818	A	CTGTTACTGGAAGGAAAGTGACTCCATTAATCCCTTCAGAAGGAGCAGGTTCTGCTTAGA	ENST00000554196	chr14	-	55787927	55793360	LINC00520	intergenic
LNCV6_29590_PI430048170	1.53555	A	1.55113	A	GCATCTACGAGAAGCGCTTTATTAGAAGCGCTTTATTTTTCCTCTAGATTTCTTTTCTAA	ENST00000569677	chr16	-	79212711	79229453	RP11-679B19.2	exonic_sense
LNCV6_111144_PI430048170	3.47907	A	3.54043	A	CTTCCTGAAACTTGTGAAGGAAAATGATCAGAAAAGAAGAAAGCCAAAGAGAAAGTCACC	lnc-MECOM-2:1	chr3	-	168858658	168859130	-	intergenic
LNCV6_86480_PI430048170	1.53346	A	1.54691	A	TGAATATTTTATGAAGATAACATTTCCTTTTGATATTGTATTCAATTTCCATGTGTTTGC	lnc-AL445989.1-27:1	chr13	+	66923866	66941714	-	intronic_antisense
LNCV6_28453_PI430048170	1.72997	A	2.82931	A	GGTTGCTCTTCCAATTTAAGACCTCAGGGTTGAAATAAAGCCAGACTATGGAGCAAACCC	ENST00000553477	chr15	-	93837611	93852981	RP11-76E17.2	intergenic
LNCV6_28228_PI430048170	1.53135	A	1.54381	A	AGAAGTAAAAAGATTTGCCCAAAGTAGCACACAAATTCAATTTCTATGGGTCCTATATGG	ENST00000560094	chr15	-	78480057	78481820	RP11-650L12.1	intronic_antisense
LNCV6_118940_PI430048170	6.64542	P	6.17383	P	AAAGGGCTGTATAGTTAGGATATGATTCCAGTTTCCCCTCAGTGCAAATTGATATTTTTT	NONHSAT014068	chr10	+	74912786	75185057	-	exonic_sense
LNCV6_109475_PI430048170	1.53253	A	1.5471	A	TGTGGACTAACTAAATGCAGAATGTGCTTCAATTCACAAAGACTAAAAGAAAACCTGAGA	lnc-CCDC82-10:1	chr11	-	97086159	97086682	-	intergenic
LNCV6_123163_PI430048170	1.53526	A	1.55344	A	GTCAGAATGATTACATATGAAAGTTTTAATTGCACTGTATGGGGATATTGCTGTGTTGTG	ENST00000513875	chr4	+	129771659	129955368	RP11-422J15.1	intergenic
LNCV6_83622_PI430048170	6.17098	P	5.4667	P	TACTTACAAATGGGAATTCTCGGGCCAGGAGCAAGGGGCTGTTCCCAGGCACCCATGCAA	lnc-TOP3A-4:1	chr17	-	18245228	18246008	-	exonic_sense
LNCV6_74740_PI430048170	1.54187	A	1.57133	A	ATCATTGAGGACCACATTATTATCACGGGGAGAGTGTTTCAGAATAGACAATATCAGATT	lnc-TRAM1L1-5:1	chr4	-	116425982	116430892	-	intergenic
LNCV6_21773_PI430048170	3.18363	A	1.57578	A	GGCTGTTTTTGAATTCCAACCATGGATTTCCCAGCTACTGGCAGTGAAACTGATCTTTTC	ENST00000433838	chr9	+	35930012	35937151	RP11-327L3.3	intronic_antisense
LNCV6_8632_PI430048170	4.04759	P	3.65832	A	TTGACCTCCACAGGGCCACCCAGGGAGTAAGTAGCCAAGTGGAAGTTACTTTACCTCTGT	NR_039700	chr10	+	12578752	12578823	MIR4480	intronic_sense
LNCV6_85692_PI430048170	2.94854	A	3.03955	A	GACTGTATAACATTGCAAACTGAACAATAACTCTCTAGCCACTGGTTTATCCAAAATATC	lnc-ARIH2-4:1	chr3	+	48822876	48831545	-	intronic_antisense
LNCV6_922_PI430048170	1.54799	A	4.01462	A	TTTGGATCTTAAAAGAACAAGGTCGAGGAGTTTCGCAGACATAACTCCTTGGGAGCAGTG	NR_120307	chr16	-	80155957	80563135	LOC102724084	exonic_antisense
LNCV6_94907_PI430048170	16.2654	P	16.1724	P	AAGTGGCTCACTGACCTCCACAGTCCTTCTGAGATTAAGCAGATTACTTCCATCAGTATT	lnc-RGS14-1:1	chr5	+	177346072	177346426	-	intronic_antisense
LNCV6_91611_PI430048170	8.04732	P	8.21849	P	TGTGTAGCCCAACTCTGCAGAAGAGAGAAGACCTAGACCTGGCACCCAGCACAGACACAG	NR_003698	chr2	+	96010550	96023136	FAHD2CP	exonic_sense
LNCV6_35379_PI430048170	8.02883	P	8.15935	P	CACAAAATCCAGGGAAGAGACTGTGAAACTCATCTTAGAACCTTGTATGGAGTCACAGCT	ENST00000391215	chr20	-	5121417	5121539	SNORA26	intergenic
LNCV6_14931_PI430048170	1.55961	A	1.61755	A	GCTGAGAGTTCAAGGTTGTTACACAGTAAAAGTCGCCTGACACAAGTGAAAACTGGTAGA	ENST00000570082	chr3	-	72321051	72324027	RP11-447M4.1	intergenic
LNCV6_98607_PI430048170	3.05529	A	2.90895	A	TACCAATCTGACACTTCCTTTGGAAGCTCTAGGGCAGAGAGTGAAAGAGTGGATTTTGAC	lnc-LIMK2-1:1	chr22	+	31212238	31259046	-	exonic_sense
LNCV6_7578_PI430048170	9.52907	P	9.58916	P	TTGGTAGCGTACTCAGCCTGTTTCTTGTATGGGTTGCTCTAAGGGACCTTAGAGACAGGC	NR_033337	chr16	-	71698566	71698701	SNORA70D	intronic_sense
LNCV6_23433_PI430048170	7.89464	P	8.10563	P	AGCTGGTGACATCCTCTTCTTCACATTTTTAAAGCTTAAAAATAAAAGTCCTGGATCCAA	NR_125763	chr10	-	132961339	132962237	LINC01167	intergenic
LNCV6_65326_PI430048170	3.34732	A	3.18199	A	GGGGTGTTAATACACACACAGGTAGTGAGGAGGCCGGCGTGTTAATACACACACAGGTAG	lnc-ACP1-11:1	chr2	+	307911	326465	-	intergenic
LNCV6_91006_PI430048170	1.5663	A	1.63891	A	TAATCTGAACTGTGAAGTCTCATGTGGCACAAATGACTTCCCCAACATTGTGGTAAGAGG	lnc-BASP1-22:1	chr5	+	19289535	19320203	-	intergenic
LNCV6_100107_PI430048170	12.0589	P	12.1923	P	ATAAATTTGCCATCTCCCTCTGCACAACTTACCTTTGGGTTATCAATACTCTGGCTGACC	NR_123722	chr16_KI270853v1_alt	+	533653	565020	PKD1P6	intergenic
LNCV6_30019_PI430048170	3.74578	A	3.21337	A	GGGGAGGGCTTTGAGTCTCTAGCAGTCCCCTGACATATAATAGATGCATCCTGATACCTC	ENST00000579367	chr17	-	10768173	10768989	CTC-297N7.9	intergenic
LNCV6_61715_PI430048170	3.03935	A	2.45432	A	ATGTCTCCACAATGGAGAAGTGACATGCTAAAGGAACCTGGCATCTAGACATTTCCTAAC	ENST00000560683	chr15	+	35008469	35011191	RP11-463I20.2	intergenic
LNCV6_57313_PI430048170	2.31093	A	1.68862	A	CTAGCAGCTGCACCAACCCTATTATTTGCTTTCTTTGTTGGCTCCTTTAGGTAGTATCAA	lnc-MRGPRX2-1:1	chr11	-	19029696	19030438	-	intronic_sense
LNCV6_11496_PI430048170	1.58093	A	1.69223	A	AGCTTCTTCAGGAAATGCTGACAGCATGGACCTGAGTGAGCAGAAGGCTTTTCAGAATTA	ENST00000620213	chr1	-	148216947	148228658	RP4-565E6.1	intergenic
LNCV6_117839_PI430048170	5.64569	P	5.61351	P	ATTTCTGCATCTGATGGATGGTGTGACTGTGGCTTACCATGACTCTTTTTCAAAGGCTGC	lnc-SSX5-1:1	chrX	-	48177730	48178023	-	intronic_antisense
LNCV6_88652_PI430048170	2.19852	A	1.98897	A	CAGATGAAGAAACGAGCGAACAAAGCAGCACCGGAAATCAACAATTTAATTGAAGAAGCA	lnc-HSPA8-2:1	chr11	-	123135922	123136376	-	intronic_sense
LNCV6_23955_PI430048170	9.4819	P	9.62305	P	AAAGTTTTCTGGTTCCTCTTGTTCTCTGTAGTGATGTTTCTAGATAGATGCCCACTGATA	ENST00000541416	chr11	-	62854080	62855812	SNHG1	bidirectional
LNCV6_87103_PI430048170	4.17702	P	4.4769	P	GCTACTTCTGCTATTTTTTCTGACAGCTCAGTTCAGATGCATTGGTTTCCTTCCTTCCTT	lnc-DSG1-10:1	chr18	+	31027240	31027479	-	intronic_antisense
LNCV6_51367_PI430048170	1.59553	A	1.73783	A	AAGCTTCAATTGAATGAAACTGGCTTGACCACAGAGGAATCTGGGGGACTTTCTGAGCTT	lnc-TMEM219-1:1	chr16	+	29940884	29941040	-	intergenic
LNCV6_94927_PI430048170	1.59644	A	1.7412	A	GTAAACTGAGCTATGCAAGCTCCAAAGATGCAATCTAAAAGGAATTTTAAGGCATAAACA	lnc-PARD3B-6:1	chr2	+	204306841	204307364	-	intergenic
LNCV6_70250_PI430048170	6.6988	P	6.93089	P	AAACCAAATATATCTACGAGTGCCCTGTGTACAAACCAAATGGAGAGGCCCCAGCTACAT	lnc-HGSNAT-12:1	chr8	+	43672822	43673075	-	intergenic
LNCV6_23264_PI430048170	1.60106	A	1.75325	A	CCACACAAGTAGATTTTTTCCTATTTCTCTTTTCTTAGGCTAATGGTTCAGCTCTAAAGA	ENST00000369657	chr10	-	109941271	109953891	RP11-451M19.3	intergenic
LNCV6_72350_PI430048170	1.91145	A	1.75618	A	AATTTGTGAATTGTATGTGACTGTCTGATGCCGGGGAGCAGCAAGGAGCTTTTGGTGATT	lnc-FBXO7-3:1	chr22	+	32584280	32585633	-	intronic_antisense
LNCV6_78692_PI430048170	6.01312	P	5.79558	P	TCTAGATATAAGCTTGGAAACTGGCCAGTTGGAGATTGCTCACGGCTGCAATTGAAGACT	lnc-GTF2IRD2B-3:1	chr7	+	75092572	75094479	-	intronic_sense
LNCV6_81561_PI430048170	1.60365	A	1.76069	A	TGACTCTCAATTCTGGAAAGTGTAGGCACTTGCAAAGGGGCAGAGAGTTGTGTGAGAATA	lnc-TMSB4X-6:1	chrX	+	13158862	13160904	-	intergenic
LNCV6_123487_PI430048170	5.37551	P	5.31469	P	CGCCGAGCGGCTCCAGCGCAGAGACTCTCACTGCACGCCGGAGGGCGCCCTTCCTCGCTC	NONHSAT102249	chr5	+	76715971	76716083	-	bidirectional
LNCV6_102886_PI430048170	6.41277	P	6.34102	P	TGTGCTGTTTCAGGTAGAAGTCCAGATCATTTCCCTCACAGTATTCTAATACTGTACAAA	lnc-MARCH10-5:1	chr17	-	62600649	62606473	-	exonic_antisense
LNCV6_91385_PI430048170	1.61392	A	1.78953	A	CATGCCATGCTTTACGCTTTGAGTTTTTTGTTTTTCTTTGGCAATTTGACAGGCAAAAAA	lnc-CASP6-4:1	chr4	-	109566923	109633859	-	intronic_antisense
LNCV6_76722_PI430048170	2.10138	A	1.79184	A	AAGGGAGAGGTTATGCAAAATTCATTTCCTAGCAGAGGCAAACAGAAGAGGAACCTGGGA	lnc-SLC22A23-9:1	chr6	-	3528337	3531692	-	intergenic
LNCV6_36305_PI430048170	1.61786	A	1.80173	A	GGATCCTGTTAAGAGAGACAGACATTCACTGACAAGAAGAACATTTAAATTTTGGCAAAT	ENST00000621599	chr7	+	96965302	96965481	Evf1_1	intergenic
LNCV6_105150_PI430048170	10.3431	P	9.99779	P	GGAGGATTAGCAGAAATTCCTGGACTTTCAATCAACTTTGCAAAGGTATGCCTAATAAAA	lnc-TNFAIP8-6:1	chr5	+	119496555	119499638	-	exonic_sense
LNCV6_94910_PI430048170	12.805	P	12.7744	P	GAAGTTTAAAACCTGCGGTTCCAGGGTTCTCCAGCCCCTCCCTTTTTCACGCTCCGAAGC	lnc-CLN3-1:1	chr16	-	28492104	28495575	-	exonic_antisense
LNCV6_102553_PI430048170	3.69191	A	3.74559	A	GTAAACCTTGGGCTAAGTTTACCAAATGATATATTAAAAGTTCAGTTGGCCTGGTTGATT	lnc-IL22-2:1	chr12	-	68330695	68332255	-	exonic_sense
LNCV6_92794_PI430048170	5.38054	P	4.6431	P	GTTCTTACATCTTTTGCAGGGCTGTTTTGAAGTCAGTATTCACTTAAGCACTCCAAATTG	ENST00000609651	chrX	-	149536044	149540842	LINC00893	intergenic
LNCV6_90299_PI430048170	1.62892	A	2.22684	A	AACATTGGGGTTAGCATGTCTCTGCAGTTCCACATCAAGAACACCGAAAACTATACCAGG	lnc-TLE4-5:1	chr9	+	79863018	79866875	-	intergenic
LNCV6_86394_PI430048170	3.14521	A	4.05405	A	GAGACCTGCCACAGCTGATACATTTTCCTCAAAGACAGAAAACAGCACATAGCAAGATGA	lnc-KRT81-1:2	chr12	-	52285131	52286137	-	exonic_sense
LNCV6_61794_PI430048170	7.52213	P	7.35116	P	CAAGTAGAAGTCAATAATTTGAACAACTTGAACAATCATGACAGGAAACATGCAGCTGGG	lnc-LRRC57-3:1	chr15	-	42581155	42581488	-	intergenic
LNCV6_24229_PI430048170	5.79792	P	6.07323	P	GGTGCTCAGAGTAATGCTCATGAACACTTGTGGACCAGAGATGAGCTGCCTTCCCAAAAC	ENST00000534572	chr11	+	83286359	83305124	RP11-727A23.10	exonic_antisense
LNCV6_71589_PI430048170	5.75048	P	5.28195	P	GATTTGTACAGGGAACTGGACTGAAGAATAATCGTAGGTCAGTAATAGATTTAGATATAC	ENST00000432230	chr21	-	14818843	14857708	AF127936.7	exonic_antisense
LNCV6_18799_PI430048170	1.71766	A	2.48668	A	CAGGATTCTGCTCCTAGGAAAAGATGAGAATAGAGCTCCAGTCTATTCTTGCTGCAGTAA	ENST00000609544	chr6	+	75358300	75361894	RP11-415D17.3	intronic_antisense
LNCV6_86384_PI430048170	1.64276	A	1.8931	A	TGAATGGAAGCTGATTTTGTGACTTCTGAGTACTTACCAGGTACCATACTGTAGTTGGCA	lnc-IFLTD1-6:1	chr12	-	25835942	25850230	-	intergenic
LNCV6_62844_PI430048170	3.19605	A	3.99663	A	TCTAGATTCTGCTGAGATTTGAGCTTCATGGTGAACACATTCTTGTTGTGCTTGCTGCTG	lnc-TBC1D3C-5:1	chr17	-	36425606	36426487	-	intronic_sense
LNCV6_94843_PI430048170	1.64747	A	1.91209	A	TCACAGCTGGCATTTAAATATCCATAATGCAAACTCGGGTACACGCAAACCTCCTTTTTC	lnc-TUBGCP3-14:1	chr13	-	112871320	112872989	-	exonic_antisense
LNCV6_92013_PI430048170	7.80185	P	7.8405	P	GAGATGCTTAGCAATATCTCAATAGTGACCCCAAACAAAAATGACCAAAACAGCATTAAT	lnc-DYDC1-5:1	chr10	-	80519576	80525922	-	exonic_antisense
LNCV6_114196_PI430048170	2.5489	A	2.73253	A	ATATCCTTCTGCATGAAACAGTCCTCAGGATTTCCAAGTGTCTGATGGGAACGCTTCTCA	lnc-LPA-5:1	chr6	-	160735539	160737341	-	exonic_antisense
LNCV6_17763_PI430048170	1.65478	A	1.93702	A	GAGGAGTCAGAAGTGTGTTTTACTGGATTAAACTGGATTTATGGATTTTACACATGCATA	ENST00000510570	chr5	+	124469591	124469901	CTD-2308B18.2	intergenic
LNCV6_99470_PI430048170	1.66041	A	1.95845	A	AGGAAATGAACCTGGGAAATGCGCTTGACTCTAATGATGTATTTTCTATTGACTCAGCTG	lnc-PCMTD1-3:1	chr8	-	52133103	52137812	-	exonic_sense
LNCV6_116151_PI430048170	4.89955	P	4.67934	P	ACCAGGGTGATGCTGAAGATGATGACCTTCTTCCAAGGCCTCTAGAGCCATCAGCCTGTG	lnc-EXOC3L4-2:1	chr14	+	103123442	103126571	-	exonic_sense
LNCV6_100032_PI430048170	6.12784	P	5.72655	P	TTAGGGTTTGGTAATCTCAGACCTTCACAACAGTTGTCAGTGTCATAGAAATACTAAAAC	lnc-RP11-503N18.3.1-6:2	chr4	+	2469106	2490798	-	exonic_sense
LNCV6_7695_PI430048170	6.41784	P	6.16304	P	GGAAAGCTGAACAAAATGAGTGGGAACTCTGTACTATCATCTTAGTTGAACTGAGGTCCA	NR_003328	chr15	+	25079056	25079150	SNORD116-13	intergenic
LNCV6_45209_PI430048170	7.57103	P	7.48006	P	GTAAAATACGCCTATGAAAACTGGGGGAGAGGAATAAAACAAGCTGGCAGAACGTTTTTC	ENST00000428940	chr10	+	86521945	86525101	RP11-77P6.2	bidirectional
LNCV6_41531_PI430048170	4.47699	P	3.83126	A	ATTCAGTTAAAACATGGGCCCTTGATATGAACTCTGCTGCCTGCATAGAACATGTTGGCC	lnc-JUN-4:1	chr1	-	59056642	59088195	-	intergenic
LNCV6_87918_PI430048170	1.52997	A	1.54288	A	CGGTAGATGACAGAATCAGATAGTGCACTAAATAAGATGCATAAATTGCTGATAAACATG	lnc-DMXL1-9:1	chr5	+	118310472	118312659	-	intergenic
LNCV6_114048_PI430048170	5.34737	P	4.97301	P	TAGTGGAGCTGGAGATCCCGGGAAGAGCTGGTGCTGTCCTTTAAATCTGTGGGTCCTGGA	lnc-ZNF716-10:4	chr7	+	57217627	57218211	-	intergenic
LNCV6_119637_PI430048170	1.53564	A	1.55617	A	CTGGTTTGGGGATGTACATTGGCTGACAGCATCTAAGTTCTAAGAAGAAAGAAAAGTATA	ENST00000565518	chr12	-	51809705	51810600	RP11-923I11.3	exonic_antisense
LNCV6_125741_PI430048170	1.53647	A	1.55812	A	CTGTGTGTTTATGTTTACTCATTTACGTAAACTACCCTCTTGGTGTAATAAAATCCACCA	ENST00000565707	chr9	+	79889001	79892007	RP11-403N16.3	intergenic
LNCV6_104782_PI430048170	3.42808	A	4.1788	P	AAAGCAGAGTAAAGATGCCTGCTGACCCTGGACAAGGGTTTTCTGCTCAGAATTGTTTGT	lnc-BNIP3L-7:1	chr8	+	26637529	26643522	-	exonic_sense
LNCV6_21971_PI430048170	6.72218	P	6.28376	P	AGACACCTTTGCAGAAGAAAAAACAACTTCCTCTCTTCCTCTACTTCACTCTGGCAAGTT	ENST00000592744	chr9	-	81946438	81976806	RP11-383M4.6	intergenic
LNCV6_25528_PI430048170	1.54009	A	1.56762	A	CAAGCATGATAGCAATGGCCAACACAAGGCCTTTCTAGAATAAATCTAAAACAATTAAGA	NR_033855	chr12	-	102809282	102824399	LINC00485	intergenic
LNCV6_46700_PI430048170	1.54208	A	1.57259	A	CATGTGAACTTTTACTGTGTATGTTTTACTTACAATGCAATACCTAATACTTCCACTGCG	ENST00000438454	chr10	-	43901365	43912326	RP11-168P8.5	intergenic
LNCV6_104041_PI430048170	1.54292	A	1.57508	A	CTGATGGAAGTGTACTAGACAAATTTGTCATAATACAGTCTGATACTATGTCAAAAGCCT	lnc-LIPJ-2:1	chr10	+	88583326	88584970	-	bidirectional
LNCV6_56427_PI430048170	16.5459	P	16.4617	P	AATCTATCCTCTCCATGATGTCTTTGTTAGATAAGTTAAAATGCTGAAGAAGCCTAGCTT	lnc-CCAR1-3:1	chr10	+	68674355	68675100	-	intronic_sense
LNCV6_44170_PI430048170	1.5485	A	1.58926	A	TGTTTTTGCCCAATTCAGAGACTAGTGCAGAAGACAGACAAAGAAAAAGACAACTCAGGT	ENST00000453339	chr17	-	15276562	15279477	AC005703.2	intergenic
LNCV6_94223_PI430048170	1.54958	A	1.59185	A	ACACATCGATTTATGATGTACACACGCATGCTGAGCTATGATGCCTGCATGCACACATGT	lnc-C11orf44-4:1	chr11	+	130710208	130720373	-	intergenic
LNCV6_17847_PI430048170	4.61793	P	4.65588	P	GCTGCTGTTTAAGGTTAACCTTGGAAGCTTTAACAGAATGATAACGATAAAGCTAATTGT	ENST00000625064	chr5	-	134522613	134523096	AC005355.3	intergenic
LNCV6_34728_PI430048170	1.86743	A	3.30404	A	GTCTACATGCTGACACATAAATACTTTACCATGGGACCCACTAAATGCACTAGGGAACGT	ENST00000624882	chr22	+	49805452	49807208	RP3-522J7.7	intronic_antisense
LNCV6_61967_PI430048170	3.27831	A	3.48224	A	GTGGTGGGATATATAACGTTACCTTGGGCAAAATTTAAGAAAATAAAGACACAATAGCTC	lnc-SLTM-1:2	chr15	-	58857536	58868377	-	exonic_antisense
LNCV6_43434_PI430048170	12.6675	P	12.3442	P	TGTGGGGTGTGTGTGTGTGTTTGTGTCTGAAATTGAATCATTTTCTAACTCATTCACTAT	ENST00000523507	chr8	+	37717579	37733756	RP11-863K10.2	intergenic
LNCV6_106215_PI430048170	1.5711	A	1.66918	A	GACACCGGATCCAGTTAGTTATGTTGATAAGAATGTAACTGGATTTTCAGTTCAGTGAAT	lnc-FGF16-1:1	chrX	+	77374211	77381319	-	intergenic
LNCV6_63468_PI430048170	2.92212	A	2.53507	A	TCTCTTTTTCACTGCAGTATGATGCTCATATTCTCCACACTGGAGCACATCTTAGCGGTG	lnc-UNK-1:1	chr17	+	75827323	75859393	-	exonic_antisense
LNCV6_29610_PI430048170	4.61565	P	5.19723	P	GGCAATTCTGAAGACAAAAAAGCAACATAAGAACACACTTCCCAATAATGTGAAGATCTA	ENST00000568819	chr16	-	80218035	80540870	RP11-525K10.3	bidirectional
LNCV6_95528_PI430048170	6.54472	P	6.48076	P	TCGGTGAAAAGGATACTAGGACATGCTTCAGCAACTCCTCCTTTTTCACCAGCACAACTT	lnc-B3GALNT2-1:1	chr1	-	235419514	235426983	-	exonic_antisense
LNCV6_44625_PI430048170	10.6939	P	10.5727	P	ATTAATACAGTGTGTTTGTGCTCTTTCTGGTTTATCTCCCTTTTCTCCTCTCCCCAAGAC	lnc-CYP7B1-3:1	chr8	-	64396598	64412092	-	intergenic
LNCV6_110731_PI430048170	6.17842	P	6.33565	P	TGTGAAGAGCTCCCGTTAGGATTCAACAGCATGATTTATAAGGAGTTAAATGTTCATAGA	lnc-SLC16A14-3:1	chr2	-	230177365	230178257	-	exonic_sense
LNCV6_85038_PI430048170	1.58546	A	1.70816	A	TAATTTGCTCTTCCGGAGTTTCAGGAAACCCCAAAGGTGGCACCTAAACTGTGACTCTAA	lnc-CLIC1-1:1	chr6	-	31727858	31728091	-	intronic_sense
LNCV6_123699_PI430048170	7.04416	P	7.12475	P	GCCCTGTTCTCACTGACTGTGGAATATACGTTTGAAGTGAACACTTGCCATTTTTCCACG	lnc-RNF130-1:1	chr5	-	179918910	179920229	-	exonic_sense
LNCV6_25081_PI430048170	10.7682	P	10.8296	P	AAATGGAGAACTCCAGCTTGGACTTCTTGCCATAATCAACTGAGAGACGTTCCATGAGCA	ENST00000548149	chr12	+	49127782	49128879	RP11-386G11.10	exonic_antisense
LNCV6_118999_PI430048170	1.59672	A	1.74229	A	CTCCACGAGAGATACTCAAAGAGGCATTTAAAGAGTTAACAAGGATACTCATTGAAGAAG	NONHSAT015753	chr10	-	95226712	95231144	-	intergenic
LNCV6_11110_PI430048170	1.60129	A	1.75442	A	GACATTACTGATCAACACATCCTGTTTAGCAGTAGTGACAGAACATTGTGCATTAAAAAT	ENST00000429074	chr1	+	89629725	89676386	RP11-413E1.4	exonic_sense
LNCV6_67164_PI430048170	3.25225	A	2.39282	A	CTGCATGTTTTAGGAATAATTAGGACAGAGGAATTCTTAGCCTTGTCATTACTAAGTATC	lnc-RIMKLB-3:1	chr12	+	8681599	8714161	-	exonic_sense
LNCV6_42826_PI430048170	9.31833	P	9.23127	P	AATTCTCCTAGTAACACCCTGTCTTCCACTGTCCCCAGTCCTCTGAGTGTGGCTGGGCAC	lnc-PHB-2:1	chr17	-	49478747	49489563	-	intergenic
LNCV6_67011_PI430048170	16.1315	P	16.1729	P	AAGTCTGTGGCTTGCATTGCCAAGCTTGAAAAGGCAAAGGCTGAAGAACTTGCTACCAAA	lnc-MARK1-6:1	chr1	+	220448515	220448853	-	intergenic
LNCV6_34315_PI430048170	6.88458	P	6.62881	P	CCAGTCCTATATTTCCATTGCTTTGCTCTTTCTTGCTTTAAAATAAACAACAAAGGCAAC	ENST00000444093	chr22	+	24101689	24103354	KB-318B8.7	intronic_sense
LNCV6_104971_PI430048170	4.01841	P	4.07921	A	AAAGCAGTGGTAGCTAAGAGAATTTTTCTTTCGGAAGAGTTTCAGCTGTGGCAGGGGAGT	lnc-DCTN5-3:1	chr16	+	23687136	23688732	-	exonic_sense
LNCV6_80093_PI430048170	1.60976	A	2.71776	A	GCTCAATAAACATTTGCAGAAGTGGGAACATGTGTTAGTTCATTCTTGCATTGCTATAAA	lnc-PGCP.1-3:2	chr8	+	97346546	97346740	-	intergenic
LNCV6_50248_PI430048170	1.61151	A	1.78319	A	TGAAGACATTGATGCCCATGAAAGACCAAAAGTAACAAAACAACAACAGAAAACCAGGGG	ENST00000517357	chr8	-	2669802	2728419	RP11-134O21.1	intergenic
LNCV6_69704_PI430048170	7.55991	P	7.32574	P	ATCTTGCTTTGGCAGTCCCAACTTTTAGCTGATGAGAGAGGCATAGAAGGACAGGAATCA	lnc-RRM1-4:1	chr11	+	4088572	4089085	-	intronic_sense
LNCV6_115176_PI430048170	4.64563	P	4.89471	P	AGGACCCAGGTGTGCGATGCAGACATTTGGACTGAAGGGGGACAAACCCTGCCACTTCTT	lnc-SMC1B-5:1	chr22	-	45237000	45238917	-	intronic_sense
LNCV6_36850_PI430048170	1.62003	A	1.80848	A	GTGTCCACAGAAGAGCATGAACATTATACTACTTACTCTATATGATGTACTGCTTATGAT	ENST00000616034	chr18	+	29928555	29928708	AC013660.1	intergenic
LNCV6_12837_PI430048170	1.62205	A	2.63815	A	CTGTACCCAGCAAAAACACTACTGAGAATGAAGGCAGGGAACGTCAACGAACGTCAACGT	ENST00000450080	chr2	-	46166789	46167978	AC017006.3	intronic_antisense
LNCV6_106673_PI430048170	1.62405	A	1.82253	A	CACCTCCATTTTGCAAGCTAGTCTGTTTGGGAAAGAAGGAGATGAAAGGGAAGTGTGTAG	lnc-NRP2-6:1	chr2	+	205960691	205962018	-	intergenic
LNCV6_33893_PI430048170	1.62742	A	1.83347	A	TACATGTTGCATTGCTTATTAATATCTGTGTTTTGTAGTGGACTTCATGAGGACAGGTAA	ENST00000609556	chr21	+	33309491	33310181	AP000295.10	intergenic
LNCV6_19427_PI430048170	8.76137	P	8.73414	P	TTTTCTTTCTTTCAGAAGAGGAATCAATTCTGGACCAGAGGATGTCTCCCTGCCTTTGCC	ENST00000403226	chr7	-	3140917	3158571	AC091801.1	intergenic
LNCV6_31676_PI430048170	1.63313	A	1.85603	A	GAATAAAATAATTTGAAGATGGAGTACCCAAAAGCTGTGCCAGACAAGTCCATTGAAACT	ENST00000589447	chr18	-	56105106	56109824	LINC01539	intergenic
LNCV6_98300_PI430048170	11.3023	P	11.3859	P	AAGGTCAGAGTGACTTTCCTCAAAGAGGTACCATAGTAATTCTTCCCCCGGCCCCGCCCC	lnc-AC007431.1.1-5:1	chr17	-	57411910	57412201	-	intronic_antisense
LNCV6_67909_PI430048170	7.27889	P	6.93731	P	GTGGCCTGGAGTAAGAAAGACCTGCTTTCCTCTGGGTGCTGCATTGCCTGTCTCAGCTGA	lnc-RNF213-1:1	chr17	+	80415454	80423816	-	exonic_sense
LNCV6_118106_PI430048170	1.65657	A	2.93338	A	AGGTTTTCTTCCTTTCCTAAGATCAGAAACTTTCAAGAGAGTTGGGGTGAGTCCTGCTCC	lnc-FAM150A-1:1	chr8	-	52417109	52417467	-	intergenic
LNCV6_26393_PI430048170	1.54291	A	1.57457	A	CTGGATCTACTTGACAAGGTGGATGTAACATTTCAAACTATTGAAAAGGATGCTTTGAAT	ENST00000325811	chr13	-	74412957	74419115	RP11-512C24.3	intergenic
LNCV6_78717_PI430048170	9.00297	P	8.91191	P	CATCGGGTGGATTTTGAGGCTCTGTGATCGATTTATACCTATGCTAAAGTTATCGGTCTG	NR_029411	chr7_KI270809v1_alt	+	36174	114817	LOC100133091	intergenic
LNCV6_125215_PI430048170	3.931	P	3.80545	A	ACAGATAAAGGAGAAGTCCCCGATGGCTATGTTGTCTCCAGATCCAAGACAGAGAATTTC	NONHSAT123795	chr7_KI270803v1_alt	-	408888	409026	-	intergenic
LNCV6_27778_PI430048170	8.24862	P	8.22712	P	CCTAGATATTGTTCCACATTAAACTATGCACGCCTCGTGGCACTCAGTTTCACAATCAAA	ENST00000503052	chr15	+	40906811	40910337	RP11-540O11.1	intergenic
LNCV6_95854_PI430048170	12.4087	P	12.2169	P	GAAGCAGTTATTTTCTACACTACCTGTGCGCCATAAGGAATTTCAAAGGAATGTTAAGAA	lnc-AC004980.12.1-3:1	chr7	+	76524514	76532692	-	bidirectional
LNCV6_24679_PI430048170	8.7086	P	8.55779	P	AAGTTTCTTTTGTGTCCTTTATATCCCCCTAACAACAGGGAAGTTTTATCAGTAAATGCC	ENST00000544842	chr12	+	5315961	5319347	RP11-319E16.2	intergenic
LNCV6_53267_PI430048170	8.47973	P	8.54389	P	TGGTCTTCCTGGTCCTGCCGTTTTTATTAGAAGCGAGCCCTCCACCCCAGTGGGTGTAGA	lnc-SAMD11-5:2	chr1	+	904033	904834	-	intergenic
LNCV6_78953_PI430048170	3.85193	P	4.25954	P	GCTCATGAAAATATCTCTCACGGCAATGGGGCTACTGTAAAAATGATTCTTCTCTTTTGA	lnc-NAPEPLD-3:1	chr7	-	103088663	103089610	-	intronic_antisense
LNCV6_32232_PI430048170	2.40701	A	2.02316	A	AATTCCTTATTCCAGACATTTTATTTATTTTTTCTTGTAGGCGTGTGGTCTTGCTATGTT	ENST00000594678	chr19	-	17177511	17178476	CTD-3032J10.4	exonic_antisense
LNCV6_82985_PI430048170	3.61006	A	4.01449	P	TTTCTGGGTTATTGCTGTTTGTATCCCAATTTTGCTTCCCAGCTGGGTACTCTGGGGTAA	lnc-B3GNT9-2:1	chr16	-	67155538	67156681	-	exonic_sense
LNCV6_72983_PI430048170	11.3553	P	11.2737	P	TGTCTCTAGATATGCAAGTTCCTGGTACAGCTCAGCATGGATTTCAGCTCCTACTACAAC	lnc-DALRD3-3:1	chr3	-	49015487	49016283	-	exonic_antisense
LNCV6_118774_PI430048170	1.53298	A	1.5517	A	GGGTTTTCAAACTGTGAATAGGTAATGAAATCAACAAGAGATCTCCACCAGCATTTAAAA	lnc-SH3BP5L-1:1	chr1	-	248826670	248831433	-	bidirectional
LNCV6_94903_PI430048170	3.98479	P	3.44598	A	GTGATAGTACTCAATACTTGGCTTTATTTTAAAGTTTGAAACTCACTAGCTAGGAGCATG	lnc-TMEM169-4:1	chr2	+	216125922	216127990	-	exonic_sense
LNCV6_117213_PI430048170	10.2301	P	10.1393	P	TGTAGAAGAAAATGAAGAAAGCTCATAAAAAGATGCACAAGCACCACAAGCATGGCAAGC	lnc-LIPG-5:1	chr18	+	49469802	49470223	-	exonic_sense
LNCV6_123469_PI430048170	6.12886	P	6.13572	P	TCTGCTGTGATCACTCATGGAATGGAGAAACATGATTGGACAAGATGACAGAAATATGCA	NONHSAT101870	chr5	-	68854909	68855085	-	intergenic
LNCV6_51952_PI430048170	8.07391	P	7.98672	P	ACAAAGCCCGTGCTGTGTAAATTGTCCACACCCATTTCATTCTGGGCTTAGTGAAAGTGA	lnc-PLA2G6-2:1	chr22	-	38226379	38231318	-	exonic_sense
LNCV6_87330_PI430048170	1.54427	A	1.57958	A	GGAAAGATTCTAAGTGGTAGTTGTAAATATGATTATGTGCCCCATATCAAAAACTTTGGC	lnc-STX3-3:1	chr11	+	59699465	59726722	-	exonic_antisense
LNCV6_38365_PI430048170	10.0375	P	9.70747	P	AGTTCTTTCTTTTTTATTCTGCAGTTTTCTATCAGTGTCGGGTCCCCCACTCCAGCCAGT	lnc-AL391421.1-3:1	chr10	+	77634110	77637806	-	exonic_antisense
LNCV6_118685_PI430048170	2.45971	A	2.3915	A	AATAACTATTATGAGCAAATATATGGAAATTACAATAGTGCCTATGGCAGGGATCAAAAC	NONHSAT009166	chr1	-	208255289	208255376	-	intergenic
LNCV6_103696_PI430048170	6.36818	P	6.18147	P	AAAGCCAAGGGAAAGAATTTGGACAACCAACTACGTCTGGAGAAGACACCAATGTCAGCA	ENST00000584705	chr17	+	82037905	82039380	RP13-650J16.1	intronic_sense
LNCV6_14220_PI430048170	1.97078	A	3.02005	A	TTCTTTAGCTTTAGCACGTGTTTCCACCAGTGTCCCTTAACGGAGAGGATGACTATGTCA	ENST00000423530	chr2	-	215619635	215827403	LINC00607	intergenic
LNCV6_71069_PI430048170	6.36246	P	5.9429	P	TGCCACTCTCGTTCCATTGGTACAAATCCGCTCTGATAAAAGAATAGTTAATATTCTCCA	lnc-GINS1-7:1	chr20	+	25734263	25735093	-	exonic_sense
LNCV6_118215_PI430048170	5.4324	P	5.4753	P	GATGCCACTTGAGTCCCAGAGCAACTCCAATTTCATAGGCACATAAATTTATGTGAAAGT	NONHSAT001456	chr1	-	22023994	22026048	-	exonic_antisense
LNCV6_82366_PI430048170	2.17319	A	1.63667	A	TTATAACTACAGGAACTCGAAAGGTTTGAAACCGCAAGCTGCACATCGAAGGCACAGTGT	lnc-VCY-3:1	chrY	+	14639095	14640358	-	intronic_sense
LNCV6_11649_PI430048170	7.77642	P	7.90637	P	GCTCTCAAGGGAACACCACTCTTGGATTATTTAGCCCCGCTCTTCTACAAGAATTGCATA	ENST00000588034	chr1	+	160673522	160683908	RP11-404F10.2	exonic_antisense
LNCV6_68370_PI430048170	1.73703	A	2.23128	A	GGCCCTTCACAGAAGACTTCACAAAAGGCTTCCCATAACCCTATTAATGGAAAAAGGTGA	lnc-ADCK1-2:1	chr14	+	77966191	77968008	-	intergenic
LNCV6_97205_PI430048170	14.4724	P	14.3714	P	TCCAGTTTCCTGATCAAGAGGAATAAACACACCTACAGCACCGAGCCCAATAACTTGAAG	lnc-SLC7A14-2:1	chr3	-	170653845	170654259	-	exonic_sense
LNCV6_67797_PI430048170	6.50992	P	6.62336	P	TTGGTAAACACTGCTCCGTCCTTGGCGTACAGAGCAAACGTCCTGCGGGGATTGTTCCAG	lnc-RAB1A-9:1	chr2	-	64972613	64973227	-	intergenic
LNCV6_43654_PI430048170	3.86024	P	3.58249	A	AGCACTTTGCATTTCATCTGCTAGTAATTTGTGGCAGCAGCAAGTGAGGATGAAACAAAT	lnc-B3GNT5-3:1	chr3	+	182842207	182843270	-	intronic_sense
LNCV6_113225_PI430048170	8.67235	P	8.81634	P	TATTTGAAGAGAAGATCAAGAAGTCCCCGCTCACCATCTGCTTTCCTGAATATACAGCCC	lnc-OGFOD1-3:1	chr16	+	56340845	56343976	-	exonic_sense
LNCV6_66405_PI430048170	3.96531	P	4.17702	P	TAACCTGTGTTTATGGAGGAGAATCACATACCAAGTGGAATCACCTTGAAGCAAGGCTTG	lnc-CHCHD5-3:1	chr2	+	112595992	112596813	-	intergenic
LNCV6_59178_PI430048170	9.57508	P	9.52995	P	CATCGCTATATAGAGGATGAAAGATTAAGTGGTAAATGCCCTCTTCCAAGGTATATATTT	lnc-USP15-3:1	chr12	+	62578453	62585745	-	exonic_sense
LNCV6_44987_PI430048170	6.4461	P	6.24309	P	TGTCTCAGTATCTGGGTGTCAGGTGTCTGGGTGTCCGGGTATCTGGGTATCAGGTGTCTG	lnc-C19orf12-2:1	chr19	-	29695022	29696558	-	intronic_antisense
LNCV6_87425_PI430048170	2.65049	A	2.43697	A	AGTTCACAGCCTTACAGCTGCCTGGAGCTGAAACAAGTGTAGTAATGTTTACAATCAGTG	lnc-TGDS-2:1	chr13	-	94470841	94474926	-	intronic_sense
LNCV6_4511_PI430048170	3.50378	A	2.18511	A	AGCCTCTGTCATAGCCACTGAACTTGTATCCTAAGAAACATATACCTAAATAAAAGTGTT	NR_048543	chr3	-	45482694	45509545	LARS2-AS1	exonic_antisense
LNCV6_53611_PI430048170	2.2164	A	1.76216	A	AGTCTCTTATTTGAGAGTAGAGCTTTTGCTTAGTGTATCCTAATTCTTAGGATGGAATCA	lnc-SYF2-5:1	chr1	-	25125893	25140472	-	bidirectional
LNCV6_34454_PI430048170	4.01388	P	4.42822	P	CTCCCTTTCTCTTAACATTTGTTTTGCAAATGTCTGTTTGAAACCAACAGAACCCAACTA	ENST00000624411	chr22	+	28220486	28232600	CTA-544A11.1	intronic_antisense
LNCV6_39916_PI430048170	1.60915	A	1.77642	A	GTTCTCTCACTTATTTCCCAAAAGCCATTTGTTATGTAACAGATGAATATGTGTTCCTGT	lnc-NR2F1-2:1	chr5	+	93088802	93090824	-	intergenic
LNCV6_114245_PI430048170	11.1942	P	11.0429	P	TGTTTTGTTTTCTTTGTTTTTTCCCCCTTCTCCTGAATCAGCAGGGATGGAAGGAGGGTA	lnc-THEMIS-3:1	chr6	-	127654859	127655278	-	intergenic
LNCV6_24107_PI430048170	9.04613	P	9.06896	P	CACGTCTACGGTGAAAGCTTCAGGTTACTGAAAGGGACCAGCGGACAGTTCCAGGTCATG	NR_073388	chr11	-	71795814	71813859	ALG1L9P	intergenic
LNCV6_7617_PI430048170	6.73875	P	6.55369	P	TAGCATGGCAATGTTAATCGGAGCAAGGTACATCTCAGGTATTCCATAAAACCTACCAAC	NR_026575	chr4	-	165277791	165280023	GK3P	exonic_sense
LNCV6_53705_PI430048170	9.21969	P	9.12045	P	AAAGGTGATGGCTATGTGGACACAGAAAACAAGTTTCTGAAGCTGGTGGCTGCCATCAAA	lnc-PUM1-1:1	chr1	-	31094986	31095558	-	exonic_sense
LNCV6_8636_PI430048170	7.38572	P	7.29868	P	GAGCTTGCCAGTTCTGGTTTCCAACACTTCCTTTCCTGCGCTTCTCGATTCCCAGATCTG	NR_037473	chr9	-	127690686	127690795	MIR3911	exonic_antisense
LNCV6_120451_PI430048170	1.99296	A	3.57327	A	GCTTTTCTGCTTCTTCATTAGTGCCTAAGCTGAGTGTATTGCTCATGGTTCTAGCCTGAG	NONHSAT043168	chr15	-	51291781	51291849	-	intronic_sense
LNCV6_8726_PI430048170	5.33258	P	5.52598	P	GGTTAATAGAACTAACTAACCAGAACTATTTTGTTCTGTTAACCCATCCCCTCATCTAAT	NR_039796	chr7	+	93716927	93717005	MIR4652	intergenic
LNCV6_80994_PI430048170	7.26318	P	7.38056	P	TGTTTGCTGATTTTATGGAACAGGCATTGGAGGGTACCTCAGTTCAGATGTGTCATCTTC	lnc-DIRAS2-6:1	chr9	-	90742525	90743380	-	exonic_sense
LNCV6_102913_PI430048170	5.6568	P	5.55335	P	GGCAGCCCTTTGCTTAGGCTTGGCTACCTCATTTGGCCTACAGACTGAAGAGCCTCCTTA	lnc-UBL5-3:3	chr19	+	9827917	9828805	-	exonic_sense
LNCV6_41184_PI430048170	2.16506	A	3.42137	A	GGTAAGTTGGCAGCATTGGTTTCATACGGTATATGAGTGGTCTACATATGTCTGCTTTTG	lnc-TTPA-3:1	chr8	-	63029983	63038802	-	exonic_sense
LNCV6_43005_PI430048170	6.51128	P	6.58803	P	GAAAGGACCCAAGGCTGCTCCGTCCTTCACAGACACAGTCCAATCAGAGTTTCCCAGGCA	lnc-HSPA1B-1:1	chr6	+	31822213	31827327	-	intronic_sense
LNCV6_19799_PI430048170	8.82359	P	8.83286	P	AAGTCCTCCCTCACGCTGGCCTGTTGAGGCCCAGTTCATGCCTCTGTTGGCTTCTCCAGG	ENST00000624628	chr7	-	56809214	56848800	RP13-580B18.4	intronic_sense
LNCV6_79329_PI430048170	2.97178	A	2.57932	A	TTTTTTGGACTTTATGGGGGTTGAAAACCCTGCCTGACAGACTCAGAGTCCTTAACCAGA	lnc-TMEM176B-1:1	chr7	-	150777207	150781113	-	intergenic
LNCV6_88719_PI430048170	1.54062	A	1.57149	A	GGCTTATTGGTGTATATGGGAGACAGAGCACGTTCTAATAAATATTGTCAATATTTGCTT	lnc-RP11-511B23.3.1-7:1	chr12	+	92984133	92986697	-	intergenic
LNCV6_29005_PI430048170	6.12817	P	5.98451	P	ATCTTGCCAGAATGAAGAAGAGCTGATCTCTCCAGTTCCTGTTATTCCCCTTACATTGCC	ENST00000432973	chr16	+	26322228	26334390	AC009158.1	intergenic
LNCV6_67728_PI430048170	9.0803	P	8.9239	P	GTTGTTTCCAATTATGTTGCAGGCTTTACTCATCAGTCTTAAGTATGGTTGTTTTATGTG	lnc-LRRD1-3:1	chr7	-	92200453	92201555	-	exonic_sense
LNCV6_106944_PI430048170	3.15011	A	3.03429	A	CTCTGGACCTGGATCTACCAGACAAGATTTGATTTTGTTTCTACCTTTGTAATTACTATA	NR_033999	chr7	-	139417462	139427526	LOC100129148	exonic_antisense
LNCV6_112350_PI430048170	9.53836	P	9.40786	P	AGGTTTTTATCTGAACGAGTAAATGGAAGGTGAGGAGCAAAGTCTTCTGACACACCGTGG	lnc-RP11-719K4.1.1-2:1	chr16	+	14632930	14650556	-	exonic_sense
LNCV6_87721_PI430048170	7.1217	P	7.10765	P	CAAAAACAGGCCTCCTCTCTTAGGAACAATTGAATGTCACTGCAGTAACCGAACACTGCT	lnc-SLC9A8-1:1	chr20	+	49726126	49748326	-	exonic_antisense
LNCV6_36367_PI430048170	3.09458	A	1.55278	A	GTCCCAGAGTGTTCCTTACTGAGTTATAAATTAGTTGTAATTTGGAAAGGGAACATTCTG	ENST00000410443	chr16	-	29731051	29731404	RN7SKP127	intergenic
LNCV6_27071_PI430048170	1.53462	A	1.55697	A	AATGAACACCATGTGAGAATTCTGGGAACAAAGATCTACACAGAACAACAAGGAACTAAA	NR_110308	chr14	+	66486370	66498553	LINC00238	exonic_sense
LNCV6_70745_PI430048170	8.45869	P	7.95256	P	TTTCCTGGGATCTGTCATTCTGTCCATTGTGCTTTCTCCTGTTACTCTAGCAGTTCAGTG	lnc-ILKAP-2:1	chr2	-	238175428	238219793	-	exonic_sense
LNCV6_54929_PI430048170	5.48825	P	4.97812	P	TTGAGCACAGAGGCTGGATTACATCTTTCAAGTTTCTCAGCTTGAACTGGTGGTCCAAAC	lnc-PRCC-1:1	chr1	+	156733471	156734141	-	exonic_sense
LNCV6_80662_PI430048170	5.44476	P	4.66595	P	CTTGAGTGTGTTGAGCTCAATTTCAGATCTGAGAAAATGTGGCTATTAAGAGATGCAAGC	lnc-TESK1-2:2	chr9	+	35507563	35507873	-	intronic_sense
LNCV6_84544_PI430048170	4.30115	P	4.21114	P	TTTGTTCTGGGGGAGGTCCTGTCTTAGAAAGTGTGAGGATATGAAACACAGGCTGCATAT	lnc-ARFGAP2-2:1	chr11	-	47129385	47129645	-	intronic_antisense
LNCV6_6062_PI430048170	1.55297	A	1.60288	A	TCTGTACCTTCTGAGGTTTGGACTATGCCAATGTATCATTCTTTCAAAAATCAACAAAGG	NR_047567	chr15	-	28844960	28848675	GOLGA6L7P	intergenic
LNCV6_57093_PI430048170	5.32756	P	4.97599	P	TGGAAAATGTACACAAGATAGGGTGGCTGTTCGACGCCCTCTTGGTTCTTCAAATCTAAG	lnc-TH-1:1	chr11	-	2206660	2211057	-	intronic_sense
LNCV6_94518_PI430048170	5.24962	P	5.68751	P	CAGTGCCAAGATCTACATATCCCTTCAAATTACATTAAACTAGCTGTTTCTGGTTTTCTT	lnc-ECT2-5:1	chr3	+	173397781	173399871	-	exonic_sense
LNCV6_116914_PI430048170	4.36101	P	3.01121	A	AGCAGGATTAGGGGAGAGAGAGGTGCCAGGTGCATCTGACTCACATTTACCCACATTCTG	lnc-S100A5-1:1	chr1	-	153535092	153535991	-	exonic_sense
LNCV6_17284_PI430048170	5.40739	P	5.40294	P	AGCCAAACATCTCGGTAAGTGGGAGGAAGTAACTGATGAACTGACTAAAGGAAAAACAGA	ENST00000506435	chr5	+	55233934	55295201	RP11-506H20.1	exonic_antisense
LNCV6_79547_PI430048170	3.89096	P	2.99859	A	AATGCCAATTCCAACACCACTTATCATGTCAGATTATCAAGAACCCCTTAAACCTAAGTT	lnc-USP17L2-2:1	chr8	-	12150894	12151134	-	exonic_sense
LNCV6_117844_PI430048170	2.27446	A	2.01963	A	AATGCAGAGATGGTCCCGATGACAAGGGGAAGATTCTGCCAAAATCAGAGCAATTTAAAA	lnc-USP51-5:2	chrX	-	55654720	55656965	-	intergenic
LNCV6_95370_PI430048170	1.56358	A	1.63219	A	GATTCAATGACGAATGATATGTATGCTATGCTAGTGAAGTCTGAATCTTCAGGAAACTAT	lnc-WDR17-2:1	chr4	+	176027300	176049182	-	intergenic
LNCV6_114383_PI430048170	8.05851	P	8.21283	P	AATAAAGGTTGAGTTTTCCACAACTGTGTGAGTGGGTTCCTTGGGAATTTGGTAACTCTG	lnc-DDR1-1:2	chr6	+	30889936	30900229	-	exonic_sense
LNCV6_66679_PI430048170	8.04552	P	7.99939	P	GGATTTGAGACTGTTAGAACTCGGTGTTGTTATCCACACAAATGGAAACATTCATTATTT	lnc-TNFAIP6-6:2	chr2	+	151494974	151498215	-	exonic_antisense
LNCV6_118485_PI430048170	9.17431	P	9.03468	P	CTGTTGCAGCTCCCGTTTGGGATTTGATTTGCAGCATCTTTGAGCCTCTACGACAAAAAA	NR_120535	chr1	+	143972638	144069704	SRGAP2D	intergenic
LNCV6_70324_PI430048170	7.66251	P	7.86907	P	TTATCTTTAGGTGCTTACCTTAAAAACAAAAGTTGCTCAGGCTGGGTGTGGCGGCACACT	lnc-ZC3H15-1:1	chr2	+	186454500	186456922	-	intergenic
LNCV6_68890_PI430048170	4.7526	P	4.96249	P	TAAAAGAGAGGTTTCTGGAGATCCTGAACCTACAAGGATGAGGAGTTAGCCAGGCAAACA	lnc-SH3BGRL3-2:1	chr1	+	26271027	26272393	-	exonic_sense
LNCV6_118902_PI430048170	1.5781	A	1.68444	A	ATGATCTGAGTGAAACTCTCTCCATGTGACACAGGACAAAACTGAGATCCAATTTTTGTA	lnc-MBL2-4:4	chr10	-	52447152	52455323	-	intergenic
LNCV6_97966_PI430048170	1.58438	A	1.70579	A	AACAAGTTCAAGGCCATGCAAGAATGTATACAGAAATACTCAAACCTCTAACCCCAACAG	lnc-CNST-4:1	chr1	+	246178777	246179204	-	intronic_antisense
LNCV6_111461_PI430048170	8.32749	P	8.2586	P	CATCTGACTTTGGACCATTATCCCCTGAACATTATTTAAACCTCCTCCCTAAACTGGGAG	lnc-HMHB1-7:1	chr5	+	143133984	143147516	-	exonic_sense
LNCV6_106512_PI430048170	5.83048	P	5.86428	P	ATACAGGGCAGCTGTTATTGGTTTTGTATGGAGAAAACCTGGAGAAATGGTGAGAGAAGG	lnc-PEX19-3:1	chr1	-	160339436	160340208	-	exonic_sense
LNCV6_35580_PI430048170	11.2973	P	11.2557	P	CTTGATGGTCATAGTTCTGTTTGCTGTAACTGATCTGCAAGATTTTGGGAAAATACCATT	NR_004389	chr1	+	212352817	212352950	SNORA16B	intronic_sense
LNCV6_98364_PI430048170	4.59712	P	3.71497	A	TGTTACCATCAACAACAGAAACTCCAGGTACCCCATGCTCGAAGTAAAAGCCCTAACGTA	lnc-AC011467.1-6:1	chr19	+	22861302	22861594	-	intronic_antisense
LNCV6_6463_PI430048170	1.60085	A	1.7524	A	CAGACATAAATGGAAGAAAATGTACATAAAAGAGAGTCCACTTAAACATGTGATCCTCTC	NR_033377	chr22	-	47621042	47631569	LINC00898	intergenic
LNCV6_102143_PI430048170	16.6338	P	16.5598	P	ATACGATGAAAGGAAAAAGAATGCCAAAATCAGCAGTCTCCCGAAGGAGCAGTTCCAGCA	lnc-ZNF682-2:1	chr19	-	20079817	20080539	-	intronic_antisense
LNCV6_38304_PI430048170	7.13403	P	7.35791	P	TCAAGCTGACGCTGGTCTCCTTCTTTAAGAAATCTTTGCTTGCTACTTTGGTTAGGGGAG	lnc-STYXL1-1:1	chr7	-	76006794	76279258	-	exonic_sense
LNCV6_9217_PI430048170	1.61111	A	1.78281	A	ATATCCCCATATGGATTACTTTGCTATGGAATGTAAGGAAGTGTGTGGTTTCGGCAAGTG	NR_029713	chr6	+	52144348	52144434	MIR206	exonic_sense
LNCV6_53688_PI430048170	1.61381	A	1.79068	A	TTCTCAGACTTATTTGCAGAAGGGCCCAGAACTCAGTATGAAGGCATTGGCAGTAGTGTA	lnc-EPB41-3:1	chr1	+	28914578	29120446	-	exonic_sense
LNCV6_83560_PI430048170	7.8151	P	7.24432	P	GTGACTCTGATATGGGTAAGTGGGATTTCTTTCATGAACCCCAAATAAAACATGCATTAA	lnc-ZSWIM7-5:1	chr17	-	16046891	16049397	-	exonic_sense
LNCV6_56899_PI430048170	2.92965	A	1.80451	A	GGAAAAAACACTGTTTAGCAACATCTGAGCAAGAGAGTCAGGGAATCCGACAACAAATTG	lnc-MCMBP-2:1	chr10	-	119815228	119816642	-	intronic_antisense
LNCV6_62254_PI430048170	2.75544	A	1.80963	A	ATAAGACAAGCTGCTTTGTTAAGCAAGACATCAGCTGTTACTCCTGGCACCAAAAGCCGT	lnc-RASGRF1-3:1	chr15	-	78956881	78959892	-	intergenic
LNCV6_65375_PI430048170	1.62085	A	1.81358	A	ACTGAGGACTAGTGCACGATACATTCTTTGAGTGTTATAATAACATTAAGTCAATGCACG	lnc-SOX11-5:1	chr2	+	5643899	5647793	-	intergenic
LNCV6_69922_PI430048170	1.62204	A	1.81752	A	TTGGGCTGGAAACACTGCACAGAATTTAACTGTATGAATGCACTCTAGTTCATCTATGCG	NR_046768	chr12	+	2048351	2049462	CACNA1C-IT2	intronic_sense
LNCV6_115673_PI430048170	3.28834	A	3.89605	A	AAGTGCACAAGGGACAGGCTCGATTTCTTGGAAATCCTGCGATCTGGGGACGCATCCACA	lnc-NBAS-16:1	chr2	-	14635331	14635713	-	exonic_antisense
LNCV6_29207_PI430048170	2.76069	A	1.86256	A	CATGTGTGTATGGAGATGGCATCCTCTTTAGGGAACATATTAAATTGATTATGCACATCT	ENST00000565146	chr16	+	49159508	49162023	RP11-22D3.1	intergenic
LNCV6_112441_PI430048170	5.93756	P	6.05488	P	GTGTTCAGACCAAAAAGTTGCTTTATAACAATGGACAAAAGCATTTGTGAAAGGTGACAA	lnc-RP11-498D10.4.1-1:2	chr16	+	71846068	71848418	-	exonic_sense
LNCV6_103878_PI430048170	9.47556	P	9.35296	P	CTAGAAATGAGTTGTTGCAGAAGTTGGACCCACTTGAACAAGCAAAAGTGGATTTGGTTT	lnc-SFTPD-8:1	chr10	-	80040620	80041043	-	exonic_sense
LNCV6_86123_PI430048170	1.64891	A	1.92206	A	TGTGATTTTTAACTGGATCCTCAGTACCCGAAATTCTTTACATTTCCACGTCACCACTGC	lnc-ATP6V0E2-7:1	chr7	+	149973890	149979033	-	intergenic
LNCV6_63330_PI430048170	2.83167	A	3.92378	A	ACTGAGCCAGAGACATCTGCCAGGATATGGATCTGGGAACCTGTCAGTCCCCATGCGTCT	lnc-SMURF2-1:1	chr17	-	64684293	64703922	-	intergenic
LNCV6_61889_PI430048170	12.72	P	12.7563	P	AAGCCTGGATCTGTGCCAATTGTGTCAGAGAAGAAGAAACATGTAGGGGCAGTTGTAAAA	NR_027642	chr15	+	50944128	50946565	DCAF13P3	intronic_sense
LNCV6_7958_PI430048170	8.41163	P	8.30496	P	GTTAAAGCATCAGGGTCAATTGTACTGTGACACCTAAAATTTCATGCTGCATCCCACCAG	NR_027436	chrUn_GL000219v1	-	56348	99642	LOC283788	exonic_sense
LNCV6_103271_PI430048170	5.68729	P	5.2542	P	TGGTCAGAGAGAGAAGTATATTTTCAAAGATCTCTTAAAAAGGAACACAGCCCAGAGGGC	lnc-PLCD4-1:4	chr2	+	218592303	218593072	-	exonic_sense
LNCV6_97102_PI430048170	11.3109	P	11.1817	P	AATCGCCACCAGGCATTTGTCAAGGTTTCTAATCAGATCAGCAGACTACAACTGATTGAC	lnc-ARRDC3-9:1	chr5	-	91030989	91031307	-	intronic_antisense
LNCV6_25509_PI430048170	3.55076	A	1.54927	A	CTTAGTACCTGTTTGACTATGTAAGCGTTAAGCTTTCTCTACACCTAAATAACAAAAAGG	ENST00000624690	chr12	-	97563257	97563971	MIR135A2	exonic_antisense
LNCV6_61984_PI430048170	16.2619	P	16.0667	P	TGCAAACATTTTCAACTGGGAGGAGATAACAAAAGAAAGGGCCAAGTGATCCAGTTCTAA	lnc-FOXB1-8:1	chr15	+	60390370	60390682	-	intronic_antisense
LNCV6_113675_PI430048170	1.98369	A	1.53779	A	ATTCATGTTTCAAATTGGACCACTCAGTTAAAAAGTTTTCCCATTAGACTTCCCCTAATC	NR_121570	chr9	+	65791120	65802027	LOC101928381	intergenic
LNCV6_106038_PI430048170	5.56914	P	6.13583	P	GAAATGGTGTCAGATAACCTTAGAGAGGATCATTTTCTTGGTAATCTCTCCTTTCTTAAA	lnc-ATG12-9:1	chr5	-	116550114	116574234	-	exonic_sense
LNCV6_19363_PI430048170	4.68013	P	4.48498	P	AAATAACAAATTACTGTTATGTATTGACAGCAGGGGCTGTCACTGCTGGGGTCTCAGTGC	ENST00000427017	chr6	-	169809318	169810102	RP1-182D15.2	intergenic
LNCV6_100004_PI430048170	7.33064	P	7.46331	P	GCCAGCTATGTAAGAGGAGATTAAAAGTACTAAGAACTGTAAGTACTGCATTGATTATCA	lnc-RP11-152F13.5.1-1:4	chr15	+	82414680	82416003	-	intergenic
LNCV6_59014_PI430048170	6.46024	P	4.06457	P	GATGGTATTCAAAATTAATGGCCAGACTCTAAGTCCCAGATACTATACTTCATGGTCTTC	lnc-KRT80-7:1	chr12	-	52105547	52108282	-	exonic_antisense
LNCV6_26047_PI430048170	1.52872	A	1.54589	A	TGACACATCCAGGAAATTCAACAGTGAGGATGCAATGACAATGAGTCGTGCATGAGGGTT	ENST00000432770	chr13	-	30107599	30108875	LINC00365	intergenic
LNCV6_17918_PI430048170	4.51413	P	4.0212	P	ACCCTCCCAGAAAAACAAAGAGAAGCAAGACTTGCCTTTGTCTAAGAAATCGCTCTCCTC	ENST00000625128	chr5	-	141100459	141173522	AC005754.7	exonic_antisense
LNCV6_89061_PI430048170	3.69054	A	1.55048	A	TCAATATCCTAAAGCCAAAGAAGTCTGTTCATGCCCTTGAGGCTTGAATGCCACTACCCA	lnc-CHMP1B-1:1	chr18	+	11745625	11747581	-	intronic_sense
LNCV6_46965_PI430048170	1.7676	A	1.56559	A	ATTCATCGGATGAGGAACATGAAACTCAAAGACAAATGAACCTCCCAAGCTACAAACTCC	lnc-SOX11-4:1	chr2	+	5273752	5294518	-	intergenic
LNCV6_20995_PI430048170	1.53862	A	1.56881	A	AGGAGAGAAATATGAGAACCCCAATCTCAGGATTCAAGGTCTGGGGATCACTGAAGGAAA	ENST00000533344	chr8	+	69713390	69719722	RP11-102F4.2	intronic_antisense
LNCV6_125500_PI430048170	4.82842	P	5.00644	P	TTGTGGAACTAATGAACAAGGAATTGAGTGAGCAGTTTTAATACAATAAAGGATGGATGC	lnc-INTS8-4:1	chr8	+	94952499	94963313	-	intergenic
LNCV6_110336_PI430048170	3.61838	A	3.16699	A	ATTGTCCACAGAAGGTGAGTCTGACTTAGGGGCAGCTCAGGGGGTTCGGAACCCAAAAGG	lnc-KANK2-7:1	chr19	-	11252403	11253667	-	exonic_sense
LNCV6_120917_PI430048170	7.73758	P	7.82367	P	AGGAAGGAAGTAGCAAAACTCCAGCAGGAGGCAACACCCTGTCTGCTACCATTAGCACCT	NONHSAT055929	chr17	-	75652448	75658360	-	exonic_sense
LNCV6_42436_PI430048170	2.40736	A	1.5936	A	AGCAATCTTCAGCATTCAAGCCTGAGCCAGAACTCTGGATAGCCCTTTAGAAATCAGAAC	lnc-FOXA2-1:1	chr20	-	22587236	22607971	-	intergenic
LNCV6_55539_PI430048170	2.92574	A	3.45854	A	AATTATGAAAAAGTCCAGGCTCTCAGACCGCTGACCATGATAAGTAGAAGTCCTTGGTGC	lnc-IARS2-3:1	chr1	+	220220290	220220593	-	intronic_antisense
LNCV6_81364_PI430048170	4.2925	P	4.06711	P	AAATTTATTGTAACTGCCCAACAAAGGAAGTAGAGTTGGAGGTTTATCTGCAAGAGGTTT	lnc-FNBP1-1:1	chr9	-	130044950	130045620	-	intergenic
LNCV6_59209_PI430048170	1.55966	A	1.62177	A	GGGAGACAAGCTTATTTCATGAAGTTGGAAGATATTGGGTTTATGATGAACTATTACTGA	lnc-TMBIM4-2:1	chr12	-	66563966	66569194	-	intronic_sense
LNCV6_85567_PI430048170	7.99363	P	8.06831	P	GATCTTCAGTGTTTCCTTGTTCTGGCAAAGGATAGATTTGCAGCTTGCTTGATGATGATA	lnc-CSRP2BP-4:1	chr20	+	18216068	18221143	-	intergenic
LNCV6_77298_PI430048170	9.1276	P	9.32095	P	TCTGTTGCTTCCTTTAAATGCCAGCAGTCCACAGCCTGGGGAGTCTCCCACAAACGTCCC	lnc-TJAP1-2:2	chr6	+	43446854	43447862	-	exonic_sense
LNCV6_82134_PI430048170	1.56522	A	1.63885	A	TCACCTAGGAATCAGTCCTATACTTTCTTATTAGTAAGGAAGACATGGAATTTGCAATGA	lnc-OR13H1-6:1	chrX	+	131724994	131737447	-	intergenic
LNCV6_65289_PI430048170	1.56635	A	1.64318	A	GCAAGCTTTCAACCATGGCTTTTACCTTATTTGACACCAGGAAATTCAAACAAATTAGAA	lnc-ZNF274-2:1	chr19	+	58166165	58167145	-	intronic_sense
LNCV6_82436_PI430048170	1.57168	A	1.66138	A	GACTGTTGAAGAAGATTTAACTTAACATCTTGCAGCATCACTAAGAACTCGCTTTATACT	lnc-DAZ3-3:1	chrY	-	24500262	24501505	-	intergenic
LNCV6_64494_PI430048170	8.14684	P	7.97227	P	ATACCTGACCCTGAATGAGAGTCTGTGTGTGCCTGGTGCCCCAACTAGGGCCGCACCCCA	lnc-JAK3-1:1	chr19	-	17842434	17848071	-	exonic_sense
LNCV6_92251_PI430048170	5.43399	P	5.57508	P	CCTCTTTCCATCTTCCTAAATTATATAGTATTTGAAAAAGCAATGGAACAAGAAGGAGGG	lnc-FAM54A-4:2	chr6	-	136269261	136273144	-	exonic_sense
LNCV6_33689_PI430048170	1.57982	A	1.68977	A	GGCTCAGTGTTCACTCTGAAAAATGAAAAATTGCCCATTTTTGTGAAAAAGTTCTACGAT	ENST00000457565	chr21	-	12999676	13016692	AP001464.4	intergenic
LNCV6_96015_PI430048170	7.2615	P	7.33323	P	AGCAAAGGGCTTAAGAAAGAAACAAGAACTCTAAGATGGGTCTGCTAACATCTTGTAGTT	lnc-HMGN5-4:1	chrX	-	81681902	81682556	-	intergenic
LNCV6_73480_PI430048170	2.40264	A	2.87203	A	TTTATCAAGAAATTTCTGATCCTTGACCCCAGAGAATGACCCACAGAGGACCAGCTGATG	lnc-KIAA1257-5:1	chr3	-	128852111	128853008	-	intergenic
LNCV6_82341_PI430048170	3.38069	A	1.77183	A	TTAAGGGATATTGTGTTGGCATCCTCTGATACAGGGTATCTCATTCCACTGCAGTCCAGT	lnc-TSPY10-6:1	chrY	+	9624182	9626352	-	intergenic
LNCV6_49875_PI430048170	6.14472	P	6.08343	P	GCTGTTTCAAGTACTACAGCTTTATATTAAGCCTTATTGTCTGGTAGAACAAAACTTTCC	lnc-ZNF445-3:1	chr3	-	44506457	44510538	-	intergenic
LNCV6_70952_PI430048170	1.59237	A	1.72875	A	GGAAATCCTACATACCCTTTAAGGCCTAGGTCACATGTAATCTCTTCCAGTTTCCTGGTC	lnc-C20orf94-5:1	chr20	+	10812654	10815182	-	intergenic
LNCV6_25675_PI430048170	2.87552	A	1.73149	A	TCAAAGTTATGTGACATGGTGGTGCAGCTGGAAGATGAGGAAAGTGAACAACGTTGGAGA	ENST00000534886	chr12	+	119000776	119001842	RP11-364C11.3	intronic_sense
LNCV6_31055_PI430048170	3.72452	A	3.89772	A	AGCTTATGACGCATTTTCCAAGTGCACACCCCAGCAACTTCAAATGCTTTCTGAAACTCT	ENST00000591110	chr17	-	77469162	77472770	RP11-75C10.9	intronic_antisense
LNCV6_25510_PI430048170	1.59583	A	2.13992	A	AGGTTTTGCTGTTGTTCAGGAAGCACTCATATTCCCCCAGAATGTGTTGAGTTCTTTGCT	ENST00000548344	chr12	-	98113014	98292445	RP11-690J15.1	intergenic
LNCV6_12579_PI430048170	1.59725	A	1.7438	A	GGAGATTGACTATTTTATCAGTCATTAATTTTGCTCCAAATAACCCCGTGATTTTGGATG	ENST00000418165	chr2	-	19026660	19306037	LINC01376	intergenic
LNCV6_41563_PI430048170	1.59936	A	1.74868	A	TTACACATGTGTCCACGCTGTTGTGAGTCATGGGGAAAAATGGAGGAGCAAAATGACCAA	lnc-SMOC2-8:1	chr6	+	169163227	169196685	-	intergenic
LNCV6_116927_PI430048170	15.5335	P	15.4949	P	CAAAGCTCCCTTTGCTATTTCTGATGGTATTTATGGCTCAACATTTTTTATAGCTACAGG	lnc-RP3-377D14.1.1-19:1	chr1_KI270706v1_random	+	127402	127829	-	exonic_sense
LNCV6_7615_PI430048170	18.2616	P	18.2616	P	AAATTGACAAATACACAGAAGTCCTCAAGACCCACGGACTCCTGGTCTGAGCCCAATAAA	NR_003932	chr12	+	12875476	12876136	RPL13AP20	exonic_sense
LNCV6_30801_PI430048170	5.21832	P	5.37672	P	GGTATTTCTTCAACTGAAGACCTTTACAGATACTCAGATGACTGAAATCCTCTTATCACT	ENST00000451775	chr17	+	59106598	59118267	AC099850.1	exonic_antisense
LNCV6_29738_PI430048170	4.48217	P	4.48755	P	CACAGGGTAGTCCACGGTTTGCACAGTCTCATTCCCATTCAAAGACAGGCCCCAAGGCTG	ENST00000602665	chr16	+	87326987	87327584	RP11-178L8.8	intergenic
LNCV6_77897_PI430048170	2.28619	A	2.14512	A	CAGATTCCTTCTTGGCACAGCCCAGAGACTGATTTGCTCCATGTGGTTAAAAACCTTTTA	lnc-ARID1B-6:1	chr6	+	156124433	156126716	-	intergenic
LNCV6_110227_PI430048170	8.91941	P	8.78114	P	AAGCACATTTGTGTTCAAGTGAAGGCAGAGGCGTCCACCCCAAGTCACCAGAGCGCAGGT	lnc-B3GNTL1-2:6	chr17	-	82942464	82944049	-	exonic_antisense
LNCV6_103512_PI430048170	8.49084	P	8.3998	P	TCGTAACTCCTGCCGCATAGTTGGTGCCTGCTCTCGACTACATTAAATCTATTTTCAGTG	lnc-RIPK4-4:1	chr21	-	41529788	41531098	-	intergenic
LNCV6_105929_PI430048170	3.87111	P	4.06911	A	ATCAAAGATTTCAAGAACATTCAGCGCCCAGGGTCAAGTTTAACTCCAGCTCTGGATCAG	lnc-RP11-115C10.1.1-4:1	chr11	+	126776276	126842236	-	intronic_antisense
LNCV6_48077_PI430048170	6.36011	P	6.47981	P	GAATAGAATCAGGGATCCTACCTGTGTCCTTCAACTTTCACATCTTGTCTACTCAAGTAA	NR_109968	chr3	-	176604147	176635532	LINC01208	intergenic
LNCV6_60265_PI430048170	1.62615	A	1.83255	A	AGGTAAATTCTAGCCAGAATCTGGGCAGTAATTCCACAAAAATGCATGGATCCACCTCTT	lnc-OLFM4-13:2	chr13	+	55039776	55171554	-	intergenic
LNCV6_12238_PI430048170	1.62847	A	1.84308	A	GTAGTTTATTTCAATACTGTTTTCATTTGAATTGTACTTGAGATGGGAGTTGGAGTGGAG	ENST00000439849	chr1	+	243545532	243548329	RP11-269F20.1	exonic_antisense
LNCV6_93225_PI430048170	1.62961	A	1.84836	A	TCAGATCTGTGATCAGCTTCCATAGAAGTATTTGCTCAGAAGCTTCTCAGAAACATTCTC	lnc-LRTOMT-2:1	chr11	+	72131281	72131907	-	intergenic
LNCV6_20542_PI430048170	6.35758	P	6.41726	P	GGATACCACTGTCTTTTATGCATTAGACTGGTAACCAGATAAAATAACCTTGTAAAACAG	ENST00000530248	chr8	-	11107788	11109726	AF131215.2	intronic_sense
LNCV6_97125_PI430048170	3.87353	A	2.58416	A	AAATCCAGAGGTTGGCCTTGATAACTTAGAGTTCTAACAAGGGCAGCACTGATAGTCCTG	lnc-DNAH5-9:1	chr5	-	14769006	14788217	-	exonic_sense
LNCV6_71650_PI430048170	1.63885	A	1.88613	A	CAAAAGTGGATGGATAGTATGCTTCCTTTTATGTGGAAGAGGGAACTTGGGGAGCTTAGG	lnc-NCAM2-14:1	chr21	+	22399510	22412594	-	intergenic
LNCV6_30713_PI430048170	4.77159	P	5.33987	P	CCGTTTCCACCCAGACACTCCCATTCCATCAAGTGGGGGTGTGGACGTTTATGCAATTCT	ENST00000523083	chr17	-	50158333	50161276	RP11-893F2.13	intergenic
LNCV6_58831_PI430048170	1.64704	A	1.91748	A	AGGATGCCAACAGATGGAGAACAGTTTCTATTATTAAATGTAGCCTCTGTTAATGCTAAA	lnc-METTL20-6:1	chr12	+	31598618	31599866	-	intergenic
LNCV6_7526_PI430048170	5.31436	P	6.4099	P	TGGTGAAACCCACAGAAACACCTGAAAAAACTCAAGCTGACTTCCACTGCGAAGGGAAAT	NR_002788	chr1	-	46843094	46900475	CYP4Z2P	exonic_sense
LNCV6_78120_PI430048170	8.54843	P	8.49198	P	GGGGCTGTTTTAAGAAGTTGTGTTTCTGGTGCTGTAGCATGTTCAAAGTTTTTAAATTAA	lnc-ZNF12-3:2	chr7	-	6824037	6826216	-	exonic_sense
LNCV6_98925_PI430048170	1.65865	A	1.95879	A	AGTTTGTTCAGGAGATACTTCTAGATCTCACAGTCTGAGGCTTATCACCATGAACGCTTA	lnc-PXDC1-6:1	chr6	-	3686948	3689041	-	intergenic
LNCV6_4331_PI430048170	1.66314	A	1.97538	A	TGACATTCTGTAGCCTGAGTCATTCTGACTCCAGCAAGTATGGCCTTGAACCATACTTAA	NR_109957	chr20	-	9505179	9514998	LAMP5-AS1	exonic_antisense
LNCV6_11134_PI430048170	9.41899	P	9.31146	P	CTTCCACTTTGCATGGTTCTCTTGATGTGAAATCATCTATATAGCCCCAGAATTGGAAAA	ENST00000602488	chr1	-	93264638	93273583	RP4-717I23.3	exonic_antisense
LNCV6_105820_PI430048170	5.5273	P	4.89578	P	TGCAAAAGGAGGAAATTTCCCTGTGCTGTGAATCCTTGTCCAGGGAGGTAGAGTCCTTGC	lnc-AUP1-1:1	chr2	-	74523338	74524256	-	exonic_sense
LNCV6_94438_PI430048170	1.53742	A	1.56739	A	AATAACAAGTTCTACTGGTGTGTGGAAGGCAATACCTTTCACCTCAAGTATGCCCAAGGT	lnc-OVGP1-4:1	chr1	-	111353274	111367409	-	exonic_sense
LNCV6_81014_PI430048170	8.54806	P	8.58123	P	CCCCCCAGGCTCGTTTGTGAACCCTCAGGAGTATTCATGTTCCAAAGTCGCAGCACTCTG	lnc-SPTLC1-5:1	chr9	-	92159200	92159418	-	intergenic
LNCV6_37810_PI430048170	6.7677	P	6.75632	P	TTAGTAACATAAGACACTCCTGTATATAACAACTCTGACAGAACAGAGGAGTTGCAAAAT	lnc-STAT1-1:1	chr2	-	190933411	190935288	-	exonic_antisense
LNCV6_42788_PI430048170	1.52709	A	1.54289	A	TACTTCGTGGACGTGGGTTTTTATGCAAACCCAGGGACGGAATGATGAGTGTATGTTGTA	lnc-MYL2-2:1	chr12	-	111012236	111018409	-	intergenic
LNCV6_22622_PI430048170	6.46192	P	6.33698	P	TGAAATCCTAACCCCCAAAGCAATGGTATCAGAAGGTGGGGACTTTGGAAAGCGATTAAG	ENST00000445235	chr10	-	17695709	17700232	RP11-390B4.3	exonic_antisense
LNCV6_97939_PI430048170	2.99642	A	4.68809	P	AGATCTCTATGTACATCTGACATATTTATATAGCACATAAATTAGGGAGTGCTCTGACCC	lnc-LMOD1-5:1	chr1	-	202015778	202016196	-	exonic_antisense
LNCV6_23627_PI430048170	1.7388	A	2.92545	A	CCACCATCTCTAAACTCCGCAATAGTGTTTCATTTAGCTTATTCCCTGAATTTCAATTTC	ENST00000528792	chr11	+	12848795	12849433	RP11-47J17.1	intronic_sense
LNCV6_56909_PI430048170	4.24588	P	4.34184	P	TATGCAGGTTAAGTTTCTCCTCTCTTATCATTCATCTTCCAATCTTCAGTTGAGTGTAGG	lnc-C10orf85-8:2	chr10	+	120907294	120908276	-	intronic_sense
LNCV6_38440_PI430048170	3.6074	A	3.75749	A	TTCACACCAGGGTATTAGAAATGCTACGTTAAGGGCAATATGCAATAAACGGGGGACTGG	lnc-CEL-1:1	chr9	+	133152952	133154258	-	exonic_antisense
LNCV6_19434_PI430048170	3.31287	A	4.04525	P	AGCATCGAGGGCTACTCTGGAAATTGCAAAAATCCGAAACTGCAATTCGAACAGGAGGTT	ENST00000342963	chr7	+	5419827	5420767	AC093620.5	intronic_antisense
LNCV6_116740_PI430048170	5.57398	P	5.55644	P	ATTCCCTACTTTATTTTGCGGTGGACTTTGTGAGATTTGTAAGAGTCAGTATGGTTTTTT	lnc-ZNF33B-3:1	chr10	-	42636825	42638568	-	intergenic
LNCV6_66747_PI430048170	6.50845	P	6.22842	P	TAGGCTGAGGCTGTTAAGTAAAATGTCTTGCTATTCTTTCTCTTCTCTTCTTCAGTTATG	lnc-PSMD14-3:1	chr2	+	161160343	161163518	-	intergenic
LNCV6_95098_PI430048170	1.52772	A	2.09073	A	CTTTCCAGGTATACCAATTTACTATGCCTAATCCCAAAGACTCATAGTAAGTCGCTTTAA	lnc-RALYL-5:1	chr8	+	83566312	83571450	-	intergenic
LNCV6_53916_PI430048170	1.52993	A	1.54966	A	ACGTGTCAGGGAATAGGCCTTAAATAGATGGATTTTAGGGAGAGATGCCAAGGTCACATG	lnc-C1orf228-3:1	chr1	+	44614264	44627057	-	exonic_sense
LNCV6_110944_PI430048170	4.44492	P	4.24656	P	ACTTGGGGAAAACGCAGGCAGAAAATAAAGCATGCGAAGAAGTTAACTTGGTGCCATTGG	ENST00000423913	chr22	-	23652860	23690293	KB-1572G7.2	exonic_antisense
LNCV6_45556_PI430048170	2.10183	A	1.56227	A	ACATGTCACTTCCTCGAGACTCAGAAGCCCACCTTAGGAAGTATAAGATTCATGTTGATA	lnc-ALG2-3:1	chr9	-	99575489	99577057	-	intergenic
LNCV6_59363_PI430048170	7.38248	P	6.62114	P	TGTTTGTTTAGAAAAGCCCGGGGCTCTGGTTCTCCACTGTAGTGTCATTCAGCAATGATT	lnc-UBE2N-6:1	chr12	-	93294737	93315774	-	intergenic
LNCV6_114461_PI430048170	1.53886	A	1.57121	A	ACATGTTCCATTACAGCAACTGCTTTGGTGTAGTGACTTACAAGGAAGCCTGCAAAGGAG	lnc-FOXC1-11:3	chr6	+	1976234	1994072	-	intronic_antisense
LNCV6_69419_PI430048170	4.71377	P	4.60048	P	ATCATTGATGTGGTGTGGCCAGGCTTCTACAAAGTTCCAGGTAAGGGAAAACTGCTAAAG	lnc-C2orf40-10:1	chr2	+	106304754	106305197	-	intergenic
LNCV6_114640_PI430048170	9.19915	P	9.18865	P	CTAGGCCAGGATTGATGACAAAGTACTCAACATCAAAGAAAATAAAACCAAACAATCCCA	lnc-ANKDD1B-3:1	chr5	+	75597113	75598040	-	exonic_sense
LNCV6_84823_PI430048170	2.90687	A	3.11065	A	AGGTGGTACTGGTAGTGGGACGACCACTTGAAGGTGAGGCCGCACTGGCCACAGGTGAAG	lnc-ISOC2-4:1	chr19	-	55482666	55482876	-	exonic_antisense
LNCV6_25005_PI430048170	7.8439	P	7.85229	P	CTTTGCCTATTGATTCTAGATGGAGAGGTATCAAATGCTTTACAAAATCTCAAGGAGTTA	ENST00000609803	chr12	-	45718046	45727775	LINC00938	intergenic
LNCV6_99917_PI430048170	1.56139	A	1.62726	A	AGGAAGTTTGAAGGCAGAACAGAGATAATTGGTTCTACAAATCTTATAATTCTGCTAGAG	lnc-RGSL1-3:2	chr1	+	182450132	182460127	-	exonic_sense
LNCV6_59531_PI430048170	1.99829	A	1.63086	A	ATTTCTCCTAAGACGTATTCATGTCTATCACATTTGTCTTTGCCAGGAACTTTCAGGACC	lnc-TCHP-2:1	chr12	+	110036214	110038006	-	exonic_sense
LNCV6_68701_PI430048170	5.65987	P	6.05738	P	TTACTCATCATTGTATGCTGACCTCTTAGAGCCTGGCCTTTTGATTTCCTTAGTCACTGT	lnc-CERS6-3:1	chr2	+	168802638	168812084	-	exonic_sense
LNCV6_125881_PI430048170	7.27308	P	7.58174	P	GCTAGCAGGCAAAGAAGTCAGGGAAGATGCTCTCCACCTCGTCCTTCAGTCCATTCCGCA	NONHSAT135464	chr9	+	135693536	135693644	-	exonic_antisense
LNCV6_26848_PI430048170	1.56589	A	1.64259	A	ACTGCACAGGGTTGTGGCAAAAACAAAATGGCATTGTGAATGTAAAAGTTCATTAAAAAC	ENST00000557101	chr14	+	40387558	40389140	RP11-662J14.2	intergenic
LNCV6_61781_PI430048170	1.57009	A	3.14462	A	TTTCAGTTTGTTAAGGGAATACAATCTCAAGGGCCCAGGTAATGAAGTGCAGACCAGCAG	lnc-JMJD7-1:1	chr15	+	41838812	41844530	-	exonic_sense
LNCV6_15270_PI430048170	2.46289	A	2.36243	A	GGTGGCTTGGATAAATCTTATATGTAATTAATCAGAAGTACCTGGCAGGTGGCTGGAGAC	ENST00000594095	chr3	+	142962954	142964844	PAQR9-AS1	exonic_antisense
LNCV6_54477_PI430048170	1.57252	A	1.6641	A	TGGCAGAGGGGCCATACTAAAAGAGGAAGTTAACATTCCTTAATAATAAAAAGCATGATC	lnc-PROK1-3:1	chr1	+	110517216	110519175	-	exonic_antisense
LNCV6_80864_PI430048170	7.73609	P	7.66337	P	GGAAATTGGGGTGTTTAATTAGGGTTCAATGAGAGCTGAATATTTAAGGCTAACATCTGC	lnc-MAMDC2-2:1	chr9	+	70323572	70344674	-	exonic_sense
LNCV6_18169_PI430048170	1.64029	A	1.67201	A	ACTTTTACAAGGATTCGAAGCTTTACTCCATTCTTTGCCACACATAAGGAGGCCGAGGAG	ENST00000505567	chr5	+	174618164	174625775	RP11-267A15.3	intergenic
LNCV6_10519_PI430048170	1.57586	A	1.67748	A	TTTCAGATGCCCCTTAGCGGATCTAATGATGTTTCCTTGGCTCAAGCACAAAAGACTCCT	ENST00000437156	chr1	-	16006160	16006671	RP11-5P18.5	exonic_antisense
LNCV6_27820_PI430048170	4.90769	P	5.02558	P	GTTTTCTTTAGAAAGTATCAGAGCAGAAACGTCTTTGGTTAATTCTTTCCTCTACATGCA	ENST00000500850	chr15	+	42740748	42743202	CTD-2036P10.3	exonic_antisense
LNCV6_81534_PI430048170	6.52627	P	6.65985	P	CTCATCTCTCACCCCCAACTGCTAATTGCTTAATCTTTCTGCAGATAACTCTATTAAATA	lnc-STS-3:1	chrX	+	6948908	6949647	-	intergenic
LNCV6_10618_PI430048170	6.36805	P	6.44189	P	AATTTCCTTCACCTCCCAAGCCAATGACTGATAAAAGGTCCAAAAGGCCAGTTCAGCTCT	ENST00000536896	chr1	-	25818491	25820797	RP1-317E23.3	exonic_antisense
LNCV6_104139_PI430048170	3.84087	P	3.95387	A	AAACTATTCCAAGGGTTGAACTTGCTGGAAGCAAGAGAAGCACTATTCTGGTAACAGCGG	lnc-CLUL1-2:1	chr18	+	596997	618087	-	exonic_sense
LNCV6_74618_PI430048170	4.54614	P	4.90033	P	CCATAGAAATTAAGCAAGAAGTTATCGGAATCTGCAGCAAGGCAGAGACTCCCCATTGCA	lnc-RP11-9B6.1.1-6:1	chr4	-	92821985	92822918	-	intronic_antisense
LNCV6_46032_PI430048170	10.5831	P	10.7156	P	TTCTGGGGGTATTGGTTCATCTTGAATCCCTCCCCCTTCCAGCTCAGGCCTGCTGGAATG	lnc-RPL3-1:1	chr22	-	39290310	39290773	-	intergenic
LNCV6_29194_PI430048170	1.59431	A	1.73461	A	CTTCAGGGTTTTCACAAACGTAGTGAATTTTCAGCTTGTAATTTGCTGTCTCCGGTGAGC	NR_110650	chr16	+	47858580	47908431	LOC101927132	intergenic
LNCV6_61626_PI430048170	6.64518	P	6.53422	P	AATACCAGTCATTTATTTATAGAGAAGCCAGTCTCAGCGTTCTGGGGAGATCAGCTCCAG	lnc-OCA2-8:1	chr15	-	28288886	28289666	-	intronic_sense
LNCV6_101065_PI430048170	1.60132	A	1.75373	A	GTGCCAACTAAACTCAATGCCATTTTGGTTCTTTACTTCAATGACAATTCCAAAATCACC	lnc-VPREB1-5:1	chr22	+	22185940	22186619	-	intergenic
LNCV6_42733_PI430048170	4.17225	P	3.92211	A	CCTTTGGTAATCTCCTTCCTGTATTACAAGATATATAATGCTTCCTTCACACTTCAAATG	lnc-EYA4-1:8	chr6	+	133099877	133106552	-	intergenic
LNCV6_41606_PI430048170	6.20185	P	6.38566	P	TTTGAATCTTTCTTCACTGAGTTCTAACATACTCCAGACCTGTATTGTGGAAGCTCTTCC	lnc-HDHD1-1:2	chrX	-	6767615	6783486	-	intergenic
LNCV6_56603_PI430048170	1.60555	A	1.76506	A	CCTTATTTCTCTATTGAACCTTCTTCACAAGCTGTTACAATTGGTATTGTCATAGACCAA	lnc-GHITM-2:1	chr10	+	83735505	83736493	-	intergenic
LNCV6_106749_PI430048170	2.03453	A	2.5075	A	ATTTCTAAAGACTGTGTATGACTGCGATATTTGATTTCAGATTGGAGTATCCTCCTTGGA	lnc-C12orf49-8:1	chr12	-	115970673	115972465	-	exonic_sense
LNCV6_84734_PI430048170	9.89837	P	9.92958	P	TATTCCAGCTTTTGTTGCTTGTTCTCCCCTCCAGGTGAGATCCCTTGTCTAGGATTTCTT	lnc-C16orf47-5:1	chr16	-	73469172	73469442	-	intergenic
LNCV6_46808_PI430048170	6.2518	P	6.03943	P	GTGATTGCTGGCTTGTTTGGTTGCCTCAGCCAGTAATTCTTCATACTGTTTATGACCTTT	lnc-LETM2-5:1	chr8	+	38330923	38331505	-	exonic_antisense
LNCV6_29879_PI430048170	1.61531	A	1.79721	A	GCACTCTTTGATGCAGTTACTACATCCAGATGATGTAGATGAGGAAACTAAAATTCAAAT	ENST00000571815	chr17	+	2089681	2101560	RP11-667K14.5	intronic_antisense
LNCV6_29943_PI430048170	5.32114	P	5.63595	P	AAAGGCAGACAAGCAATGATGAAACAAGACAATTTTCTATTGTGATTAGCACTATGAAGG	ENST00000542475	chr17	+	6651718	6653473	C17orf100	exonic_antisense
LNCV6_57253_PI430048170	7.94247	P	7.97898	P	AGTGCGCCTCCTGCTGGCTGCACTGGTGCAGGACTATGTGCAGATGAAGGCCAGTGAGCT	lnc-PDE3B-2:1	chr11	+	14907517	14907986	-	exonic_sense
LNCV6_71372_PI430048170	1.62929	A	2.74768	A	TGATATCTTGATGATGGGGTATACCTGAGAGGACAGCAGGGAGGTGAGAACAATGAAGTA	lnc-ATP9A-1:2	chr20	-	51792067	51793078	-	exonic_sense
LNCV6_24658_PI430048170	5.69188	P	5.30469	P	CAAAAAGCCAATAATTCTGAGTGTCTCCATTAATGCCTAGGTAGCCCATACTCTCACCCA	ENST00000543036	chr12	+	3319441	3325340	RP5-1063M23.2	intergenic
LNCV6_123622_PI430048170	1.69702	A	1.86387	A	AAAGCAGGAAAACGTTCTCTGCGGCAATGGGAAAAGGAGTCATCTCTGTTAGTGACTTGA	lnc-PCDH1-5:1	chr5	-	141754933	141831791	-	intergenic
LNCV6_126225_PI430048170	1.63452	A	1.86926	A	GCTTACCAGGATATCAAAGCAAAGAAAGAACAGGAACTACAATATATCCAGTTTCAGTAA	NONHSAT139583	chrY	+	18578416	18578560	-	intronic_antisense
LNCV6_90311_PI430048170	10.4852	P	10.4738	P	GGGGTTTGTGGAAGACTGGTGTTATTTCTATCTCAAATATTTAGTAAAGGTCATTTGTGA	lnc-FAM120A-5:3	chr9	+	93308500	93309195	-	exonic_sense
LNCV6_60052_PI430048170	8.82508	P	8.8514	P	GAAGTGGAAGGCCTGCCACAGTTTACTACCAGAAGTGATTCAATGAATGAGTAGAGCTAA	lnc-LHFP-7:1	chr13	-	39817740	39818049	-	intergenic
LNCV6_123736_PI430048170	7.08812	P	7.15561	P	TTAAAGAGCAGATGGGCAGAAGCCAGTCTCCTGATCGATGGTGGGGTGTCCCGTTCTGAG	lnc-IRF4-10:4	chr6	+	729608	729823	-	intergenic
LNCV6_24405_PI430048170	1.65875	A	1.9609	A	GTCTCAAGACCTCTTTTGGAACATTTTATATTGCTTGTTTTGATGCCCAGTTTATGGAAT	ENST00000544663	chr11	-	115532322	115532953	RP11-136I14.2	intergenic
LNCV6_106235_PI430048170	14.6615	P	14.4485	P	AAGCTCCGTGAGGGTTTCAGTGAGGTGCTGAAACAGTGCAGACCTGCAAATGGATTGGCC	lnc-SGK1-5:1	chr6	-	134393141	134393900	-	intergenic
LNCV6_117027_PI430048170	5.31464	P	4.98164	P	AAGAAGAGGATGTCAACGTGGCAGCCTGTATGCATTTGTCTTTTCTAGCTCAAAGCAGAG	lnc-ADC-6:1	chr1	+	33284514	33284975	-	intronic_sense
LNCV6_68968_PI430048170	1.52792	A	1.54657	A	CCTCTTCACCTATAAAGTCATGCAGTGGGACCTTAGAGTTATGATGGACTCATATATGTG	lnc-DISC1-5:1	chr1	+	232140307	232140742	-	intergenic
LNCV6_48732_PI430048170	6.75579	P	6.92395	P	TGGTCAAACGTATAACTGTCTTAGCCACTCTAGGTTTTCTCCTTCTCCTCTAGATCTTTG	lnc-SLC7A11-1:3	chr4	-	138281622	138286091	-	intergenic
LNCV6_63500_PI430048170	14.1643	P	13.9675	P	GGCTTGTTTTACTCAGGCAAGAGAATGTGAATAGTGCCAAGAAAATCCTTTACATTATTT	lnc-MXRA7-1:1	chr17	-	76718452	76721382	-	exonic_sense
LNCV6_64548_PI430048170	8.63312	P	8.4611	P	TATAGGGATGTGATTTTAGAGAACCACAGAAACCTGGTCTTCCTTGCCAGACCTGATCAC	lnc-ZNF486-5:1	chr19	+	20249051	20250295	-	intronic_sense
LNCV6_14841_PI430048170	4.66268	P	4.92534	P	TAGGTCATTGAATGCTCCCTTCCAGGAATCTTAATTTAAACCAAGGATTGAGTAGAATGA	ENST00000497258	chr3	-	59380024	59388704	RP11-285B24.1	intergenic
LNCV6_90469_PI430048170	10.2643	P	10.2578	P	TAGCTTTTAATGAAGAGCTCTGGCAAAGTCCTCATCCTCCCCCAAGAAAACCATTGTCCT	lnc-AC007405.7.1-3:1	chr2	+	170821717	170829620	-	exonic_sense
LNCV6_41490_PI430048170	1.52235	A	1.53477	A	TTATTTTTTCTTGACTGATTCGTACCTTTTTGAGCAATGGGAACCTTTGGTGGTGTAAAG	lnc-AUH-4:1	chr9	-	90974231	90984738	-	intergenic
LNCV6_46491_PI430048170	1.52288	A	1.53566	A	ATTAAGAATCTGAAAACCCTCCTATGGAAACTGGATGTCCATGGATTCTGTTGGAGGAAA	lnc-ANO1-2:1	chr11	+	70065488	70073911	-	intergenic
LNCV6_9853_PI430048170	2.60377	A	2.66216	A	TGTCCATGAAGTCAGGTGATGGTGATAAGGTCAAGGCCTGTTCATTGGAACCCTGCGCAG	NR_106912	chr9	+	35732921	35732995	MIR6853	exonic_sense
LNCV6_43280_PI430048170	1.52387	A	2.00156	A	AGAAAACACAAAACACCAGAACTAGGGATGAAGGAAGGCACTGCTTAAACTGGTCACCAG	lnc-ROBO4-1:1	chr11	-	124900725	124901344	-	intergenic
LNCV6_43052_PI430048170	1.52528	A	1.54102	A	ATGAGATCCAACAAGAAATGGTGAAAATGCACAATGCCTCAGGACACCTTGAGGAAGGAG	lnc-IQCG-4:1	chr3	-	198136344	198139467	-	intergenic
LNCV6_114577_PI430048170	17.6794	P	17.6363	P	ACGTGTAACAATTATGCCAAAAGACATCCAGCTAGCACGTTGCATACGTGGAGAATGTGC	lnc-AP3S1-7:1	chr5	+	115770585	115770989	-	exonic_sense
LNCV6_99930_PI430048170	1.52987	A	2.20085	A	TGGTTCATTATTGCCCAGAGGGGCCTCTGGAGTGCAAGCCTCAAACAGGGAGACAGACCT	lnc-RHOB-7:1	chr2	+	20419038	20419598	-	intergenic
LNCV6_87876_PI430048170	1.53085	A	1.55281	A	GGCACAGCTCAGTATCAGTCTTGGTTTCACTTGAAAAATGTACAGACCTTTTATAAATTA	lnc-DCTD-14:1	chr4	-	182212149	182322130	-	intronic_antisense
LNCV6_63441_PI430048170	6.13678	P	5.91141	P	ACAACATCATCCAGTACCAGTTTGATGGAAGCCCACCCAGATTGGACGGGGGGAGCTGGA	lnc-USH1G-1:1	chr17	-	74954325	74955956	-	exonic_sense
LNCV6_22899_PI430048170	1.53705	A	1.56749	A	AGTTCTTGATAAAGGAGTGAAAATGGTAAGTCTAAAGCAATGAAAAGCTGCTGTATTGAC	ENST00000620859	chr10	+	65570513	65585802	LINC01515	intergenic
LNCV6_96047_PI430048170	1.54043	A	1.57541	A	AATTTAGGTGACAAAAATTTTCAGTGGGGAAACCAGGGCACAGAGAGGTGCCACTATGCA	lnc-SCNN1G-2:1	chr16	+	23303973	23348767	-	exonic_sense
LNCV6_77671_PI430048170	1.54163	A	1.5781	A	GTGGATATGATTTTATCTCAGAGAGCTCATAGACAAACATGGTATTATTGGCTATAATGC	lnc-FRK-5:1	chr6	-	115358497	115358752	-	intergenic
LNCV6_79308_PI430048170	1.54274	A	1.58082	A	TCGGTTTGTCTTGAGGTTGTCAGCAGGTGCAAGACACGTAATAAAATGCAATGTGTTCCT	ENST00000493400	chr7	+	150041363	150045092	RP11-545G3.1	intergenic
LNCV6_23248_PI430048170	1.54387	A	1.58369	A	GAAGACCTAAAATATGGAAGAGAGTTTACCAAGATATTGATACTCTAAGCCTGCATTTGA	ENST00000594566	chr10	-	107844329	108041194	LINC01435	intergenic
LNCV6_79279_PI430048170	1.54879	A	1.59604	A	TGAGAGCTCCAGAAACAGTCAGAGAAAGAGAGGAGAATGTGAGCTTTTAGTTGCTCCATT	lnc-TPK1-3:1	chr7	-	145306814	145312302	-	intergenic
LNCV6_87154_PI430048170	1.55241	A	1.60467	A	CAAACTGGGCAAGGCATTCTGTGGTTTTACTTTTTTAATTTGGATCACAAAACTTTTGTC	lnc-TMEM182-9:1	chr2	+	103486699	103486916	-	intergenic
LNCV6_116797_PI430048170	6.14167	P	6.20532	P	ACGTCGGAACTAAGCGACGACCTTAGAAGGAGTGGAGGCCGGGCCTGTCATCTTCCTGCG	lnc-CDC42BPA-3:1	chr1	-	226861422	226870475	-	bidirectional
LNCV6_48818_PI430048170	1.55973	A	1.62376	A	GTCCTCCATGAGAACAAATCTAATTAGAACAAATCCCAGTCCTTTACAAATACTGTAGAC	lnc-ATP11B-4:1	chr3	+	182482946	182488226	-	intergenic
LNCV6_54094_PI430048170	1.56428	A	1.63772	A	CTCGGGCTCAAATCCTTATTTGTTATTATTTAGCTGAATAACCCGGGCAGTTCACTGTTC	lnc-HOOK1-4:1	chr1	+	59887462	59922267	-	exonic_antisense
LNCV6_32361_PI430048170	1.56538	A	1.64104	A	AGTGTCACTGGGACAACAGAACAAAAACAGATAAAGAACAGAAGCGTACCTGGGAGAGCT	ENST00000591549	chr19	+	27794024	27918797	CTC-459F4.3	intergenic
LNCV6_39695_PI430048170	1.5754	A	1.67472	A	TTAAACATGTCAACATCTCAACAATTGCTGATTTTTCAAGTGCTATACGATGCATCTGGC	lnc-SOD3-1:1	chr4	+	24665387	24669328	-	intergenic
LNCV6_61493_PI430048170	1.57749	A	2.96321	A	ACAGGTGAACTATGTGAGCAACAAACACATAGCCATGTATTTTAGAGCAAAAGACACAGT	lnc-AL901608.1-36:1	chr14	-	106367384	106367664	-	intronic_sense
LNCV6_84613_PI430048170	1.57974	A	1.68987	A	TTTTGGTTCTCTGAGAATAACGATCCAGGAATGTAAAATGGCACAGCTTCGGTGGAAAAC	lnc-AKT3-4:1	chr1	-	243923512	243923743	-	intergenic
LNCV6_78509_PI430048170	2.56645	A	1.91869	A	GTCCACAAGTTTATGGTCAATGCCTATGCCACTGTCAGTCCTATGGTGCTAATCAGATCT	lnc-ZNF680-13:1	chr7	-	64443801	64444742	-	exonic_sense
LNCV6_122949_PI430048170	3.90381	P	3.58726	A	CCTTGCTCCACAAGGAAATACTTTTGTGAGTTGTGACGAAAATATACTTTTTGCAATGCG	NONHSAT094700	chr4	+	1355571	1356573	-	intronic_sense
LNCV6_1076_PI430048170	3.15926	A	2.49597	A	TATCATACAAGCTGTAACTTCTGCCAGTCCTATCAGCCAGCAAACAACAAAGCTGCAGCA	NR_110166	chr14	+	97458815	97581383	LOC101929241	intergenic
LNCV6_102982_PI430048170	10.6216	P	10.7163	P	TTATCTCTTCGGATATGAGTTGCCCCTAGCCCACTATCTGGCCCCTCTCTTTAGGGACCT	lnc-BET1L-3:1	chr11	-	225761	230692	-	exonic_sense
LNCV6_121519_PI430048170	1.59457	A	1.73482	A	GAATTCAGACTTCCTGCAGCTGCCATATCACCAATAAATGAGAATTGTGAAAAACAATTT	lnc-SLC8A1-1:1	chr2	-	40097775	40101365	-	exonic_sense
LNCV6_62511_PI430048170	2.96334	A	1.74727	A	TGTATTTGAGGAGTTGGAAGCAGGTGATTCGGGCACAAATTTGAAGGCTGATAAACGGCA	ENST00000618724	chr15	-	101613676	101614339	RP11-14C10.5	intergenic
LNCV6_125480_PI430048170	4.59739	P	4.66912	P	TACAACAGCATTAACTAGTAAAGCTGAACACACCATTTATAACACATCATAGGCACAGAA	ENST00000566000	chr8	-	85175799	85177062	RP11-219B4.7	bidirectional
LNCV6_14816_PI430048170	1.60497	A	1.76358	A	AATCACGAATGTGAATGTCATTTGCAGCATGCATTCGTGCAGTGGATGGAAGTTCTCCAG	ENST00000496829	chr3	+	55178172	55189214	RP11-889D3.2	intergenic
LNCV6_101339_PI430048170	8.34872	P	8.41043	P	AAGAAGAGCCCCCCAGAGCCTGTGGACAAGCGAGCCAAGGCCCCCAAGATGAGGACTCTT	lnc-ZNF680-36:1	chr7	-	63572314	63574798	-	intronic_antisense
LNCV6_123910_PI430048170	1.60844	A	1.7744	A	TTCCCAGAATAGTAGGATGGAATTGAACTCTAACAAACACTATGGTAGAAAATCATAGTC	NONHSAT107251	chr6	+	3943872	3943953	-	intergenic
LNCV6_98425_PI430048170	7.14932	P	7.33315	P	TATGAAGATTTCTTTTCCTAAAGCATGGTAGAATGAATGCTGCTGGGCCCCACCCTATCC	lnc-FBXO11-5:1	chr2	-	48066056	48066388	-	intergenic
LNCV6_116974_PI430048170	13.6054	P	13.5908	P	AGAAAAAGAAAGCCAAAGAGTTCAACTGAAGTGCCAGCCTGCTCTACCAAGAGAAGTGCA	lnc-PRKAA2-9:1	chr1	+	56538451	56538911	-	intronic_antisense
LNCV6_97710_PI430048170	1.61395	A	1.79339	A	AGAAGGGGTGAAATCTGCAGCACTTCTGTTCAACATGCCCAAGAGGAAAAACAAGCAACA	lnc-CELF4-4:3	chr18	-	38660704	38728319	-	intergenic
LNCV6_88807_PI430048170	6.78435	P	6.40346	P	GTGTGTGTGTGCACGCATTTGTGTATATGTAGGAGGAGAAGGAATTGCAGAAATTTCAGG	lnc-GPR65-2:5	chr14	+	88024562	88032337	-	intergenic
LNCV6_125235_PI430048170	6.97183	P	7.114	P	TCCTGAACAATGACAATGGAGAATAATGTTTTTCCTCTTCTCCAGCAGCCTGCCCCAAGT	ENST00000624211	chr7	-	143224042	143224234	RP11-556I13.1	bidirectional
LNCV6_119375_PI430048170	11.0559	P	11.0025	P	TGGCATCGTTGGTTTTCTTGGCTTTGTGCTTGTTAAACCTGGTATTTCTACTGATACAGT	NR_002920	chr11	-	93732360	93732499	SNORA8	exonic_sense
LNCV6_74423_PI430048170	9.97234	P	9.91411	P	ATATAATTACGTTGCTATGGACACGAGTTTCCAGCTGTGGTTGCAAAACCCATTGGAGAA	lnc-STAP1-7:1	chr4	+	67446266	67446574	-	intergenic
LNCV6_125991_PI430048170	5.32024	P	5.17278	P	AATTAATTCATTTAGTTTCAACTGAATCTGTCATTCAGTGTACAGGTAAGCCCTGGCTGC	NONHSAT136783	chrX	-	44794800	44807343	-	intergenic
LNCV6_31376_PI430048170	1.63014	A	1.85235	A	TTTATTATTGCAGTTTCTCTGATGACTTTCTTTGTGAGTGTGTCATAAGGAAGGCCATGG	ENST00000592820	chr18	-	11993988	11994938	RP11-820I16.3	intronic_antisense
LNCV6_71518_PI430048170	4.69277	P	4.17127	P	ATTTCCATTAGAGGGGCAGCCGGTGGCCAGCCTCACTTGGAAGAAGGTGAATGGCATCCT	lnc-RTEL1-1:2	chr20	+	63658293	63661332	-	exonic_sense
LNCV6_124609_PI430048170	5.97701	P	6.01051	P	CTGCCAGAATATCCAGGCGTTCTCTTGGATGTATTAAGTACAAATTTCAAGTATATGAGA	NONHSAT117401	chr6_GL000253v2_alt	-	2674960	2675506	-	exonic_sense
LNCV6_70008_PI430048170	1.64687	A	1.92025	A	CAGCTTAGGAGGAGGCAAAGAGCCGCTCTACAGTAAGGTAAATAAGTCATTTAGTCAGGA	ENST00000530102	chr11	+	38648764	38666857	LINC01493	intergenic
LNCV6_100077_PI430048170	9.87543	P	10.0324	P	GACACCTTTGGATTTACCGTGAAAATTAATAAATTCTGAGCAGCCACCTTATATTTAGGC	lnc-RPL17-2:5	chr18	-	49490863	49492450	-	exonic_sense
LNCV6_26407_PI430048170	1.65891	A	1.9634	A	GAGATGTTTTAAAGATGACAAAATATTGATGAAGATGGGCCAACAAGTGTTACTGTTACC	NR_120412	chr13	-	75604699	75635994	LMO7-AS1	exonic_antisense
LNCV6_68271_PI430048170	1.54012	A	1.57926	A	TTTCCACACATGTCATGAAGAACAAGCTCAGCAGCATCCAGCAAACTTACATGCTGGACA	lnc-NLRP3-9:1	chr1	+	247119668	247120278	-	intronic_antisense
LNCV6_16335_PI430048170	3.04487	A	2.24208	A	ATTTATGGGCACATACAGAGGAAAAGACATGTGGGGACATAATGAGAGGACAGCCATCTG	ENST00000513793	chr4	+	103256159	103453658	RP11-328K4.1	intergenic
LNCV6_113795_PI430048170	12.1873	P	11.9665	P	CAGAATTATCTGCTTCCACGTCATCAGTTTGGTTTCATTATACTGACAACTTCGGCTGGC	lnc-DPY19L4-2:1	chr8	+	94688227	94688610	-	intronic_sense
LNCV6_95443_PI430048170	7.87431	P	8.04947	P	TGAACTTCTGGTGGTTGAAAAGGACACTCGATTTATTCCTGGATTACAGGTGAGATGCTT	lnc-NOX3-5:4	chr6	-	155311176	155314427	-	exonic_sense
LNCV6_123278_PI430048170	3.09219	A	1.55163	A	ACCCATTTTCCCCAACCAATTTGCTTTGGAGCAAGTTCAGGGTATCATATCTGTAAAAAA	NR_109912	chr5	+	1887330	1900490	CTD-2194D22.4	bidirectional
LNCV6_125639_PI430048170	1.52695	A	2.53805	A	TTGTGAATGTGTGTGTTGAACGGCAGAGTTGAGCTGGAAAATAAAGGCAAAAACTAATCC	lnc-C9orf92-2:1	chr9	-	16424470	16426175	-	intronic_sense
LNCV6_123704_PI430048170	10.5292	P	10.5146	P	AACATTTCCATTACTGGGAATGTAATGGTTGCTGCGTCAGGACTCTGGAGATGATTTTTT	ENST00000624602	chr5	+	180810401	180811384	CTC-205M6.1	bidirectional
LNCV6_62676_PI430048170	1.52125	A	1.53373	A	ATCTTCTTTCCAGAGAAAAGTCTACAACATTCTACTGAACCAGTCCAGAGGGTTCCCGGA	lnc-LGALS9-3:2	chr17	+	27587111	27590855	-	exonic_sense
LNCV6_83584_PI430048170	5.40563	P	5.24758	P	GAAAGTCTTCCTCAAAATAACAATCCAGAATACAGACATTTAAAAATACTGCTGGGGCCA	lnc-CCDC144A-3:1	chr17	+	16689536	16695486	-	intergenic
LNCV6_49674_PI430048170	3.77631	P	4.11339	P	AATTATGTAAGACCTACTCAAGTCCTTCTCTTCACTTGTGGGAGACTCCACAGCTGGCAT	lnc-MARCKS-2:1	chr6	+	113791828	113837368	-	intergenic
LNCV6_100200_PI430048170	7.42422	P	7.42764	P	TTTGAGAATGTCTTTTGTCCCAGCCCCACATAGAGAAGAATCCTACCAGGCAATACCAAG	lnc-SEMA6C-3:1	chr1	-	151146715	151147770	-	bidirectional
LNCV6_94084_PI430048170	2.46158	A	3.33594	A	AAGGGAAGGAGAAAACAATCTGAGCCCTGGGAATTATACAGCAGATCGAAAGCTGCTTTG	lnc-FAM179A-3:1	chr2	+	29175362	29181758	-	exonic_sense
LNCV6_87960_PI430048170	1.52155	A	1.53445	A	GCATTTAGGTTATTAAGGTGTTTACTCTTGGGAATTATTACAGTCTTGGTGAACTGAGCC	lnc-BRD2-1:1	chr6	+	33002700	33011736	-	exonic_antisense
LNCV6_117518_PI430048170	1.52224	A	1.53597	A	CTCTGCATGTTTGGAAACTTAATTTGCAATTAAGTTCAAAGGCCATTTTTCCATGGTATG	lnc-CRCT1-1:1	chr1	+	152520913	152521274	-	intergenic
LNCV6_39024_PI430048170	2.20025	A	2.71639	A	TGAATCAATACAGAGTCAAGATTGCAGTCTGCATGAGATAGAGTCCTAGCGGGGAAGAAG	lnc-TTC9-1:1	chr14	+	70681636	70700123	-	intergenic
LNCV6_24115_PI430048170	6.0931	P	5.13548	P	ACAGTTCCATGCTGGTAGGTTCTGCAGCTCAGACCTAGGACTCCTGGATCTCCACCCTAC	ENST00000545254	chr11	+	72584572	72587979	RP11-169D4.2	exonic_antisense
LNCV6_25544_PI430048170	3.41774	A	1.55232	A	AACTAGTTATAACTGTGGTGTTGAAAAGCAGTGTGAGAAGGAGTAGACCCCAGGCTGTCT	ENST00000623545	chr12	+	104552073	104553447	RP11-43D4.3	intronic_sense
LNCV6_35687_PI430048170	8.17558	P	7.976	P	TTGTGTTAAGAAAATGTGTCCCAGTGTGCAATGGCTGCAAACAGCAGCTTCCTTGGTAGT	ENST00000516084	chr12	-	75689152	75689304	SNORA70	intergenic
LNCV6_68470_PI430048170	4.92996	P	3.88319	A	TACTCTTAATGCAATGAGCAGGTGAGCCGTGTGAACTCAATCTCTTCCCACACCCTTTTT	lnc-CAPN1-1:2	chr11	+	65221160	65223852	-	exonic_sense
LNCV6_74098_PI430048170	5.4913	P	5.27346	P	AAATTCCAGAACCCATTTAAGCGTCTGGGACCCTGAGCCTGAGAAGCCAGCCGGGATGAC	lnc-SH3BP2-1:2	chr4	+	2761820	2769326	-	intergenic
LNCV6_87371_PI430048170	1.53643	A	1.56685	A	AATAAGCTACCTTTAGAAATTGCTGGGGAAACCACGGTCTGTGATGAGGTGGGACACTAT	lnc-TSPAN11-10:1	chr12	+	30687197	30693978	-	exonic_antisense
LNCV6_5087_PI430048170	6.45223	P	5.91763	P	GCCTCTGTGGTTGGTTCTTTTCTGTTGTCACTCTTCCTACTAGCTTCTTTGATTTGGCAT	NR_024608	chrX	-	99461601	99939843	XRCC6P5	exonic_sense
LNCV6_49835_PI430048170	9.88307	P	9.92883	P	TAATCATTGCATTCTTTGCTCTCTCCTCAGTGGTCGTAACCCACAAAATCCTTCGGAAGG	lnc-MEGF9-1:9	chr9	-	120389194	120390277	-	exonic_sense
LNCV6_103081_PI430048170	1.54806	A	1.59569	A	GAAAAATGGTGAGGACCGCTCTTTGAAGAAGATAATTTGGGATTGTTTTATGGTGTTTTT	lnc-MLST8-2:2	chr16	+	2204646	2205470	-	exonic_sense
LNCV6_124867_PI430048170	6.7988	P	7.25613	P	TTCCTTTCCCTACCTTTACCTCCTACTCATATAAAATAGAGGATTTTATTCCAAGAGGAA	ENST00000452700	chr7	+	19144293	19146253	AC003986.5	exonic_antisense
LNCV6_44500_PI430048170	4.92852	P	5.48633	P	AATGAGATTTTTCACATTCCAGAAATGGAAGGAGATGGCCTCCTTTGGACATGTGCCTAC	lnc-MAP3K2-1:1	chr2	-	127411189	127412248	-	intergenic
LNCV6_111883_PI430048170	1.5554	A	1.61325	A	GGTATCCTGTGAGGACACTCTTTTCAGAGAGTTTATTCTTTTTCTAATGGCTGTTTTCAT	lnc-MGAM-1:1	chr7	+	141887521	141887864	-	exonic_sense
LNCV6_26630_PI430048170	1.55661	A	1.61713	A	CTGAGCTCACTCATTGTCAGACTTTCAAAGTGGAAAAAATAAACAACATCAATGTGGTAA	ENST00000552261	chr14	-	18555677	18596310	RP11-536C10.4	intergenic
LNCV6_35698_PI430048170	1.56267	A	1.63298	A	TAGTGATGATTTAAACAGATGCAAACAGCGAGCACATCTTGTCACCTTTGCGGGACTGTG	ENST00000516649	chr5	+	159230194	159230322	SNORA68	intergenic
LNCV6_103439_PI430048170	5.96358	P	6.24797	P	GAGCGAAGACAGAGCCAGTTGTGTCACCTGCTTCCCTGGGGCAGGGTTTCAAGGTCTCAC	lnc-HTRA3-2:2	chr4	+	8229223	8232894	-	exonic_sense
LNCV6_90307_PI430048170	1.56919	A	1.65318	A	CGTCTAGAAGCCAGGCATGAAGCTCTGATCTATAATCTGTGAATAAACTCTTGGGAAAGC	lnc-DIRAS2-12:1	chr9	-	90158027	90158646	-	intergenic
LNCV6_93093_PI430048170	1.57259	A	1.66599	A	GCATCAACTTCAGAAACAATGAAGGAGCATTTAATATTTGACCACATCCTCAAAGAGATT	lnc-LAMB1-2:1	chr7	-	107776014	107776752	-	exonic_sense
LNCV6_55493_PI430048170	1.57917	A	1.68884	A	TGAAATAATAACGCTGACCATTTGTGGAGCACATTCTGTCTGGAGGCAAAGGATGCCAAG	ENST00000601907	chr1	-	213832541	213965432	PROX1-AS1	intergenic
LNCV6_23197_PI430048170	3.01861	A	2.85133	A	GTCCTGGCTGAAGGTATCTACATTACCCACGAATTGCTGTATATGAGTGGAATGTACAAG	ENST00000429420	chr10	-	100335563	100346390	RP11-34D15.2	bidirectional
LNCV6_57014_PI430048170	1.59232	A	1.72743	A	AGGTGACTGTATTGGGACAATTTTCTTCTTTCTCTAGATAACTAACAGTGTTTATCAGGG	lnc-SYCE1-1:1	chr10	-	133525014	133526258	-	intergenic
LNCV6_63025_PI430048170	16.1317	P	16.1434	P	CTCCCTGACCCTTGTTAATTCCTTAAGTCTAAAGATGATGAACTTCTGCCTGGTGCCTGT	lnc-SLC25A39-2:1	chr17	-	44319613	44319996	-	exonic_sense
LNCV6_99962_PI430048170	1.59738	A	1.74301	A	GCTTGTTGAATAAGCAGAACCAATTATGTGGACATGGATCATCTCTTTGTAGATGTTAAT	lnc-RNF113B-5:1	chr13	-	98277472	98278154	-	intronic_antisense
LNCV6_25919_PI430048170	1.66055	A	1.74769	A	CAAATAGCAGAATGACCAAAGGCAACACCTTCGTAAGCCCTTGAAATACAGTGACGGACA	ENST00000539209	chr12	+	131366660	131371059	RP13-507P19.1	intergenic
LNCV6_64235_PI430048170	7.42685	P	7.3768	P	GAAGGGGGTCTTCTGACCTTTTCTTCCTCTGAGTCGAACCTCCCCAACTTCCTGCAGCCA	lnc-DOHH-1:1	chr19	-	3478819	3480522	-	intergenic
LNCV6_64960_PI430048170	3.53376	A	3.21246	A	ATTCAAGAATCAGGTTTTCGTACAAAACAATCGCAATGCTTCGGCACTGCACAGGCCACA	lnc-HIF3A-3:1	chr19	+	46381725	46383998	-	exonic_sense
LNCV6_59487_PI430048170	1.60602	A	1.76713	A	ATACTAGAGTCTGTACATTGTCTATCATTGATCTCGGTGATTCTGAGTTCATTAGAAGCA	lnc-RIC8B-1:1	chr12	+	106910756	106911109	-	intergenic
LNCV6_20190_PI430048170	7.92986	P	7.83584	P	AAATCACTGTATGAATAGTGAAAGCTGGACTGTAGCACCAATAATAAATGCTCTTCTGTC	ENST00000623124	chr7	-	127349833	127350293	AC000123.3	intergenic
LNCV6_35613_PI430048170	3.95787	P	4.55526	P	GTGCCTGTAACACCGGGGCAAAGAGAAAGTGGCTATTTCTACCCGAGTAGCTGGGACTAC	ENST00000517240	chr3	+	3102913	3103015	SNORA43	intronic_antisense
LNCV6_115762_PI430048170	10.0254	P	9.99338	P	AGTTTATGGCTTCCAGTGGAGGCATTTTGGGCAGAATACGAAGATATGGATTCAGATTAT	lnc-IGFLR1-2:1	chr19	-	35683777	35684201	-	intergenic
LNCV6_85367_PI430048170	4.96722	P	4.12905	P	TGAGGTTCTGGGCTGGCTCTAGAAGTGATGATGAAAGCAGGCACATGAGCCCTTGCTCCG	lnc-EPG5-8:1	chr18	-	45406600	45412555	-	intergenic
LNCV6_116256_PI430048170	2.62883	A	2.23425	A	AAAGGAATCTGCCCTCAGACACCTAGGATGCAGGGAAAAAATGGATCAGAAGAAAATTTT	lnc-SLAIN1-6:1	chr13	+	78285837	78286288	-	intergenic
LNCV6_124364_PI430048170	6.941	P	7.09317	P	ATTTTGTGGCCTGAAGATTGGCTAAAGACATCCCCCAACCCCAGTTGGTCTTTATCTCAT	lnc-XXbac-BPG300A18.12.1-1:5	chr6	+	32157489	32158322	-	exonic_sense
LNCV6_73469_PI430048170	8.37707	P	8.44676	P	AGGATTCGGAAACTCCTGACGCAGCTAAAGTGAATCTGGCGCTGAGATGCCCCCTCCATG	lnc-PODXL2-1:2	chr3	+	127673013	127674601	-	exonic_sense
LNCV6_28882_PI430048170	11.9942	P	11.9359	P	TTCAAGTTTCCTGAAGCCCAGTTGCATCCCTGCCCTGTCCTGGGCTCTGAGAGACAGTTG	ENST00000552015	chr16	+	15154903	15157020	MIR3180-4	intergenic
LNCV6_13505_PI430048170	1.6235	A	1.82844	A	ATTCAGCCAGAAGTTAACAAAGTTTGCTTTTCGGGATTGAACCCGTCTTGGGTTCTCCGA	ENST00000557729	chr2	-	118833825	118835110	RP11-19E11.1	intergenic
LNCV6_14590_PI430048170	5.04516	P	4.86931	P	GCCTGTTGCTGACTAGCATATATTTTTAAAATCATGATCCTTTAAGATATGTGCCAAGAG	ENST00000607464	chr3	+	16314439	16314987	RP11-415F23.2	intronic_sense
LNCV6_122239_PI430048170	1.63828	A	1.88958	A	TATAGCTGCAGAGGACACCAGCTACTTGGCTATAAAAGAGACCGGCAACAGGAGTTTATT	NONHSAT081671	chr21	-	30806931	30807119	-	intergenic
LNCV6_9942_PI430048170	3.58351	A	3.07908	A	CTGGTAGGCGCCGCGGAAGAAGGGGAAGCGCGCCTGCAGGAACTGGTAGATCTCGCTGAG	NR_106778	chr6	-	1390313	1390411	MIR6720	exonic_antisense
LNCV6_38686_PI430048170	1.64876	A	3.37366	A	TTCTAATTAGAACAATGTACAGAAGGAAAGAAGGTATGAGAGTCTGAGGGGAGTTTGAGG	lnc-RAB6C-4:1	chr2	+	129243145	129289143	-	intergenic
LNCV6_98989_PI430048170	11.5269	P	11.4267	P	ACTGCTCTCCCATTACAATACTCTTCTTACAAGTCTAATCCGGAGCCACCAATTATTTAA	lnc-GJA1-4:1	chr6	+	121431588	121432580	-	intergenic
LNCV6_111833_PI430048170	6.60965	P	6.89993	P	AATGCATGAAGAAAAATGATCAGAAAAAGAAGGTGTACCTGGTGTCAGCCTGCTCCACGC	lnc-DYNC1I1-7:1	chr7	+	96283356	96283804	-	intronic_antisense
LNCV6_19644_PI430048170	5.80765	P	5.28025	P	AAATCTAAAGTCCTAGGGGTTTCAAGGAGCACAGTTTGGAATCTACCATCCCGGGACATT	ENST00000440438	chr7	-	30547166	30550781	AC005154.6	intergenic
LNCV6_1555_PI430048170	1.65915	A	1.96593	A	CGCTGCTCTGTTAAGTGATCACCACATTCATTGTTCTCGTTTCTATTATTTCTGAAAAAA	NR_125417	chr8	-	110937689	111027433	LINC01608	intergenic
LNCV6_14779_PI430048170	1.66137	A	1.974	A	CCTGAAGAAGCTTAGAGTCTAGCTGAAGAAACAAGATACTACAGAATGAAAAATCTTGAG	ENST00000442384	chr3	-	49640483	49641769	BSN-AS1	intronic_antisense
LNCV6_45699_PI430048170	1.53739	A	1.575	A	ACCAAGGGTGAGAGCAACCCCCACAGAGTGGTGTCACATTAAATATGGCACTTAGAGAAA	lnc-AL078585.1-5:1	chr6	-	163664370	163671698	-	intergenic
LNCV6_39053_PI430048170	1.5336	A	1.56423	A	CCTATATTTTTGTGTAAACATGTTTCCATTTCTCTGGATAAATACTCCTAGGTGTTTATC	lnc-KB-1448A5.1.1-1:3	chr8	-	96367406	96386417	-	intergenic
LNCV6_6810_PI430048170	1.53171	A	1.5593	A	GGCACATATTCCTGGAAAACGTTTTAGTGTTTTTCAATTAAATTCCTTACTGCTGTCCCT	NR_038867	chr10	+	43628816	43674699	ZNF32-AS3	exonic_antisense
LNCV6_63958_PI430048170	1.53007	A	1.55559	A	TGGTGTACACTAAATGCATTTCAGGGAACAATCACTATAATCACATTGCAATTACAAAGC	lnc-CXXC1-4:1	chr18	-	50381561	50394199	-	exonic_antisense
LNCV6_84574_PI430048170	1.52722	A	1.60438	A	CAGTAGTTGTTGAGTGCTTATTGTGTATCAGGTGCTTTACATAATGAATAGCATCAGTTT	lnc-STARD10-4:1	chr11	-	73082359	73082635	-	intronic_sense
LNCV6_85061_PI430048170	3.76681	P	3.86595	A	GGCAAGTTCTTCCTAATGTATTCCTTATTTTAAACAGCAAGAGGTAAAATTTGCGTAGTG	lnc-SMO-1:1	chr7	+	129244791	129245050	-	intronic_sense
LNCV6_62001_PI430048170	2.3075	A	2.23934	A	GTACATGAGGAACCTGCATTTACTCTGTGAAAATATATGTCCTAGCCTTAATACGAGAAA	lnc-C2CD4A-12:1	chr15	+	61845241	61846250	-	intergenic
LNCV6_17614_PI430048170	1.52147	A	1.53609	A	CTCGCCCATACAGTTTCTGTAATAGAACTGTTACCTTAAAATTAACCTAGCCTGTAATTT	ENST00000505796	chr5	-	97223371	97227957	CTD-2215E18.3	intergenic
LNCV6_22266_PI430048170	4.97779	P	4.45334	P	AAGTTTTGATGCAAAAACACAGACCGTCCATTGTCCTATGGGCTAAGTGGACTCCCTTCT	ENST00000437461	chr9	+	124262876	124265809	RP11-121A14.3	intronic_sense
LNCV6_31688_PI430048170	6.43344	P	6.52425	P	AGTGTGCATGTGTGTGAAACACAGACACACACGGGAGGAATTTGGCTCTGTCATTTTAGT	ENST00000588925	chr18	+	57639455	57738044	RP11-35G9.5	exonic_antisense
LNCV6_22573_PI430048170	13.4007	P	13.329	P	TGCTCGCTCCCTCCTTCATTGCCTGAGTTTAAGCAAATAATATTGATTAGTTTTCCCCAA	ENST00000428520	chr10	-	10934524	10952095	LINC00710	intronic_antisense
LNCV6_32678_PI430048170	9.07277	P	9.1166	P	TCTTCCTGTCGCTCCCGGTCCTGGTGGTGGTTCTGTCGATCGTCTTGGAAGGTAAAAGTG	ENST00000623895	chr19	+	44909375	44914968	CTB-129P6.7	exonic_sense
LNCV6_19878_PI430048170	6.43518	P	6.10469	P	GTACTCAACTCATACTGAGCCACGGCTACTTTCAACTTAACAATATGTGAGAAACCCATC	NR_003262	chr7	-	76470019	76475000	FDPSP2	exonic_sense
LNCV6_31655_PI430048170	9.50655	P	9.52022	P	TGAATCATCATTTCCTTGGGTCAGCTTTCCTTGTCCCCCCTGACTAGCAATAAATGTCCT	ENST00000587660	chr18	+	55452533	55482940	RP11-619L19.1	exonic_antisense
LNCV6_42946_PI430048170	6.0397	P	6.1742	P	TTGTTGTTAAGGCAAGTCTGTCTGCTGTGAGTTTTATCTCCTCTCTGTTGCTTCCTGGCA	lnc-EMX2-1:2	chr10	+	117458095	117490909	-	intronic_antisense
LNCV6_39306_PI430048170	4.15877	P	4.2699	P	GAGTCACAGCTGTGAAGAATCCCTACCATTAATACCCTGGGTGGGATAAATAAAAATGGG	lnc-EIF2S3L.1-1:3	chr12	+	10553375	10559696	-	intergenic
LNCV6_65024_PI430048170	1.67859	A	1.58194	A	TTCCTTGACCAGCAGGAGGGCTTGGATTTAGGGAGGCTCTAATCGCCTGCACGAAGAACC	lnc-NTF4-3:1	chr19	-	49056087	49057745	-	intronic_sense
LNCV6_81278_PI430048170	8.47735	P	8.47866	P	CACAAGTGTTAAGAGGGTATCTCTGGAGACAAAGTAGAGATAGACCCTGTTACGAATCAG	lnc-HSPA5-3:2	chr9	-	125438468	125471905	-	exonic_sense
LNCV6_30881_PI430048170	2.0806	A	1.54982	A	CCAAATGTGACAGTGAAATATCACCTTTTAATTCTGAAACAGGGTTAACATAGTTCTGCA	ENST00000583452	chr17	+	67224303	67225541	RP11-401F2.4	intronic_antisense
LNCV6_62993_PI430048170	5.49209	P	5.38603	P	AAGCAGTTGGTGGCTCTCATTCCCTATGGGGACCAGAGGCTGAAGCCCAAGCACACGTAA	lnc-TMEM106A-2:1	chr17	+	43211874	43213996	-	exonic_sense
LNCV6_103353_PI430048170	6.16852	P	6.26282	P	AGCATGTTCCCCTTTGAATGGGAAGGTCCAGATTATACACTATGGGTCTCTAACTACCAG	lnc-CAND1-2:1	chr12	+	67351435	67352039	-	intergenic
LNCV6_91079_PI430048170	1.68295	A	1.56639	A	CTCCAGATTACTATGGCATGAAGATTACTACAGTTATGATTACCACATCTATCAAGGAGG	lnc-C10orf140-1:1	chr10	-	21624591	21626286	-	intronic_antisense
LNCV6_30023_PI430048170	4.65342	P	4.4657	P	GTGGCCTTGACTTTCTGCTTGCACTAGCTGGCTCAATCCATAAAGGAAATAAGAAAGCAA	ENST00000623289	chr17	-	10821901	10822243	RP11-963H4.6	intergenic
LNCV6_62839_PI430048170	1.53781	A	1.57221	A	GACCGTATCCTGCCTTTAAGGTTTATAGAATAAAAACTGAAAACTCTTTGGGGAAGAAAA	lnc-CCL4L1-1:1	chr17	+	36183234	36188842	-	exonic_antisense
LNCV6_124854_PI430048170	1.54615	A	1.59203	A	GCTTCCATCTACAAATGCAGTTGTGTGTCATCAAAGCTGGTTTTTCCTTATTTAATAAAC	ENST00000614137	chr7	-	9097271	9189857	RP4-668E10.4	intergenic
LNCV6_120604_PI430048170	9.21908	P	9.32143	P	ATCCCCCTCGGCCTGGATTAAAATACTATTTACAACCTTAATGCTTTCAGGCATGGCCAG	NONHSAT048277	chr15	-	89332328	89333244	-	exonic_sense
LNCV6_38591_PI430048170	4.26983	P	3.48489	A	ATCTTAGAAAACTGCAAATTGGAACAGCAGAGCTGTGCCTCTGGCCATTTCCTGGAACTA	ENST00000545498	chr14	-	22381494	22383169	AE000661.37	intergenic
LNCV6_37312_PI430048170	4.96594	P	5.21026	P	GCATTTCTGTGAAAGTGAAGTTGAGCGTTGAAAAATGGCCGTCTCGGGTCGTGACCGGGG	lnc-COX19-2:1	chr7	-	1057299	1059912	-	exonic_antisense
LNCV6_96249_PI430048170	8.5581	P	8.72143	P	ATTTGGTGTCTCCTGGCTTTGCCCTTCATTTCTCCTGCTCACGGTGCCAGCCTCTGAGAA	lnc-FAM58A-1:1	chrX	-	153624606	153625081	-	intergenic
LNCV6_22316_PI430048170	1.58203	A	2.40595	A	ATCCATGGCCTTGACAAAGGTGTGGAGAGGGACTGTTGTGCCAGGATTGCACTGGTGACC	ENST00000434250	chr9	+	129097854	129100266	RP11-247A12.1	exonic_antisense
LNCV6_94118_PI430048170	6.5428	P	6.48749	P	CAGTGTACTTTTCATTCCTTCCACAAGCTTTTACCGAATAAAATGATTGGTACTCAGTAA	lnc-TAB2-2:1	chr6	+	148953906	149005588	-	exonic_sense
LNCV6_46935_PI430048170	10.7944	P	10.8646	P	TTTCAGCTCCTCAGTAGTGACAAAGCCATCCCCATCATTGTCGATTCGATCAACAATCTT	ENST00000533009	chr11	-	32097143	32105091	RP1-65P5.3	exonic_antisense
LNCV6_49734_PI430048170	9.25599	P	9.461	P	CAGAATGAAAACGAGATACTTTTCCCCAATCTATGTACGTTGTTCTTAAGAATGTACACT	ENST00000513358	chr12	+	3041437	3044950	RP11-253E3.3	bidirectional
LNCV6_29624_PI430048170	5.5836	P	5.89162	P	AAATGGGTGATGGATCTCTGCAGTAAGTGGAAGAGTTCTTCATGGCCCCCAAGGTTATAT	ENST00000563626	chr16	-	80830531	80892560	RP11-314O13.1	intergenic
LNCV6_115592_PI430048170	9.78336	P	9.80588	P	CATGTGAACCCCTGCACTCTTGTCCCCTCTGTTCTACCTGACTTAAAATTATATTACAGA	lnc-ACTR2-5:1	chr2	+	65203514	65204858	-	bidirectional
LNCV6_117260_PI430048170	1.58355	A	2.33622	A	TTCATATTGAAAATCAGCAGGGTAGAGGCTGAGGACGTTGGGGTTTATTACTGCCTGCAA	lnc-AC110080.1-14:1	chr2	-	89134974	89135257	-	intergenic
LNCV6_77696_PI430048170	1.58446	A	2.11248	A	AATGCCAGGGGATATAGCACAAGGCCATTGTAAGTTCCATGAGGAACTAGGAAAGAGAAA	lnc-NKAIN2-2:1	chr6	+	123804140	124391044	-	exonic_sense
LNCV6_125543_PI430048170	7.21977	P	6.4234	P	ATATGCTTTTTCACTGAGTAGCAATAGAAGTAGTATTTTTGCTAGGCTTGAGTTGCTTAC	lnc-FAM83A-7:1	chr8	+	123445531	123447262	-	intergenic
LNCV6_49222_PI430048170	3.9722	P	2.72572	A	CTGGCCTCAAATTTCTCCTTCTGGACTCAAATCCCTTCAGTTTTCTATGGGAGGATACTT	lnc-EXTL1-1:1	chr1	+	26046664	26049099	-	bidirectional
LNCV6_55061_PI430048170	6.4646	P	6.55079	P	TGGCTTAAAAGTATCAGTGCAGTCCTTCTCATCTTTGTCCTCATTTTCATCATTGTTAAA	lnc-POGK-4:1	chr1	+	166566177	166580705	-	exonic_sense
LNCV6_26456_PI430048170	1.60375	A	1.76062	A	ATAGTGGTTACCATATTCTGTAACTCAGCCTAGCCTAGCTTCAGAAGTTTTAATAAAGAA	ENST00000607309	chr13	-	87427200	87447235	RP11-342C20.2	intergenic
LNCV6_102404_PI430048170	8.11149	P	7.82165	P	TTGGCTTTCAGCATTTCCTGTGTTACATCTGCAAGGAATACGTAGAGGATCTGGCCAAAA	lnc-CDC14B-1:1	chr9	-	96645989	96654972	-	exonic_sense
LNCV6_84895_PI430048170	1.60635	A	1.76869	A	TATAAAACAAAATGGAAAAAATACATTATGATTATTTTCTTCAGTGTACAGAAGTCATGG	lnc-STAMBP-3:1	chr2	+	73801711	73801969	-	intergenic
LNCV6_87503_PI430048170	1.60817	A	1.77448	A	AGTGTAATTAATTAGACTATCAATATCACCTAAGCTATGATTTAGACCTTGAAAGCCCCC	lnc-SLCO3A1-4:1	chr15	+	91701703	91774935	-	intergenic
LNCV6_118717_PI430048170	8.60642	P	8.83721	P	CCCACCTCCAGATTGAACTGTCTGCAAACAAATCTTTACTTGATGAGAAGTTTAAATATA	ENST00000412855	chr1	+	226083951	226090292	RP11-396C23.2	intergenic
LNCV6_121807_PI430048170	7.16668	P	6.47433	P	CTCTTAATTCCTTCACTGGCAACCAGTAATACATGATGGAAATATCTCTCTTGACAATAG	ENST00000440322	chr2	+	165933857	165949891	TTC21B-AS1	exonic_antisense
LNCV6_53324_PI430048170	9.85779	P	9.83767	P	GGTGCTTGGTCTCCTCTGAGCCTCCGGCCTCCATAAGACCCAAAACAGATGACACCTCTT	lnc-PRKCZ-2:1	chr1	+	2232478	2303038	-	exonic_sense
LNCV6_85294_PI430048170	5.93256	P	5.33847	P	GCTGGGTGTCATCACATGCAGGCTTGGGGTTCAGTTCGTAACTGATCCATTATTCATTTA	lnc-CRISPLD2-2:1	chr16	+	84750190	84757205	-	intronic_sense
LNCV6_30378_PI430048170	9.05078	P	9.09939	P	CTCCTCCAACCCCACTCCCAGCACATACACATGAAAGAAAATAAAGAAAAAGAAAAAACA	ENST00000581727	chr17	-	34118347	34118882	CTC-304I17.3	intronic_sense
LNCV6_36343_PI430048170	2.44523	A	1.82831	A	TACAGAATTAGAAGTATTTCCACTACGTGGAATACAGAGCATATAAGGCCTGCCTTCTAG	ENST00000516173	chr2	+	217251556	217251875	RN7SKP43	intergenic
LNCV6_25209_PI430048170	6.96358	P	6.97708	P	TGTCCTGGCCCAAGAGCTTCCCCTGAGCAGTCAGTTTGCCCTGAAACCAAAAGGATAGTG	ENST00000610219	chr12	-	57615492	57616305	AC025165.8	exonic_antisense
LNCV6_10002_PI430048170	4.86121	P	3.76277	A	AGCAAAAATAGAACCATGGATTTACAGAAGGTTCCATAGCAGCAAATAACAGTGCTTATG	NR_120598	chr18	-	8695855	8707621	GACAT2	exonic_antisense
LNCV6_25799_PI430048170	1.63515	A	1.87768	A	TGAAAAGGTATGTCAAGGGAGTGCTTGACTGACGTTCTTATTTCTTCCGTCTTCTTATAT	ENST00000539588	chr12	+	126358034	126358896	RP4-809F18.2	intergenic
LNCV6_28287_PI430048170	1.64487	A	1.91657	A	TAAAAAGCCGTTTCAAGATGAAATCTTATGAGTCATTATCATGTCTTCTGAGGGCTGAGA	ENST00000560097	chr15	-	81660482	81871125	RP11-499F3.2	intergenic
LNCV6_99823_PI430048170	7.79765	P	8.07496	P	GATGTGTACATTTTGGAATGCTGGAGTAGCTGCTTCATTTCTATTCCTCCATCTCCCCTC	lnc-RAD21-3:1	chr8	-	116658544	116755823	-	exonic_sense
LNCV6_125855_PI430048170	7.91149	P	7.91803	P	GCATAGCTGCTATTAACTTAGCAAAGCTGAAACTTTTCAGACATTATTACGTCTTGATTG	NONHSAT135134	chr9	+	130107518	130127531	-	exonic_sense
LNCV6_109370_PI430048170	1.65295	A	1.94492	A	CTGTTGCTGTCTGCAAACTTGTGTCTCTACTAGTTGTTATTTCCAATAGCTGGCAAAATC	lnc-HSD17B12-1:1	chr11	+	43548093	43549570	-	intergenic
LNCV6_12962_PI430048170	7.93736	P	8.10939	P	CAGGTGCCCCTTCTGCTGCACTAGCATTGTATTCAGAAGTAATAAAGATGATGGCTTTCA	NR_110224	chr2	-	64846129	64863631	LOC101927438	intergenic
LNCV6_21000_PI430048170	1.53495	A	1.57126	A	TATTATCCCTAAAGACGTATTTATTGATGTTTACCAAGAATAGAAGTTGGCTGGGCACAA	ENST00000623186	chr8	+	69938168	69938400	RP11-449M6.3	intergenic
LNCV6_83283_PI430048170	2.30553	A	3.27578	A	TTTCCTGGTCATTGTTACCTCGACTTCTAAGTGAGGAATCTTCTGGGGAAATGACAGAGG	lnc-DEF8-3:1	chr16	+	90040651	90041654	-	intronic_sense
LNCV6_87452_PI430048170	1.52933	A	1.55579	A	TTTCCTTCACCTTTGTAAGATGCCTGGCACAGCTCTGAGCATCAAATATCTGTGCCATGT	ENST00000553913	chr14	+	95663256	95692630	RP11-1070N10.6	intergenic
LNCV6_17968_PI430048170	1.5278	A	1.55195	A	CTAACCATCTAGGAGGACAAAGAGATTCTAATAAGCAAGGAGGTAGTTATACACAAGGAA	ENST00000513133	chr5	+	148238570	148242594	CTC-295J13.3	intergenic
LNCV6_113522_PI430048170	3.46777	A	3.56886	A	TGAAAAGGGAACATGAAATAAGAACCAGGGCTCAGGCTGATACAGGAACTAATCCTGCCT	lnc-NUP214-3:1	chr9	+	131253296	131254705	-	intergenic
LNCV6_23670_PI430048170	4.43123	P	4.1602	P	CATCACGAAGCTGTATGCAAATAAATATCGTGTAACTCCAGCCCTTTTTGAGTTTATAAA	NR_033989	chr11	-	19510892	19524078	NAV2-AS4	intronic_antisense
LNCV6_23400_PI430048170	1.52294	A	1.54073	A	ATGACTCTAATAAAAGTTTATCAAAACTCCGATGACTGCAAAAGAAACTGGAGATCCGAG	ENST00000599979	chr10	-	127013467	127026423	RP11-223P11.3	exonic_antisense
LNCV6_122537_PI430048170	1.52203	A	2.29839	A	TGAATTCACTGTGAGGCTTCAGTAGGTACCTATAATATTCAAATATGTTACCTGAAAGCT	NR_110118	chr3	+	592104	846015	LINC01266	intergenic
LNCV6_86018_PI430048170	1.52043	A	1.53544	A	GCTCATTTCCAAAATTTAGACACAAACATACATGGCAAAATATGCATCGCATATACCTGA	lnc-AL713998.1-7:1	chr6	-	68686650	68691730	-	intronic_antisense
LNCV6_8727_PI430048170	4.52832	P	4.70255	P	CAGCTGTAATTAGTCAGTTTTCTGTCCTGTCCACACAGAAAACCGTCTAGTTACAGTTGT	NR_031718	chr1	-	235852999	235853060	MIR1537	intergenic
LNCV6_70036_PI430048170	1.51852	A	2.19371	A	TCCCTCAGTCCAGGCTTTGTGCCAGATTATCTCACGGATCCTCACAAGTACACAGCCTAG	lnc-GLI3-1:2	chr7	-	42326437	42329005	-	intergenic
LNCV6_26856_PI430048170	1.51825	A	1.53144	A	ATTGCAATCGATGGAGACATTCAAAGAAAAGACTTTGGCACTACATCAAAAGAGAGTAGA	ENST00000557721	chr14	-	44392531	44393711	RP11-99L13.2	intergenic
LNCV6_29699_PI430048170	3.0803	A	2.21022	A	TATTATTTTCCCAGGACGATTGCTCTTTTCCTCCAATGGGCCTGGGGAAGAAGCAATTCT	ENST00000624955	chr16	+	86035627	86036419	RP11-542M13.1	intergenic
LNCV6_43143_PI430048170	5.22604	P	4.26548	P	AGATATTCCCTACTCAGGCTCTGGTCAAATCTCTCTCCACTTAATGGAGCATGGCTTTCA	lnc-UBE3A-1:2	chr15	-	25516422	25578778	-	intergenic
LNCV6_1395_PI430048170	8.09237	P	8.34908	P	CCCCCCAACACACAATGAAGCCTCTGCAAAGAAAAGCTTAAATTAAAATAGAACACAAAC	NR_121182	chr9	+	74371530	74383530	LOC101927358	intergenic
LNCV6_76478_PI430048170	5.10783	P	4.90398	P	AAAGTGTCAAAATAATCCTTATGGCACTCCCGAAAATGGCCAAGTCTCTGGCTCAGCTCT	lnc-EXOC2-5:16	chr6	-	1096244	1098287	-	intergenic
LNCV6_36908_PI430048170	7.27916	P	6.75557	P	GGGCGGGAATTCAGAGCCAGTCAGGGCACGCGAGTGACTACCGGCCTGTTTCTCTCCTAG	ENST00000612169	chr17	+	82024633	82024692	AC137723.1	exonic_sense
LNCV6_54617_PI430048170	9.92449	P	9.93869	P	CGTAAGAATTCCTACTTCAAACCTCAGACTTCAAATAACTGCCAGAACTACTTGACTGAT	NR_046228	chr4_GL000008v2_random	-	161986	178171	ANKRD20A12P	intergenic
LNCV6_123280_PI430048170	1.52812	A	1.55131	A	GAACCATTCTGTTCGTTCCATGTATTAGATGGGAACAGCCAAATTAATTTGAAATCAAGA	NR_104619	chr5	+	4773480	4774865	LOC101929153	intergenic
LNCV6_32662_PI430048170	5.90522	P	5.89848	P	GCTCTACATTGTCATATGACAGTTCAAAATTAAGGAATAGGGATGTGGAAGTCATATTTC	ENST00000616184	chr19	+	43976815	43977448	RP11-15A1.8	intronic_sense
LNCV6_77504_PI430048170	1.62071	A	1.5557	A	GGACAAGACTGACATCACTAGTTGATAGAAGTGTTTAATGTGTACAGTTGACCCTGTATC	lnc-NT5E-2:1	chr6	+	85661498	85666153	-	intergenic
LNCV6_58821_PI430048170	12.0166	P	12.0101	P	TCAGTGGTTGCATGGCAAGGATGTGGTCTTTGGCAAGGTGAAAGAAGGCATGAATATTGT	lnc-TSPAN11-6:1	chr12	+	30861920	30862179	-	exonic_sense
LNCV6_68616_PI430048170	7.05381	P	6.69736	P	TGGTATCTCTCTGGCATGGCCTCCTGGTTGTCAGAGGCAAGAAATAAAATATAAGCTTGA	lnc-MICALCL-1:1	chr11	+	12276079	12287314	-	exonic_sense
LNCV6_70196_PI430048170	16.8498	P	16.8135	P	TGGTTGGCTGCAGTTGTGTAGCGTTAAGGACTATGGCAAAGGATGTCATCAAAGAGTTTT	lnc-MTHFS-4:1	chr15	-	79751688	79752049	-	intergenic
LNCV6_81563_PI430048170	1.5361	A	1.56915	A	CCCAGGGTATATACACATCATGGAGCTATAATTATCCAAATTTCTCCTCAGTGTTTATTT	lnc-TMSB4X-7:1	chrX	+	13245161	13251746	-	intergenic
LNCV6_125102_PI430048170	1.54318	A	2.24629	A	TCAACTGTTACAGAAAGGCAACCCAGGAGGAGACTGGAATAAATGCTGAGTGCCAATTTC	ENST00000417026	chr7	+	104941206	104962334	RP11-325F22.2	intergenic
LNCV6_105517_PI430048170	1.86497	A	1.59154	A	CCTTGGGATGGCCCTAGTTTTTAAACACTTTTGAAATGTGCGTATTTATTTCCTTTGTAG	lnc-KBTBD11-2:1	chr8	+	1923195	1923874	-	exonic_sense
LNCV6_26883_PI430048170	1.55067	A	1.62323	A	GAAATAGAATATTCAAGCTGTTTCAACTTCTACCCGTTCCACATTTCCGAAGCTACTTCC	ENST00000555693	chr14	-	48396508	48491767	RP11-2G1.1	intergenic
LNCV6_12957_PI430048170	1.55199	A	1.60635	A	AAAGTTTCAGGAGGAGACATGTCAGGTGCTGATGCGAGAAGCAAAGGTACCAATGTTGAT	ENST00000436433	chr2	+	64486353	64500904	AC008074.4	intergenic
LNCV6_51345_PI430048170	1.55565	A	1.61517	A	CATCCCGAGCAGAGGAAAGGCAGATTTTCCAGGACAAGAACCTGTGTTCCATCATTTTTT	lnc-ANKRD65-1:1	chr1	-	1425451	1427799	-	intergenic
LNCV6_126050_PI430048170	7.96651	P	7.81761	P	TTGGCTGTAGGCAGAGTAGGCTCTACATCTGAGAATATCACACAGAAAGTAGTTTGGGTT	NONHSAT137596	chrX	-	74133003	74133114	-	intergenic
LNCV6_56298_PI430048170	5.25309	P	5.0615	P	TCTCCAAATGAAGCCAGCTGTGGGGGAAGGTCCTTCTCATGAGTCAGTCTGTCCTGGCTG	lnc-FAM25G-1:2	chr10	+	47477147	47490028	-	exonic_antisense
LNCV6_89625_PI430048170	1.55937	A	1.6247	A	ACATATTTGATGGAGGTGTATATTTTGGGGAGTAAAATGAGAAAGAGTAGTCAATGTTGG	lnc-LEPREL1-3:1	chr3	-	189448460	189459100	-	intergenic
LNCV6_85295_PI430048170	2.59304	A	3.48712	A	TTTTCGTGGAATAGATTAAGAATGGTGATGCGGGAATACGCTTATGGTATATTAAATGAG	lnc-COTL1-2:1	chr16	-	84778323	84784278	-	exonic_antisense
LNCV6_18678_PI430048170	3.87495	P	1.65178	A	GTTTGTGAAGTGAAATGCATATAAAACAGAGGATTCCAGACTCTCAGAAGTCAATACATA	ENST00000508884	chr6	+	53503185	53506919	RP1-27K12.4	exonic_antisense
LNCV6_81849_PI430048170	1.56925	A	2.21489	A	TTAGTCTTTGTGACTGGTTACTTCATCCAGGGGACCAATTTCTCTCTGGAATATTAGTCC	NR_104396	chrX	+	71491995	71530525	TAF1	intergenic
LNCV6_30909_PI430048170	1.57126	A	1.66242	A	TTCACTCTGCTAGGAATAAAAGATAAACAATGGAGATAGAGGAAGAATGGCCTTTGAATA	ENST00000624645	chr17	+	69433084	69435533	CTD-3022L24.1	intronic_sense
LNCV6_80369_PI430048170	3.40832	A	4.13997	P	TCAAAAGCAGATACTGTGCCAGATACAGATGATCACTTTCTGGGTTCCAGAACTCACATG	lnc-TOP1MT-2:10	chr8	-	143279655	143281674	-	intronic_antisense
LNCV6_39761_PI430048170	1.5779	A	1.68547	A	TTCCAGTGTTTCAGTATTTACAGTCCAAAATAGTGTTCATCCTCAGAATATAAAGCCCTT	lnc-RP4-604K5.1.1-5:4	chr1	-	87352848	87371690	-	intergenic
LNCV6_32802_PI430048170	4.80406	P	4.54827	P	CAGCCTCAGCAGGGTGGTCTGAAACTATGCCTGTCTGGAACTGGTGCTGATGACCCTTAA	ENST00000598220	chr19	+	51519731	51520260	CTD-3073N11.9	intronic_antisense
LNCV6_38874_PI430048170	1.58007	A	1.69217	A	CTTCTGTGCTGCAGAAATTGATACTACACAAGAAAAGAAATGATGGGAGAATAGTGAAGA	ENST00000506379	chr4	+	61143656	61153729	RP11-16N2.1	intergenic
LNCV6_83033_PI430048170	5.95644	P	6.01105	P	AGATTGCTCTTCCTATGATGTCGTCGTTTTCATCCTGTCACTCTCGCAGTCTACCATTCA	lnc-TERF2-2:1	chr16	-	69423351	69423573	-	intronic_antisense
LNCV6_69391_PI430048170	1.5911	A	1.72427	A	AAGAGAAGAAAAAGCATGACCAGAACCCCAAATGGTATTTCTGGTGGCGCAGCTTCAAAG	lnc-PRPF40A-1:1	chr2	-	152585418	152585923	-	intronic_antisense
LNCV6_27194_PI430048170	2.77351	A	1.73396	A	GAATTTGTAATTTGGTCTTAATTAAACTGCAGACTACCCAAAGGCCTTGATCAGTGGCCT	ENST00000557195	chr14	+	85934710	86128186	CTD-2341M24.1	intergenic
LNCV6_20219_PI430048170	2.98661	A	1.73576	A	GTTTGTACTCTTGAAGCTGAAGGAGTGGGAAGAAACCTGTCATTTAAAGAAGGACAGTAT	ENST00000447430	chr7	+	130853720	130928649	AC016831.7	exonic_antisense
LNCV6_49173_PI430048170	1.60054	A	1.75077	A	ACATTGATGCTCAAGAAGTCGCTTCTTCAAAACTTTAAGTCTCCAGAACTTACATTAGAA	lnc-OTX2-3:1	chr14	-	56951586	56954559	-	intergenic
LNCV6_64790_PI430048170	10.0937	P	9.88841	P	TTCTGTGTAGTTGTTCACTATTGTTTCAATGTGATTCGTTTCCCACATTTGAAAATAGGG	lnc-MED29-3:1	chr19	+	39349799	39352489	-	intergenic
LNCV6_65458_PI430048170	1.60575	A	2.73098	A	AATTGTGATCAACCAGAATCCAGAACACGCTGTGCTTAATGGAGTGAACTGCCTGTGAAG	ENST00000429878	chr2	+	11848622	11866284	AC096559.1	intergenic
LNCV6_126341_PI430048170	1.60859	A	1.77664	A	GCTCCAGAGGGCAAAGCAAGAAAATGTTACAAATCTATTTATTCAGTCCTTGAATCTGAG	ENST00000565441	chr16	-	56183726	56186306	CTD-2050B12.1	intergenic
LNCV6_95778_PI430048170	7.72076	P	7.61986	P	AAGATTGATTTCTTAAAGGGATGGACCCCAAGTTCCCGAAGAACATGCACTTCGCCTAGA	lnc-SNRNP48-1:1	chr6	+	7620421	7620878	-	intergenic
LNCV6_36002_PI430048170	1.61228	A	1.79037	A	ACAGCTTTCACTATGATGTTGTGAAAAAATTTAAGTCACTATGCAGTAAGTCAAATCTTT	ENST00000489055	chr2	+	139982684	139982986	RN7SL283P	intergenic
LNCV6_120282_PI430048170	1.61701	A	1.80644	A	GCAGGATCATTTTACCAGCTAATACTGTTATTATGTGCTTCAATGTGAACCCATGGTGGA	NONHSAT039609	chr14	-	99236841	99236952	-	intronic_sense
LNCV6_118800_PI430048170	2.53678	A	2.35251	A	GGGTGACCTGGAGCCCATAAAAAATTTTGAAATTTCTTGATTCATCGGAGAAAGATTAAA	NONHSAT011391	chr10	+	10958407	10960580	-	intronic_sense
LNCV6_87402_PI430048170	4.87573	P	5.17186	P	AACCGGGCCAACAGTGAAACCCAATCTCTATCATTCTTTAAAAACAGTAGTATAAAAAAG	lnc-STX2-8:1	chr12	-	130874806	130877338	-	exonic_antisense
LNCV6_25881_PI430048170	1.6365	A	1.885	A	GGAAAATGCAGCCAGTGGTCTCAAGGCTTTCAAAAATGAGACCTTAATAAAGAGTTAATA	ENST00000535487	chr12	+	130070325	130072685	RP11-474D1.2	intergenic
LNCV6_31754_PI430048170	6.78141	P	7.28304	P	GACCAGCTGGTAGCTAGTAGGCAGCAAATCTGTATTTATTCTCAAGGCTGCTGCTGTATT	ENST00000583493	chr18	+	67506589	67514030	CTD-2541J13.2	exonic_antisense
LNCV6_100335_PI430048170	5.78043	P	4.67609	P	TATACCAATTCCAGAAGCATGTAGAAGAGTTTCAGGGACAGGATATATGTTCCACTGTCA	lnc-SLC30A10-11:1	chr1	-	219199913	219200567	-	intronic_antisense
LNCV6_22836_PI430048170	2.94504	A	3.15941	A	ATCCCTGCAAATAACAGGAAGCCACTCACCTGATTCTTTTAACTTTGCGTCCTGGTTATA	ENST00000437677	chr10	-	49296112	49298780	C10orf71-AS1	intergenic
LNCV6_101354_PI430048170	5.33383	P	5.74672	P	GTAAGCCTAGCATATCTGTGTCAGATAATTTAGACATTCACAGGACTGAATTTCTGGGCT	lnc-ZNF781-2:5	chr19	-	37644395	37655467	-	exonic_sense
LNCV6_60266_PI430048170	1.64883	A	1.93143	A	TAATTAGTAATTAATGATGAACTAGCTAAAAAAGGAGACAATAAAACAATTTCATGTGCT	lnc-PRR20A-10:1	chr13	+	55107981	55108855	-	intergenic
LNCV6_83959_PI430048170	12.3667	P	12.4121	P	ACAGTTGGATCTCTATCGCCTAGCACAGAACTTCCCCTTTCCTCATTGGCAATTAAAAAA	NR_109831	chr3	+	50337510	50338296	RASSF1-AS1	exonic_antisense
LNCV6_80097_PI430048170	6.5991	P	6.56765	P	TCAGTTCTGAGTCAAGATTTATGCTTGACTCACTGTTTTGAAATTGAACTTAGGGGGTGT	lnc-RPL30-3:4	chr8	-	98044432	98045545	-	exonic_sense
LNCV6_89003_PI430048170	2.86653	A	1.60424	A	TTGACCTCAAGTCCTTCTTTTACAATACGTTCTCAAGGAGACAGAAGCCAAGAGTCTGGG	ENST00000578650	chr17	+	31583162	31637543	RP1-41C23.1	intergenic
LNCV6_72102_PI430048170	5.82965	P	5.92175	P	TATTATAATCACAGATGGTGGGGTAGTGCACATAAAAAGGGGGGACCTCTTCTCACCAGA	lnc-KLHL22-2:1	chr22	-	20587495	20592218	-	exonic_antisense
LNCV6_115128_PI430048170	10.5892	P	10.5619	P	CAGTGTGACTCTCAAGTATGAAATCAAGAAGCTGATCTACGTACATCTGGTCATATGGCT	lnc-IL17RE-5:1	chr3	+	9890632	9892971	-	exonic_sense
LNCV6_73618_PI430048170	5.24593	P	5.04709	P	TATTTGCTCGTTTTTACTTTTCTTTCTCAGGAAAACTCAATGTGAGTAGTGACACTGTCC	lnc-ANKUB1-2:1	chr3	-	149750786	149752058	-	exonic_sense
LNCV6_11015_PI430048170	1.89928	A	2.25298	A	GTACTGATCTTGACAATAATCAAAAGGTAGCCAGGTGCATCGGGGAAAGCACTGACATTG	ENST00000600103	chr1	+	71202088	71407679	ZRANB2-AS2	exonic_antisense
LNCV6_95421_PI430048170	2.02229	A	2.72658	A	CAGACATTCAATGAGGGGAGGATTTCGTTCCATCAGATGGGCTTCCTGACATAATTGCAA	ENST00000506106	chr5	+	57395060	57533424	CTD-2023N9.1	exonic_antisense
LNCV6_124865_PI430048170	1.51761	A	2.78074	A	AGAAACTACTTTTTTAATTGCGTTAGGAGAGAACAAGTGTTCTCATGGCTGTTCTTTCTC	NONHSAT119378	chr7	-	19093102	19093378	-	intergenic
LNCV6_85566_PI430048170	1.51918	A	2.20814	A	TTTCTCCTTTCCTTCTTTGAGAAGGGGAGTTAGGTGGGGTGGAAACACTTCATGTTTCAG	lnc-SPTLC3-6:1	chr20	+	12898315	12919202	-	intergenic
LNCV6_65438_PI430048170	9.37963	P	9.32149	P	AGAAATTTGGGTCTATCTAATTATATGATCTTAGGTCTGGTGAGCTGTACCTTCTTTCTG	lnc-NOL10-2:1	chr2	-	10797098	10812754	-	exonic_sense
LNCV6_95887_PI430048170	5.70587	P	5.58688	P	TGATGGCAGCTGAGATACGGGGAAGATGCCTTTGCACTGGACACCTCCACGGCCTCCCTG	lnc-MYOM2-9:1	chr8	+	2550441	2557449	-	intergenic
LNCV6_52787_PI430048170	4.17991	P	4.02922	P	GTGACAACATCAAAACTACCTGCAAGTCTCACTTCATGGAACACAACAGAAACTCTGCAT	lnc-RPP38-1:1	chr10	+	15097236	15139818	-	exonic_sense
LNCV6_88288_PI430048170	8.01488	P	7.96032	P	AGGAGTTAATAAAACAAAGCAAACATAGGCCTGTTAGGTTTCTGTGGCTACTGAATATTT	lnc-MSTO1-1:4	chr1	+	155562029	155563984	-	exonic_antisense
LNCV6_67766_PI430048170	2.7499	A	1.56543	A	GAAGAAAAGATCTAACCTTCATTATACAGGTGCAAACAGGATTGCACAGATTGCCTTTTG	NR_103763	chr4	-	135866983	135913680	LINC00613	intergenic
LNCV6_123656_PI430048170	6.88848	P	6.49358	P	CATTATAGTAAATTGAAGATGAAAAGGCCTAATAGGTTACCCGGTATTGCCCTCCCTCTT	lnc-RNF145-3:1	chr5	-	158971040	158971500	-	intronic_sense
LNCV6_76494_PI430048170	3.16294	A	2.98009	A	GGATATATAGACATCTGTCCCTCTTTGAGTCATTGGGAATTTGACATCGTTTCCCAGAGG	lnc-AL033381.1-8:3	chr6	+	1188478	1191877	-	intergenic
LNCV6_75986_PI430048170	8.34891	P	8.2109	P	CTCTATAGACCATGACTGAAAGATGAAACCACCTGGTATCTGAAGCATCATTGGCCTTGA	lnc-LEAP2-4:1	chr5	+	132948492	132948718	-	intronic_antisense
LNCV6_35161_PI430048170	7.46115	P	7.41443	P	AAACCACCTTCCTTGGACTCACTGGTGATCAGCTCCCCCGACATCCTAGGAGGGGCCGCT	ENST00000434284	chrX	-	153735626	153766453	U52111.14	exonic_antisense
LNCV6_13791_PI430048170	3.47178	A	2.18424	A	GAAAGATTGCTTCCATATCTATCTCTGTGCCCAAATTCATGCAATAAATTCTTCGCTGTT	ENST00000430546	chr2	-	167814774	167869914	AC016723.4	exonic_antisense
LNCV6_123374_PI430048170	1.549	A	1.60002	A	GCTCAACCAGGTGTGATTTATATGACAAGTCACAGAACCTAAGCCTTAAAATGTATATAA	lnc-ANKRD33B-11:1	chr5	+	11130902	11131227	-	intronic_antisense
LNCV6_117252_PI430048170	1.55015	A	1.60295	A	AAGTTATACACTGCAAAGCTTCTTTACCAATGAAATTTGCCTTATTCTTTCATTCTATAC	lnc-CHAC2-7:1	chr2	+	52717738	52720135	-	intergenic
LNCV6_98839_PI430048170	10.5458	P	10.4943	P	TGCAGAAAATGGAGAAACTAAACCAAGGAGAGTCCAGCCTCTGATGAAGCGGTAGAGAAA	lnc-CTD-2031P19.3.1-5:1	chr5	+	56381780	56382075	-	intergenic
LNCV6_75740_PI430048170	5.74658	P	6.11956	P	AATGCAATTTCATGAAAGGCCATAAAGCACAGTGGTTAAGGCAAGGCATGGTGGCTCACA	lnc-RASA1-16:1	chr5	+	88330729	88330982	-	intergenic
LNCV6_65167_PI430048170	13.5235	P	13.419	P	ATATTGAACCTTTTTGACCTGGCTTGTTTGCAAAGGCCTGGTCAATGTCAACATCGGGAG	lnc-MYADM-5:1	chr19	+	53775598	53775882	-	exonic_sense
LNCV6_17579_PI430048170	4.51427	P	4.66871	P	ATATTAGATTTTCTCACCATTTCATGCATGCTGGTTCCTAGGCTACTCTCTGAGTCATTT	NR_109819	chr5	-	93541871	93581320	NR2F1-AS1	intergenic
LNCV6_117300_PI430048170	7.14623	P	7.47161	P	GGAAAGTCTGGGTTAATGTGATTTGGTTTTGGGAAATGGCATTGGATAGACTGACCATGG	lnc-SPCS1-1:2	chr3	+	52686029	52686955	-	exonic_sense
LNCV6_93557_PI430048170	5.44988	P	5.2226	P	TTATGAGGCAGATTTAACTGTCCCCATTTTCAAGGCGCTGGAGTGACTTGTCTGAGATTC	lnc-MYO19-1:7	chr17	-	36532647	36534219	-	exonic_sense
LNCV6_123781_PI430048170	2.21828	A	1.68028	A	GGTTTTTGGTGTTCTGTGTTACCGCATCCATCTGTTTTGTAGCTATGATGGCTGTCCTAG	NONHSAT106361	chr6	+	1068602	1068679	-	intergenic
LNCV6_43085_PI430048170	4.17797	P	4.43215	P	TTGAATGTCTGAAGCCTTCATGGTTGCCTCAAACGTAGTCACGCCTGGGGTCGGTGTGGG	lnc-UTS2R-1:1	chr17	+	82382502	82383031	-	intergenic
LNCV6_113862_PI430048170	8.78542	P	8.90239	P	TTGTATAGCCAGGGCCACCTCTGCCAAGTGTCCCCTCATGCATGCTGAGAAGTCACTGCT	lnc-IKBKB-3:1	chr8	+	42228086	42242846	-	intergenic
LNCV6_117189_PI430048170	6.32025	P	6.24059	P	TTGACTGCTGCTCTTCCTGAGTGGATTTTGTTTGTGTCTTCTGATGAACTGTGATGTCCC	lnc-AC006050.2.1-3:3	chr17	-	30550442	30551781	-	intergenic
LNCV6_71731_PI430048170	5.32291	P	5.18837	P	GTCTCATCTCAATATCTTATCTGTTCCATTCCTTTTGCAGGATGGGTTAAAAAAGGCAGC	lnc-C21orf63-6:1	chr21	+	32621048	32622096	-	exonic_sense
LNCV6_39625_PI430048170	1.58334	A	1.70266	A	TCAAACGGGAAGGAAGTGGCAGGTGTACAAAGGATGACCACTTTGTGAATCAGTTCCAGT	lnc-AL772363.1-1:2	chr9	-	137873163	137877297	-	bidirectional
LNCV6_36551_PI430048170	13.8943	P	13.603	P	ATTGAAGAGAGCACCACAGTGGTCACCACGCAGTCCGCTGAGGTTGGAGCTGTTGAGATG	ENST00000385114	chr4	-	135371590	135371681	AC108867.1	intergenic
LNCV6_112683_PI430048170	1.58691	A	2.91509	A	CTAGAAATTAAAGGACTTTGGAGCACTTTCAAACTTTTCATCTTCCTCTTGTCTTATCCA	lnc-FCRL3-2:1	chr1	-	157612794	157735692	-	intronic_sense
LNCV6_95055_PI430048170	6.30029	P	6.04956	P	CACAAGTTGCATGTTGACTTTAGGGTAAGGAGAGTCTTTTCTTTTTAGGGTAAGAAAAAT	lnc-ATAT1-3:1	chr6	+	30617842	30620124	-	exonic_sense
LNCV6_8949_PI430048170	14.9385	P	14.7909	P	GGCGGCATCCCGGACGGCCTGTGAGGGATGCGCCGCCCACTGCCCCGCGCCGCCTGACCG	NR_039950	chr3	+	50675079	50675163	MIR4787	exonic_sense
LNCV6_43237_PI430048170	2.43436	A	1.72055	A	TCCTCTCATTTCTGCTACATTCAGAATACCTATTTTACTCCTTAAAGCCACTGAGTCTAC	lnc-C9orf123-5:1	chr9	-	7344596	7345605	-	intergenic
LNCV6_80725_PI430048170	3.30519	A	1.72288	A	GATCTCACTCCAACAAAGAGCTTTGATTGATTCACTTAGTATAAGGTGTTTTATCTAGCT	lnc-FAM75A2-1:1	-	-	NA	NA	-	NA
LNCV6_47614_PI430048170	1.59648	A	1.73842	A	CTCTCTTGGTAGGCTACAGACTCAAAGGGTCTGCATATTTATATATGCTGCCAAAAAATC	lnc-RHOXF1-1:4	chrX	-	120117517	120119681	-	intergenic
LNCV6_88410_PI430048170	5.08849	P	4.71896	P	GCTCTGGAAATCTCTAAGGAAACTACTACAACTCTAAATAGATATGGTGTATAGTGATAC	ENST00000606152	chr1	+	147175602	147177740	RP11-337C18.9	bidirectional
LNCV6_42967_PI430048170	3.17458	A	2.37038	A	ATGTGTCCAGATCCTGACCAGATGATAGCATCACATGAACACATGACATTAAGAAGTGCT	lnc-WDR65-1:1	chr1	+	43120147	43146287	-	intergenic
LNCV6_1952_PI430048170	1.60168	A	1.75477	A	CTTCAAGATGGTGCCCAAAGGAGAGAGAGAATAAACTTGAACATTCTGACTTTGAAGCAC	NR_109972	chr17	+	69593986	69903000	LINC01483	intergenic
LNCV6_25191_PI430048170	8.92862	P	9.0326	P	GTCCCACTGCCCCGGCCAAATACACAGGTAAGGGCTCTGTACACATCAAATCTCTAGAAG	ENST00000550947	chr12	-	56120033	56129619	RP11-603J24.5	exonic_antisense
LNCV6_91224_PI430048170	4.13658	P	3.83946	A	AATAGAATGTCAGTAGTCCACAGCTCTGTCTTATCCTGCTGGAGAGGAATAATGATAGCT	lnc-C3orf33-1:1	chr3	-	155754985	155757336	-	intergenic
LNCV6_9448_PI430048170	1.61082	A	1.78618	A	TCTCAATGAGTGTGTGGTTCTAAATGACTCATAGTCAAGGGACCAAGCATTCATTATGAA	NR_039686	chr9	-	36823538	36823599	MIR4475	intergenic
LNCV6_28297_PI430048170	4.18987	P	3.91239	A	AAATCTCATCCAGGTTTCCCGATTTTTTCAGGTCTTCTGCTCAACTCAGGTACCAGCTGA	ENST00000440479	chr15	-	82710473	82714026	AC105339.1	exonic_sense
LNCV6_13329_PI430048170	3.76525	A	3.15488	A	CCTGAGTTCTTCAGTTTTAATCATTTCATTTTCTACTCTTTTTAGGCACTTTGGCAAAGG	ENST00000424321	chr2	-	104746638	104755755	LINC01114	intergenic
LNCV6_67463_PI430048170	9.16796	P	9.11633	P	ATTTCATGTACAGTGAAAACGCCAAGAGATTCTAGCACCTTCCCTCAGGCACCCAAATGT	lnc-TIMM44-2:1	chr19	-	7972887	7973785	-	exonic_sense
LNCV6_120487_PI430048170	8.15118	P	8.20996	P	AAGCTGTCCTGTCAGATTCTCCAGCTCCTTCCGCAGGTGTTCAGCCTCTGCTTGTAGCTG	NONHSAT045738	chr15	+	62245920	62245989	-	intergenic
LNCV6_28964_PI430048170	1.61755	A	1.80947	A	CTCCTTGTCACGAAAGCAAAAAACAAGATAGCATTAGAGTTCTGAGAACAGGATGTCATT	ENST00000567401	chr16	-	22610531	22612196	RP11-105C19.2	intergenic
LNCV6_37026_PI430048170	9.97264	P	10.2507	P	TGCCTTGTCCAAGTAAAACTGTACCATCGTTTATTCTCTGTGTTGTCAATAAAACACTAA	ENST00000610525	chrCHR_HSCHR5_2_CTG1_1	-	69761566	69762272	RP11-846E15.3	intergenic
LNCV6_13485_PI430048170	5.02834	P	5.00747	P	AGTCAAAATGTACTTCAGGCTTGTGGAGGACCAAGGGCAACAGAGCAAGAATGATTTCCA	ENST00000450325	chr2	-	114122274	114123293	AC010982.2	intergenic
LNCV6_99615_PI430048170	7.99575	P	7.86392	P	TGTGATTTCTGTTTGTCCCCACTTTCACCCTAAATAGTATTTGCTTCCTGCCATTGTCCA	lnc-POLG2-1:1	chr17	-	64503719	64504289	-	exonic_sense
LNCV6_24861_PI430048170	1.63324	A	1.87322	A	CTGGTTGTCATCTTCACACAGAGGTGTTAAAGACTGTATAGAAAACAGCATATTAAAAGA	ENST00000555862	chr12	-	25096868	25100980	RP11-713N11.4	exonic_antisense
LNCV6_112710_PI430048170	9.33582	P	9.44512	P	TTCTTGGAGCTACAAGATTGATTTATTCCTGGGTCACAGCTCTCTCCTCCTAGCTAGATG	lnc-TOP2B-1:1	chr3	-	25572516	25572909	-	intronic_antisense
LNCV6_114513_PI430048170	15.4974	P	15.4118	P	AAACATTGAAGACGTCATTGCCAAGAGTATTAGCAAGCTTGCCAATGTACCTGCTGGTGG	lnc-CLINT1-4:1	chr5	-	157931257	157931563	-	exonic_sense
LNCV6_112444_PI430048170	1.895	A	1.97314	A	ATTTTTAATAAGGAGGAAAGGAGGCTGGGTATTGGGAAGACAACTAATAATATCTGTCTG	lnc-ZFHX3-5:1	chr16	-	72577637	72578083	-	intergenic
LNCV6_113480_PI430048170	12.6605	P	12.539	P	ACATACAAAGATCCTGCATATCTCAAGGACCCTAAAGTTTGTAACATCAGATATCAGGAA	lnc-RIBC1-6:1	chrX	+	53825886	53826309	-	exonic_sense
LNCV6_32577_PI430048170	9.14686	P	9.14469	P	TGTCTGTCTTAGTAATTCTGATTAGTGTACATTCCTCCCCCACCAACCATTTTGAGAGAA	ENST00000588382	chr19	+	37551605	37560874	ZNF571-AS1	intronic_antisense
LNCV6_32784_PI430048170	6.68503	P	6.7467	P	CTCAAACGCCAGCCTCCACCATCCAGGACGATTCACAGGTGAGAAATCTGCAGTGAAGAA	ENST00000594939	chr19	+	50950187	50958789	CTB-147C22.8	exonic_antisense
LNCV6_92193_PI430048170	6.31538	P	6.56063	P	ACCTTTTGTCTCCCAAACAGTTACTATTTTATTTGAAGTGAAGTCCTTGACTTGTCAGGG	lnc-FAM134B-1:1	chr5	-	16710703	16713468	-	exonic_sense
LNCV6_25102_PI430048170	2.42354	A	1.54309	A	AGAGAACTTGGGGATGAACACACTTGCACACTAGTAAAACCAGTTGCATCATTCCCGGAA	ENST00000552806	chr12	-	49954639	49956125	RP11-469H8.8	exonic_antisense
LNCV6_85520_PI430048170	7.66369	P	7.87256	P	TAAATCCTGGCCCACTCTCCAGGGGCCTGTGTATAAATGATGAATGTGTAACTGGTAAGA	lnc-RPRM-10:1	chr2	-	154762394	154932733	-	exonic_antisense
LNCV6_106406_PI430048170	1.51607	A	1.53071	A	CTACCCTTCTAGACATTTTGTGCGTATATGTACACATATGTGAGTAGTAAATGAGCACTT	lnc-KLHL7-1:8	chr7	+	23172788	23174192	-	exonic_sense
LNCV6_80031_PI430048170	11.3511	P	12.0565	P	CCTAGGGAAGGGTTAAATGGCTTTTTATACTATTGCATCTTCTGTATTTACCATCAATTC	lnc-DCAF4L2-3:1	chr8	-	88032015	88034562	-	intronic_sense
LNCV6_81473_PI430048170	9.11199	P	8.99555	P	TTTCCTTTGTCTACTACATCCCAGACTTCAACCTTCACGATGTCATCCGTGGTCTTGTAG	lnc-EDF1-1:1	chr9	-	136807960	136841182	-	exonic_antisense
LNCV6_17527_PI430048170	3.44159	A	3.10279	A	ATGAAGTCGCCCAGTATGGATAATTCAGGTTCTCTAAACATGAATATGCCTTTGGGGGAA	ENST00000509179	chr5	+	88889374	88965872	MEF2C-AS1	exonic_antisense
LNCV6_58640_PI430048170	1.51558	A	1.52948	A	ATTTTATTTGTCACGCAGACACCGGATTGACAAAATATTAGAAGACTTGACACCCAGGGG	lnc-PZP-10:1	chr12	-	9333883	9350817	-	intergenic
LNCV6_75888_PI430048170	11.5133	P	11.5253	P	AAGTTTATTTATGTGAATCAGTCCTTTGCTCCTTCCCCAGACCAAGAAGTTGGAACTCTC	lnc-CDO1-1:8	chr5	-	115831478	115835161	-	exonic_sense
LNCV6_48958_PI430048170	1.52019	A	1.97004	A	AAAGGAGAAGCATCAGCCGAGACCACAGATGAAATTTAAAGTTGTTATGGCAACCAGAAC	lnc-XPO7-2:1	chr8	+	21607599	21610226	-	intergenic
LNCV6_80863_PI430048170	6.99813	P	6.56036	P	GTGGTCTCTGCCTGACTAGTCACTTCTGTATTTAATTCATCCAAAAGACTGTTGCAAAAT	lnc-MAMDC2-1:1	chr9	+	70320136	70322843	-	intronic_sense
LNCV6_50469_PI430048170	1.52273	A	1.54223	A	CCAACATCAAGAAATTGAAGCAAAGTTACTTGTGGATAAACAAAGCATTAGATATTCCCC	ENST00000614608	chr9	-	60943311	60964132	RP11-144A16.8	intergenic
LNCV6_48700_PI430048170	1.52359	A	1.54445	A	GGTCACTAAGATGACAAATTTTAGCGTGTGGTTGTATACATATTTAATTTTGCCTACCTG	lnc-LPA-2:1	chr6	-	160815549	160817351	-	intergenic
LNCV6_65206_PI430048170	13.9548	P	13.6969	P	AGATGCAAGCATTTTGAACTGGAAGGAGATAAGAGAAAGGAACAAGTGATCCAGTTCTAA	lnc-NCR1-2:1	chr19	+	54973816	54974417	-	exonic_sense
LNCV6_88428_PI430048170	3.10998	A	2.18991	A	CCCAGGTATGTATGTGTGTATATATAGACAAAAACTGTAAGAGTCAAAGAAGCTGACTAT	lnc-C1orf196-4:1	chr1	+	14380005	14381388	-	intergenic
LNCV6_103818_PI430048170	8.72841	P	8.60624	P	TTGCCAACAACCCCTTCTTTAAACACAGATACAGCACCCTTTTGTTATGGTATTATTTTA	lnc-RP11-537P22.1.1-2:1	chr14	+	37308457	37369939	-	exonic_sense
LNCV6_116657_PI430048170	1.53835	A	1.5765	A	CTCTCCTGGGGAATTGATGTTACTTAAGATGGTGGTTTGCAAACTTTACCACGCATAAGG	lnc-EMX2-7:2	chr10	+	117725302	117726397	-	intergenic
LNCV6_86677_PI430048170	2.06539	A	1.58472	A	ATGTCTTGACAATAAGAATTTTTAATTTTAATGTAGACAAATATATACATTTTTTCCTTA	lnc-CABP7-1:1	chr22	+	29621694	29668018	-	exonic_sense
LNCV6_112227_PI430048170	6.75309	P	6.57887	P	ATCTTCTTAGAACAAGGTTGGCCATTTTGCATCCCAATTTCTGGGCTACCAGCAGCATGA	lnc-CDK16-2:1	chrX	+	47241453	47242175	-	exonic_sense
LNCV6_49520_PI430048170	3.14614	A	2.68682	A	AAATTTATTACTCAGATTCTACCCTGTCAACCCAGGACGTGTTACTTACACATTTCCCAG	ENST00000598518	chr19	-	46189636	46203062	AC006262.5	intergenic
LNCV6_93783_PI430048170	1.5496	A	1.60238	A	CACTTGCTTGGACTGACAAAGTCTTCATATCACCTAGAAAATTATAATGAACAGGGACTA	lnc-TRIM38-4:1	chr6	+	25925894	25926526	-	intronic_antisense
LNCV6_9444_PI430048170	1.55081	A	1.60534	A	AACAGGCACCTGTGTGTGCCCAAGTGTTTCTAGCAAACACAGGGACCTGAGTGTCTAAGC	NR_037422	chr12	-	1660314	1660380	MIR3649	intergenic
LNCV6_58641_PI430048170	1.60908	A	1.92419	A	AGTACCTCTTTAAAAGAAGACAAGCATGTTTTGCTCCCATGATATCTTATAGTGGCACCT	lnc-CLEC2D-6:2	chr12	+	9346154	9348427	-	intergenic
LNCV6_22017_PI430048170	7.26907	P	7.24862	P	CTTCAGGACTCCATCTCCAGCCTTATGATCTAAAAATAATCCCCAAACCAAAAAATTAGA	ENST00000456242	chr9	-	85786003	85786529	RP11-213G2.2	intergenic
LNCV6_125086_PI430048170	1.56068	A	1.6299	A	GCCATCACATGGCTCAAGGGATATGCATTTTACTGGAGAAATAAAGTGTGAATTACTGGT	NR_038910	chr7	-	100589400	100604038	PCOLCE-AS1	exonic_antisense
LNCV6_14890_PI430048170	4.99782	P	4.8553	P	CGAGTATGTTATTCCTCCCCACAACAAATTAAGGAAGTAACAGTATATGTTTTATAACCC	ENST00000482368	chr3	+	69013941	69048888	CTD-2013N24.2	exonic_antisense
LNCV6_46833_PI430048170	1.56504	A	1.64396	A	CCTTAGAATCAACCAAACTTGAAGGAAGACCATGCAGGAGAAGAATGTGCTACAGCAGAG	lnc-ZP4-4:1	chr1	-	238107735	238108567	-	intergenic
LNCV6_21984_PI430048170	3.3121	A	3.21556	A	CCAGGAGTAACAGCTTTAGCTCCTGATTTTAAAAAATTTATTCTAGGGGTGATACAGGCA	ENST00000585511	chr9	+	82277049	82428480	RP11-15B24.5	intergenic
LNCV6_84649_PI430048170	1.77448	A	2.64645	A	ATTAAGAATTGGCTGCAATAGAAAACTGGTCCTAGATGGTCCCAAGTGGCCCATCATGAG	ENST00000421190	chr13	-	44234118	44243192	RP11-478K15.6	intergenic
LNCV6_124170_PI430048170	5.89033	P	6.17573	P	ATTTATTGAGTATCTTTCATTATATTGCCTCCTAGTTTTATTACTAAAATTAGAGATCTC	NR_047502	chr6	-	95575171	95577451	MANEA-AS1	bidirectional
LNCV6_79799_PI430048170	2.6162	A	3.44614	A	GAGGTCGAGCGCCGCCAGATGCGCAGAAGCCGGGACTTGTACGCCCGCGACAGGAAAGAC	lnc-HGSNAT-1:1	chr8	+	43247190	43247410	-	intergenic
LNCV6_90323_PI430048170	1.57997	A	1.69234	A	CTCAGAAGTGCTGCTTTTCTAAGAAATAATCTAGGTTTGACAGCAACTTCTATAAGCTTA	lnc-MUSK-6:1	chr9	+	110973986	110974548	-	intronic_antisense
LNCV6_24146_PI430048170	1.77075	A	1.6985	A	CTATATCTGTATATTCCACAAGGAGGGATACTATAGAGAGGAAAGAGCTCCTCCATTAAG	ENST00000532553	chr11	-	75596144	75597270	CTD-2530H12.8	intronic_sense
LNCV6_71323_PI430048170	1.58465	A	1.70617	A	CTGCTTTACACTGAAATGCTTTCTCCATGTTTATCCACATTGTTTCTTTCCAAGTAAAAC	lnc-NCOA3-26:1	chr20	+	48275925	48282196	-	intergenic
LNCV6_112942_PI430048170	2.63328	A	1.70812	A	ACAAAGTAGGCAATTATCATTTACAGAAATGTGGCTGGACTGCAGGCCTGGAGCCGATTA	lnc-CDKAL1-5:1	chr6	+	20518884	20519294	-	intergenic
LNCV6_22602_PI430048170	2.70218	A	1.71301	A	GAATCGGTTGTTCTAGAACTAAAGAAGGGAAATGACAATCCGTCTCTTTAGACCTTAGAG	ENST00000600850	chr10	+	13682521	13684874	RP11-295P9.8	intronic_antisense
LNCV6_76294_PI430048170	1.58994	A	1.72112	A	GAGTTGCCTTTGATAAGGCTGCCGTTTGGATGGTGATTTAAAGAGCAAGTCTAGAAAAAA	lnc-BNIP1-4:3	chr5	+	173493090	173498788	-	intronic_antisense
LNCV6_91596_PI430048170	8.39198	P	8.41395	P	TTGCCTTCACAGGAAAGATCATTTTTATATAAGTGGATTCAGCTGCCCCCACTCACAACC	lnc-CHPT1-6:1	chr12	+	101925907	101926480	-	intergenic
LNCV6_121967_PI430048170	10.3526	P	10.4802	P	AAACAATGTCATCCCCAGCCCCAGCCTCAGAGAGGGCTCCTGGAGCAATCTTGACCAACA	NONHSAT077288	chr2	+	230469779	230469861	-	intronic_sense
LNCV6_40863_PI430048170	2.76405	A	2.77714	A	TGAAAAGGAAGTCACATGAAGAAGCAACTTACACGGTGGTCTCTTTAAATAAACATATTG	ENST00000590021	chr19	-	31965642	31966969	CTC-360P9.2	intergenic
LNCV6_123620_PI430048170	4.77855	P	4.42915	P	GTTGACGCTACTGGAGGAGTTTCTCATGTTATATGAATTAAATAAATGCAATCTAGGGAA	ENST00000607216	chr5	-	141100242	141102213	AC005754.7	exonic_antisense
LNCV6_29628_PI430048170	9.14094	P	9.22203	P	TGGAAAAATAACTTTCCTACTGTAAGTCTGAATCTCTTGAACCCCTTCTCCTACCTTCAC	ENST00000561808	chr16	-	81024055	81035734	RP11-303E16.3	exonic_antisense
LNCV6_86152_PI430048170	1.89766	A	1.75803	A	GTGGGTGGGGTCATAAGGAAACAAGACGAGCATTTCTATACCAGAAAATAAGGAAACTTT	lnc-UNC5D-4:1	chr8	+	35200057	35213355	-	intergenic
LNCV6_28674_PI430048170	8.65602	P	8.73362	P	ACTGCTACGGGATCTCCCCTCTTTCTGGAAAATGTTCATTAAACAGGAAACAAACCCACC	ENST00000570022	chr16	-	1713527	1714208	LA16c-329F2.1	intronic_antisense
LNCV6_63388_PI430048170	1.61017	A	1.78544	A	CAGTGAGGCTAACTTTGACAGTTTCAAAGAATATTACAGGTTGTCTTTCAGCCTTGTAAA	lnc-ABCA8-4:1	chr17	-	68989924	68992682	-	exonic_sense
LNCV6_20090_PI430048170	10.5513	P	10.5715	P	CAGGAATTGTTTTCTTTTTCATGAAACACCTCTCTCCTCCCTTATCTCACCACAAAAAAG	ENST00000436714	chr7	-	109322320	109326315	AC002386.1	intergenic
LNCV6_70993_PI430048170	11.0233	P	11.0026	P	TCGGTTGCTAATCAGGGCACAAAGGTAGAGGGTATTACAAACCAGGGGAAAAAAGCAGAA	lnc-BFSP1-4:1	chr20	-	17627503	17658932	-	exonic_sense
LNCV6_59871_PI430048170	2.91228	A	2.54453	A	ACTTTGGTTTTTCTCAACAGCCAGAGGATGTGCTGGGCTTTGATGTCTTCGATGCTGTTT	lnc-XPO4-2:1	chr13	-	20921663	20923233	-	intergenic
LNCV6_22380_PI430048170	8.31923	P	8.36621	P	ACAAATCTTCCTTTGCATTCTTGCTGGAGCCCTTCTCTTATGCCCTTCCTTGGACATTTG	ENST00000451318	chr9	-	132769453	132770212	RP11-295G24.5	intronic_sense
LNCV6_90478_PI430048170	1.62872	A	1.85483	A	GTCCTTCAATCTTGCAAATGCCCAATTAAAAGATTATTATTGTCAATAAAGCCTTGGAGC	lnc-AC009336.1-6:1	chr2	-	176127826	176128467	-	intergenic
LNCV6_121737_PI430048170	1.63467	A	1.88095	A	GCATCATCCTTACAACAATGTTTATATGTACAGACCAAGAAGTCATTATCTCAAACTGAC	NONHSAT074111	chr2	-	124680721	124680916	-	intronic_antisense
LNCV6_105388_PI430048170	1.71191	A	3.43663	A	CCAGTTCCAGTACTGAGTCCTTAAAGGAAACAGTTATGAGAAAATTGTGAGAAATACAAG	lnc-NCDN-4:1	chr1	+	35392679	35397462	-	exonic_sense
LNCV6_72773_PI430048170	1.64303	A	1.91417	A	AGGAGTTCTCTGGATCTGACCTCAAAAGCTAGGCCTGAAATGAATACATTGTGGGTCTCT	lnc-LRRC3B-1:3	chr3	+	26711550	26715453	-	bidirectional
LNCV6_461_PI430048170	1.65984	A	4.13959	A	CACCACTGAAGACAGACCTTTGTCCTGTTGCTTTCCAAACTTTAAATGTGAATTTTTCTT	NR_110784	chr18	-	76622780	76639011	LOC101927651	intergenic
LNCV6_121621_PI430048170	1.5226	A	1.54633	A	CCCCATCAGAGTATTTTTCTGATGGCACGATGCTACTACTTTCTGATATATTTATTTCAT	lnc-RGPD2-2:1	chr2	-	87530235	87531824	-	intergenic
LNCV6_72789_PI430048170	1.51875	A	1.53789	A	CCACTCAGCAACAATTAATGCTAGAATATTGGTTATGTTAGTGAATATGCTTCTTTCCAC	lnc-RBMS3-1:1	chr3	+	30019565	30025149	-	intergenic
LNCV6_29309_PI430048170	4.0701	P	3.90158	A	AAACCTGGGCCACCAGCCTGAAGATCCCGCCAGGGAGAAATAAAGCTCTGTTTTGCTGAA	ENST00000620495	chr16	-	55426797	55427951	RP11-212I21.2	intergenic
LNCV6_119305_PI430048170	14.6459	P	14.7195	P	CAGCGCTCTCGTCTTCTGCGGCTCTCGGTGCCCTCTCCTTTTCGTTTCCGGAAACATGGT	NONHSAT022229	chr11	-	65858094	65858182	-	exonic_sense
LNCV6_69585_PI430048170	1.51363	A	1.52733	A	TGAAGCCCATTTTCCAAGTATTTATTAATTGTCCAAGATTTCAAGGAGTAGAGTCAAGAC	lnc-RP11-204N11.1.1-5:1	chr14	-	97661548	97662766	-	intergenic
LNCV6_95714_PI430048170	5.11622	P	4.7431	P	AGTCTGTAAATATGAACCACACTCTACTGCCCAGTGATGGAGAAACCTACTGACTGTGGT	lnc-MARCH11-2:3	chr5	-	15614617	15615159	-	intronic_antisense
LNCV6_94884_PI430048170	7.0146	P	6.72033	P	ATAATTTGACTGACAGCTATCCTCTCTCTATCTCTTACATGTTCTCCTGGTGCCTCTGGC	lnc-SAP130-1:1	chr2	-	128268689	128290196	-	exonic_sense
LNCV6_26855_PI430048170	1.51691	A	1.53285	A	TTTCAAGAAGTATTAAGGAAGCCAGATCTCATGCCTTACAGCACAGTGGGAAGAACCACT	ENST00000553827	chr14	-	43995781	44384545	RP11-305B6.3	intergenic
LNCV6_9645_PI430048170	1.5183	A	1.86245	A	TCTAGCTTGGAGCCTTGGTAGGGAAGCAAGCTGAGGAGATAGGAGGACAAGTTGTGGGAT	NR_106976	chr11	-	45691703	45691776	MIR7154	intergenic
LNCV6_26464_PI430048170	3.03699	A	3.39009	A	ACAGGACAGCTCTGACATTGTTTTTGTCTTGTAGGATTTGCTCTTTATTTGGTGATGTAA	ENST00000606221	chr13	-	87807634	87811232	RP11-471M2.3	intergenic
LNCV6_111225_PI430048170	2.36174	A	2.80828	A	CATATGGGAAACCAGATACCTGGTAATTTTAATGGAAACAATTGGGGTTTATGTTGCATT	lnc-RBPJ-5:2	chr4	+	26584083	26754227	-	exonic_sense
LNCV6_96990_PI430048170	1.52566	A	1.54984	A	TTCAGAACTAGGGGATTAAAATGTAGAAAACAAGTTTAGGAAGCTCACCTAGGAAAGCAA	lnc-CD109-7:1	chr6	+	74699103	74708722	-	intergenic
LNCV6_125749_PI430048170	10.4563	P	10.3445	P	TCTGCTACAAGGTGGTGCAGGAATATATGGATGCATTCTCAGTTACGCCAACTTCAAGTA	NONHSAT132829	chr9	+	86228814	86228983	-	intergenic
LNCV6_9202_PI430048170	4.50996	P	4.64054	P	AAGGGCCAAAATTCTACCTGGCCCACTACCACAGCAACCTTGGGCATCGTTTTCTTTTGA	NR_039774	chrX	+	110082117	110082218	MIR3978	intronic_sense
LNCV6_19785_PI430048170	1.53532	A	1.57102	A	GGTGCACTATTTGCTTCACACTCAAGAAGTTAATATGGAACCTTAAAAATTGGAACGGAA	NR_038994	chr7	+	54556969	54571726	VSTM2A-OT1	exonic_sense
LNCV6_54894_PI430048170	4.44018	P	4.66483	P	AAGGGAAAATACACCCCAACTCCTTACAGCTCATTTTTTCCCTCATAGGCACAGGAGGAA	lnc-PAQR6-3:1	chr1	-	156253047	156253762	-	exonic_sense
LNCV6_37006_PI430048170	13.4636	P	13.6514	P	GTTGATTAGGGTGCTTAGCTGTTAACTAAGTGTTTGTGGGTTTAAGTCCCATTGGTCTAG	ENST00000387400	chrMT	-	5657	5729	MT-TN	intergenic
LNCV6_51286_PI430048170	7.53986	P	7.66111	P	TGTTTTATGTAATGACTGACAGACGATCTCGCCCAGCTCAGCAATGTGAACAGACACCTT	NR_121621	chr8	-	37516405	37521386	LINC01605	intergenic
LNCV6_107748_PI430048170	7.19444	P	7.06862	P	GGCTTTTCCTGGTTTTGTATTCTCTTTTGTGATTTTGCCCCATACGTGCTTTTGATGTAC	lnc-ZNF320-3:2	chr19	-	52863789	52874237	-	intronic_sense
LNCV6_87539_PI430048170	1.55395	A	1.61353	A	GGTTGAAATGTGTGCACTTTTCCGTGTAATGCTACGTTTCACTTTGTAAAAGCTTAATTT	lnc-SLC35G3-3:1	chr17	-	35211266	35212147	-	intronic_sense
LNCV6_49155_PI430048170	5.88789	P	6.09168	P	TCTCACAACTTGCCTTGCCTGACCTCTGGAGAAAAACTTCAGAAAATATCACCCTTTCTT	ENST00000560387	chr15	+	64701248	64719602	AC100830.3	exonic_antisense
LNCV6_45058_PI430048170	7.38139	P	7.53654	P	TTTTTGCAGGTCTGTGTTTGTCTTGGAGTAAGGATTATTCTCGCTTGCTGGGGTCATGGT	lnc-AC012313.1-1:7	chr19	-	58402867	58408695	-	intronic_antisense
LNCV6_51832_PI430048170	5.42891	P	5.6073	P	CTAGAGATGGTTTTTAGTCTACCATGGTTAATGTTCTTTCCTTTTCTTTTTCAGACAGGA	lnc-ICA1L-4:2	chr2	-	202883588	202884535	-	exonic_sense
LNCV6_30333_PI430048170	8.86933	P	8.75889	P	GTCCTGTTTTTTCCAGAACATAGAAATCTGCTTTAGGCATCTTTGAAATGATCGAGGAAA	ENST00000614165	chr17	+	30899110	30899651	RP13-753N3.3	exonic_antisense
LNCV6_109539_PI430048170	1.56678	A	1.64898	A	TCACCTGTTAAATGCAAATGGAAGACTCGAACTAGAAGAACTTGTAATGATCATTGCAAG	lnc-RAD51AP1-2:2	chr12	+	4567954	4573198	-	exonic_sense
LNCV6_85463_PI430048170	3.45607	A	3.47559	A	CAGTCTGTTCAATAAATCCACATAGATTCTGATCAACATAGTGTCATTAGCCCCGTCCCT	lnc-NRXN1-3:2	chr2	-	51055584	51075268	-	intergenic
LNCV6_24871_PI430048170	1.57188	A	1.66626	A	CTTCAGGATTAACATCAAAGTCTGATGCAAACTAATTTAATCCCCTTGATATTCAGGGAT	ENST00000544399	chr12	-	25882955	25885855	RP11-443N24.4	intergenic
LNCV6_73443_PI430048170	3.88058	P	3.17908	A	TGTAAATGATGATTTGGAGCCACACAAGTAGCCAGACAAATCAGAGTGACAGCCCTCCAT	lnc-ROPN1B-12:1	chr3	+	125679572	125679781	-	intergenic
LNCV6_55966_PI430048170	5.3361	P	5.97041	P	TGAGATATATTATAGCAAGATGGAATAACACAGCTTCCTGCTGGGGCTTCCTGTGGAGGA	lnc-ITIH2-7:1	chr10	+	7573211	7576570	-	exonic_antisense
LNCV6_122774_PI430048170	4.99495	P	5.29443	P	TTTCAATGATCTGAAGAAAGCTCATACTGAAAGGGCCCTCATCTTTGTGTCCCATGGAGC	NONHSAT091739	chr3	-	127722549	127791261	-	exonic_sense
LNCV6_37963_PI430048170	11.3818	P	11.2996	P	GGATTATTTACTCGATGATGGAACTCTGGTGGTTTCAGGAAGGTAAAGTATTTTAGAAAA	lnc-SEC61A2-2:1	chr10	+	12196195	12198876	-	exonic_sense
LNCV6_44455_PI430048170	1.59102	A	1.7232	A	GGAGAATGCATGTTCATTACTAGTGCTTAGAGCATCTGGTAAGGTAACCTCTAATTCTGC	lnc-ALDH7A1-2:1	chr5	-	126194429	126285603	-	intergenic
LNCV6_8896_PI430048170	2.54241	A	1.72565	A	TCACACAGAGGGATGAGTGCACTTCACCTGCAGTGTGACTCAGCAGGCCAACAGATGCTA	NR_039634	chr2	+	87629754	87629834	MIR4435-1	intergenic
LNCV6_50401_PI430048170	11.0435	P	11.1102	P	CTGTAGACATTCTTCCCAGTGTCTCAATATGTTTTGGCATCTTTCAGTAAAAATCTTCAA	lnc-RP3-377D14.1.1-6:2	-	-	NA	NA	-	NA
LNCV6_73223_PI430048170	1.59781	A	1.74319	A	GCAACGAAAAGAAAAGTGCTCAAAAAGTGATAATATACACAGTGTCAATTTGTTCACTGC	lnc-CADM2-4:4	chr3	+	83384454	83437717	-	intergenic
LNCV6_2445_PI430048170	3.765	A	2.78322	A	TTGGAGGCCTCATTCCAGCGCCCCAAGGAGGATTCAAACTGTTGGGGCTGGAAGAACTTG	NR_109848	chr1	+	19312245	19332428	PQLC2	exonic_sense
LNCV6_87465_PI430048170	5.51101	P	5.2858	P	GGGCTTCCTGCCTTAGTTTGTCTTCTCAACCATTCTCTATCAATTTAACCACGTCATTTA	lnc-MKRN3-5:2	chr15	+	23666917	23677462	-	intergenic
LNCV6_119141_PI430048170	1.60396	A	1.76297	A	GTCAGAAAAGTCATGGGACTTACCCTAAATTTAATATAATTTTAGAAGGGAAAACAGCCC	ENST00000623018	chr11	-	8075573	8077781	RP11-236J17.7	intronic_antisense
LNCV6_109780_PI430048170	4.94437	P	4.98277	P	AACCTCTTGGCCTTTGTCTGCAACATCTGGCCATAAATCTATAAAACTACTGCATAAATA	lnc-SLC10A2-2:1	chr13	-	103444619	103444968	-	intergenic
LNCV6_116446_PI430048170	6.43147	P	6.2518	P	GTGGCACAAATCAAGAAAAAAGCCTGCCTTTTCCTGTTAACTAGCATTAGTTTTAGTTTA	lnc-C12orf70-2:1	chr12	+	27453600	27453879	-	intergenic
LNCV6_96463_PI430048170	1.96514	A	1.81871	A	CAGAAAAAGCGTAGCAGGAATAGTTAGAGTGAGGGGGTGGAGAGTAGTACACGTTTTCTT	lnc-ANO5-4:1	chr11	+	22036116	22076468	-	intergenic
LNCV6_115124_PI430048170	5.80088	P	5.99299	P	ACATCTGTAATCTCCCTGCAGCAGAGTCAACTGCATAAGAAACCAAAAGACACACCTGCT	NR_110532	chr3	-	37790089	37861780	ITGA9-AS1	exonic_sense
LNCV6_124058_PI430048170	4.15686	P	4.76107	P	AAAGGCACCATGCCTCTGCGGGATGAAACCCTCCGAGAGGTGTGGGCCTCTGACAGGTCT	NONHSAT112183	chr6	-	35512798	35512938	-	exonic_sense
LNCV6_56629_PI430048170	6.59641	P	6.67961	P	ATCTCCTTTTGTTTCTGCTAACGATCTCTTTGATGATGGCTGTCATGTCTGGGAGCCTGT	lnc-KLLN-2:2	chr10	-	87863570	87864546	-	exonic_antisense
LNCV6_44427_PI430048170	1.89585	A	1.88921	A	GGGAGGATGGGAGAGGGCCATGATAGTTAAAACTAAAAATAAGATTTACTTGGAGAACTG	ENST00000467198	chr3	+	147940004	147943014	RP11-71N10.1	intergenic
LNCV6_22589_PI430048170	1.63763	A	1.89421	A	TTCTGAAGACTGGACAAAGTGCTTGAAAAGCAAATGGAAACATTTTATGAATAACTACGC	ENST00000420634	chr10	-	11097314	11098160	CELF2-AS2	intronic_antisense
LNCV6_56255_PI430048170	1.63937	A	1.90117	A	GATGCGTGTGTGATGGCCTTCACCATTTATATTGTTTTAAACTTGCTAAGCACTAGTTAA	lnc-C10orf10-2:2	chr10	-	44827284	44959689	-	exonic_antisense
LNCV6_115004_PI430048170	1.64907	A	1.93717	A	CTACTTAGAATAGTGTTGTTTTGTTTTAGCAACTGGACATAAAGTGTTTGCCTCTTCACT	lnc-ATP6V1A-6:2	chr3	+	113601355	113603061	-	exonic_sense
LNCV6_11281_PI430048170	1.6512	A	1.94518	A	ATGTTGCCGAGGCCCACAGAGAAGCCAATCTGGGCCAGGATGTACTGCAGCTTACTGTTC	ENST00000443008	chr1	-	110166807	110172489	RP5-1028L10.1	exonic_antisense
LNCV6_15233_PI430048170	1.66031	A	1.97926	A	TTTTCTTCCACTATTTCTATGCTTAGAGAATAATTTCCATTTAGGAGATAGTTATTCTAG	ENST00000609721	chr3	-	138004649	138005122	RP11-461M2.2	intronic_antisense
LNCV6_19789_PI430048170	4.18014	P	4.28603	P	ATTGAGGTGGGTATAGAAGAAGTCAAGGAAAAGCCCCTGTCATGAAGAGTTGGATGGAGA	ENST00000454777	chr7	+	55573171	55588336	RP11-310H4.1	bidirectional
LNCV6_118116_PI430048170	5.83279	P	5.88784	P	AGCAGCTTAAATATACCTTAACATACCCTCTGTGTCACCCCAGAGGCAAACATAGGTCTC	lnc-TLX1-4:1	chr10	+	101209412	101209753	-	intergenic
LNCV6_84079_PI430048170	1.52319	A	1.54998	A	GTCTATTGAGGTTACTTACGGTTTGTAATCAAGTCATGTCACTGGCTTATAGAAAAATAC	NR_038945	chr7	-	155067068	155071557	HTR5A-AS1	exonic_antisense
LNCV6_91781_PI430048170	1.52025	A	1.54322	A	CGAAATGCTAGGACGATGAGGAGGTGATGTGCAAGGAATGACACAATCAAAATAAACAAT	lnc-CTD-2215E18.1.1-5:1	chr5	+	97368775	97370421	-	intergenic
LNCV6_114707_PI430048170	9.14075	P	8.95404	P	AGGTGGGATGATGCTAGCGACTCTTGAGCATGTTTTCCAAAAACCCTATTCGGTTAAGCA	lnc-RP11-1C1.5.1-10:4	chr5	-	10748082	10761101	-	exonic_sense
LNCV6_87621_PI430048170	1.51415	A	1.53033	A	GAATGGTGACATTTCTGATCCTGGAACAGGAGCAAGGTCAAAGGCTTCTTTCTTTGCCAT	lnc-TPO-12:1	chr2	+	2298238	2306115	-	intronic_antisense
LNCV6_15644_PI430048170	6.45086	P	6.13071	P	CTTGCCACTTCACCTAACAATACAGCACAAGCAGCTTCTCATGGCATTAAGAATTGTTTG	ENST00000623801	chr3	+	188178543	188180812	FLJ42393	intronic_sense
LNCV6_49079_PI430048170	1.51227	A	1.52665	A	GGTGTTCAATTCTGAGCTCCAAGGCTAACTATTATTATTAACTATAGTGTGCATCCATTC	lnc-PYDC2-1:6	chr3	+	191546049	191591857	-	intergenic
LNCV6_62979_PI430048170	6.20331	P	6.27653	P	AAGTGTAAATGACTTCTTCATTATGATGGTTACATTAGTGCCCTTTGAAACAGCACTAGA	lnc-HMGN2P42-2:1	chr17	-	42742153	42743158	-	intergenic
LNCV6_45880_PI430048170	1.51211	A	1.52595	A	CTGAACCAGAACCTATCAGTTAACCTTCTTCTAAATTCTTGACCTTTAGAAACTGCAACA	lnc-RNASE10-1:1	chr14	+	20520317	20522180	-	intergenic
LNCV6_52000_PI430048170	1.56237	A	1.52902	A	CTTATCCTGGCTTCAACAGAAGGACCTCCATTTTCATCTGTTTTGAATAAAATGGATACT	lnc-AC013480.1.1-8:1	chr2	-	41730577	41731459	-	intergenic
LNCV6_23268_PI430048170	1.51812	A	1.53612	A	AGATCAGGACGGAATTCCAGAACAAGGATTTTGCTTGAAATAACATCACTACTAATTGTC	ENST00000607952	chr10	-	110475104	110496204	RP11-525A16.4	intergenic
LNCV6_51416_PI430048170	1.51909	A	2.58525	A	CTTGTGAAGAGTGGAAACAAATATTAATCCCCTTCAGAGAGTAAAGGACATTATGAATTG	NR_024472	chr10	-	45099475	45154596	RSU1P2	intergenic
LNCV6_9706_PI430048170	1.52007	A	1.53943	A	TTCCTCTAGAAATGCATGACCCACCCTGAGTTTTGGTGGGCCATGCATTTCTAGAACTCC	NR_106763	chr21	+	39447009	39447069	MIR6508	intergenic
LNCV6_122097_PI430048170	1.52199	A	1.54337	A	ACACATTATTAAAACCTATTATCTTAGGTCCTTTTGGACAAGGAGGCAGCAACAAACTCC	lnc-C20orf112-2:1	chr20	-	32350903	32357607	-	intergenic
LNCV6_20948_PI430048170	1.52726	A	1.55405	A	TTTCAACAGATTTGGGAAGGGACCCAAAAGATGACTAAAAGCATCTGCATTTTAACCAAA	ENST00000522086	chr8	-	63466225	63470124	CTD-3046C4.1	intergenic
LNCV6_82991_PI430048170	6.23727	P	5.97786	P	TACAAGAACCACCATGATATCCTGGGCTGCACTTTGAACTTTCATAACTATCTCCCCTGA	lnc-KCTD19-1:1	chr16	-	67263795	67278009	-	exonic_antisense
LNCV6_86491_PI430048170	1.53211	A	1.56406	A	TTTCCCAGATAATTCCCATTTTAACTCCAACTCCAATGATGTCAGAACTATAGTTAACAC	lnc-SLITRK1-7:1	chr13	-	82754658	82761127	-	intergenic
LNCV6_46805_PI430048170	1.53327	A	1.56708	A	AGACCAAATGCCTTTGTACCATGGAGAGAGAAATGACTCATTGGAATGCTTCTGTTTTTC	lnc-RGS7-1:4	chr1	-	240739373	240743649	-	intergenic
LNCV6_54510_PI430048170	7.09096	P	7.16503	P	TGGCACAATTTGTTAGTATAAACGGCCTACTTGTTGTCTTCATTTAACTTGATTTTCCCC	lnc-WNT2B-2:1	chr1	+	112396258	112398817	-	intronic_sense
LNCV6_121613_PI430048170	1.95967	A	1.58093	A	GAAACCTCACAATACCCTGACAAAAAAGATGTTTTACCCAGGACAGGTTTTTAAATTTAG	lnc-POLR1A-2:2	chr2	-	85973546	85976529	-	intergenic
LNCV6_33631_PI430048170	7.6926	P	7.63064	P	AAGAATATTTTCTAAGACCCCGAACTCCAGATATGCGATGGGGCAAATCCTGAAGCGTAC	ENST00000625115	chr21	+	7430760	7465784	CH507-254M2.2	intergenic
LNCV6_106_PI430048170	10.9564	P	10.9513	P	CCCACAACCTTTCTGGATTGATAGTTTGTGGTGAAATAAACAATTTTAGTTTGTTTGGAG	NR_039988	chr22	+	40032331	40036577	LOC100130899	intergenic
LNCV6_90407_PI430048170	4.87739	P	3.9636	A	TATGAATGCAGAATCTACCTTCTCAAACCCTACTTCTTGGGACACATCATCCGGGTCAGA	lnc-CT47A1-2:1	chrX	-	121024963	121026563	-	intergenic
LNCV6_119677_PI430048170	9.01868	P	9.00716	P	CCCACGCCTCAGCAGCAGCCACCCTTGAATAATCACATGATCTCACAGCCAGTCCCGGCT	NONHSAT028904	chr12	-	57280357	57280522	-	exonic_sense
LNCV6_98451_PI430048170	5.03169	P	5.75856	P	TTGCAAAAGAAATGATTCCTGGAGATCACCTTCATCACCACGCTGCTCTACATTCTCCAG	lnc-MAL-2:1	chr2	+	94991879	94994362	-	intergenic
LNCV6_89826_PI430048170	12.1354	P	11.8055	P	TTTGCATATGACCAGCACTGACTGAAAGGCATGTGTAGCTGCAAACACTGTTGCTTTTTT	lnc-CTD-2215E18.1.1-4:1	chr5	+	97035881	97037510	-	intergenic
LNCV6_101926_PI430048170	8.48117	P	8.42553	P	ATTCTCTTATGTGGCAAACGTGGCCAACCTGGGGACTCTGGCCTTAAGACCAACGGGCTG	lnc-ANKRD18A-4:1	chr9	-	38486858	38488338	-	intergenic
LNCV6_75925_PI430048170	5.60797	P	6.11187	P	TTATGCAGAGAAACCCCAAATCTGGGGCAAAGCCCTCCTGTTCATTTTATCTCACACAAG	ENST00000509456	chr5	+	124919947	124921598	RP11-284A20.1	intergenic
LNCV6_16178_PI430048170	8.32072	P	8.41232	P	TTAATGATCTGGGAAGAATAAATCCTCAGATCCTTGCCCATGTGCTCACTTGGCTCCAGA	ENST00000507156	chr4	-	71821305	71823980	RP11-545L5.1	intergenic
LNCV6_77664_PI430048170	3.64581	A	3.31555	A	TATGAAACTTAGAAAGCAAGAGAGGGGGAGAAGGGAAGTCAGGGAAGGCCTCTAATCCCA	lnc-HDAC2-9:1	chr6	-	114274169	114275133	-	intronic_sense
LNCV6_81994_PI430048170	3.15849	A	3.48699	A	TTATTTAAGAGGAAAAAGAGGATGGATATAAGCTCATGGCCCTGAAATAAGAACCAGATG	lnc-BEX1-3:1	chrX	-	102808442	102916992	-	intergenic
LNCV6_29625_PI430048170	6.44722	P	5.7997	P	TACTGTCTTTGTGAGGTTTTGGTGAGTTAGTAAGTAGGCTTCCCTATCATTAAGAAAAAG	ENST00000623577	chr16	-	80982319	80984094	RP11-303E16.9	intronic_sense
LNCV6_117899_PI430048170	2.68982	A	1.72595	A	TCATATCTAGATGATCATAGGGACAACATTGGGAAAAACGGGCCAGAAGTGATAGCCTGG	lnc-TGFB1I1-2:1	chr16	+	31483137	31485616	-	exonic_sense
LNCV6_86393_PI430048170	2.51495	A	1.72812	A	AATAGCACGGGCGCATGCAAATGAACCATTGAGCCGAAGCTTCCTTCGGGTCTGCTGCAG	lnc-KRT80-8:1	chr12	-	52032963	52038163	-	intronic_antisense
LNCV6_87725_PI430048170	2.9761	A	1.73084	A	TTGTCTTCGCTTTAGTTTGTGTCAAAGTGACTCAAAGTTACACAACACTGGCGGGCGACT	lnc-ADRM1-1:1	chr20	+	62300257	62302758	-	bidirectional
LNCV6_71300_PI430048170	15.5771	P	15.6104	P	ATTCAGGAATTCAGGTCAGGAATTCACTGACTACCTTGTCAAGACCCCATCAGAGTCTCT	lnc-ZMYND8-2:1	chr20	-	47160837	47161700	-	intronic_antisense
LNCV6_12311_PI430048170	1.59713	A	1.74056	A	ATCTGAATTCCTGGAATGTGAGCTAAAAGCAGTAGGTGGGTGAGAGTTTTGTGAGGCGTT	ENST00000619113	chr2	+	307683	309424	RP11-356M6.1	intergenic
LNCV6_102597_PI430048170	5.91473	P	5.24693	P	GTGCTTAGCTTTTCACACACTTCGTCTTCTTTAATCCTCACAAAGATTATGAAGATAGTT	lnc-RARS-8:1	chr5	+	168406257	168410180	-	exonic_sense
LNCV6_88589_PI430048170	3.74396	A	3.5166	A	AGAAGTCGATCCCAACTTTGACACTCTTCGAAGTGGCTATATCAATGGCTGTGGCTTTGA	lnc-PNLIPRP1-1:2	chr10	+	116670080	116675421	-	exonic_antisense
LNCV6_114581_PI430048170	8.39775	P	8.26747	P	GAAGGAAATATCTCCAGGCAGTCCATCTGCTTCAGAAACTAGGCTAAATTTAAAAAGAAA	lnc-CTC-554D6.1.1-1:1	chr5	+	112827212	112829954	-	exonic_sense
LNCV6_62495_PI430048170	2.58155	A	2.88532	A	AAAGAGGCTCTCAGCATCATCGGCAACATCAACACGAACACCGTCAGCACAGCTACGGGG	NR_003260	chr15	-	99790155	99806927	DNM1P46	intergenic
LNCV6_24254_PI430048170	1.60344	A	1.7617	A	CAAAAATTTGGTATAGTTAGGGAGACTGGGATGGAGAAGTCCATTTAGCTTTCTATGTTT	ENST00000624168	chr11	-	87718667	87721233	RP11-720D4.2	intergenic
LNCV6_82840_PI430048170	2.75457	A	3.3818	A	TCTACAACAGTTGGTTTGATGAAGCCACTCTCTTGGTCAACAATGGCACAGGACTGGTTT	lnc-LINC00273-19:1	chr16	-	35232411	35235984	-	intergenic
LNCV6_38361_PI430048170	1.60616	A	1.77113	A	TTGTGTATTGAGTACTTTACTGCCTTATGTAAGTTTCAGCAAACACCTATTACTGTTTGG	lnc-CR392000.1-1:1	chr9	+	136263924	136267237	-	intronic_sense
LNCV6_63387_PI430048170	1.60709	A	1.77433	A	ACTATCACTGGCGAAACAGAATTCTCAACAAGTATCTATTCCTTTGAATGTTTGGATCAA	lnc-ABCA8-3:1	chr17	-	68986607	68989141	-	exonic_sense
LNCV6_46247_PI430048170	3.43002	A	3.0321	A	ATCTCCTGACTGCTCTTCGCAACAAACCTTGCAATTTTCTGTCTTGAATCTGTTTCCTGT	lnc-BNIP1-2:1	chr5	+	173295150	173297667	-	intergenic
LNCV6_99257_PI430048170	7.22699	P	7.34238	P	TGTTTCCCATGTCAAGTCCAGCCCCAGACTGACTTTCTGAGGTCACAGACGGAGCCTCAC	NR_026874	chr1	-	916817	919692	LOC100130417	intergenic
LNCV6_13368_PI430048170	1.91948	A	1.84596	A	TACCGAGGCTTACTGGTTTTAAAAGAGGAGATGTCAAACTAAAGAATGGAGAAGAATTTT	ENST00000414300	chr2	-	107385632	107542649	AC096669.2	intergenic
LNCV6_32290_PI430048170	6.01264	P	5.83222	P	TATACAGGTGAATTTTGATAGTCATGATGGGCTTATCGGTAGGATTTCTGGTAGCAAGCA	ENST00000590606	chr19	-	20125377	20150548	CTC-260E6.6	exonic_antisense
LNCV6_55260_PI430048170	1.63433	A	1.88328	A	CAGTGACTTTGAGGAATCAGGCTTGAAATTCAAATCCTGTTATACTCTACATAGACAATA	lnc-UCHL5-8:1	chr1	-	190216951	190226196	-	exonic_sense
LNCV6_84820_PI430048170	4.53586	P	4.06137	A	GCTGTTCCAACCGGGTCACCCTGGCTGAATTGAAGATAACTTATAAAAAGCCACATCTTG	lnc-CALM3-4:1	chr19	+	46582690	46582929	-	intergenic
LNCV6_29019_PI430048170	7.02163	P	7.26913	P	AATTTCCTCCTGCATCATTTTTCTTTTAGTCACTTGTCCTTCTCTGAGCCCTTCTTTGCT	ENST00000569881	chr16	+	27643199	27644663	AC002551.1	intronic_sense
LNCV6_32105_PI430048170	5.45116	P	5.49513	P	TGTCTCTCCTGAAGTCTTATTCCCTGGTCTAAATAATTCTTGCCTGCCAATCTATCAACC	ENST00000613300	chr19	+	9721903	9722410	CTD-3116E22.8	intronic_antisense
LNCV6_120797_PI430048170	7.53947	P	7.87117	P	TAAGCAATAAAGTTTGGGGTGATGACAAATGTTTCCAGGCCATCGGTGTCCTCTCTCTTG	NONHSAT054078	chr17	-	45263078	45263177	-	exonic_sense
LNCV6_22762_PI430048170	1.65136	A	1.94804	A	AGATCAAGCTAGTGAGTGATGTAACAGCTGATTCAAAGGTATTAGAAGCCTTGAAATTAA	ENST00000450980	chr10	+	38247922	38333155	RP11-672F9.1	intergenic
LNCV6_11178_PI430048170	1.65371	A	1.955	A	TCACCTTCACTGCAACAAAGAAGGGTTGTTAAAGCTGGACACAGTCATATTACTAAAAAA	ENST00000623609	chr1	-	95260822	95264029	RP11-57H12.5	intergenic
LNCV6_101590_PI430048170	12.1914	P	12.1556	P	ATCTATTGTGAATGCGCTGGTTGGCTGGGTTCAGTAATAAATATGTGAGACCTTTCATTT	lnc-BTG3-6:1	chr21	-	17500476	17512529	-	bidirectional
LNCV6_118142_PI430048170	1.52994	A	1.57172	A	GATGAAAGTAATCTGAGGTCTTCTTAGGTGATCAAACATGAATAAGGAACTCAATTTTGG	lnc-KIF2B-1:1	chr17	+	53583320	53584660	-	intergenic
LNCV6_69746_PI430048170	1.52243	A	1.55039	A	CAAGGTACTATGACATACTACATACCACCTATGCAGAGGAACATGTGACAAGAAGCTATG	lnc-RYR2-6:1	chr1	+	238323082	238371995	-	intergenic
LNCV6_72117_PI430048170	2.33009	A	1.54696	A	TTTTGTTTTGTTTTGGAGAGCCTCTAGGAACTTGAAAAATACATATGCCACACTCTTAAG	lnc-POM121L7-1:3	chr22	-	21113522	21121691	-	exonic_antisense
LNCV6_72927_PI430048170	1.51794	A	1.54009	A	ATAACGTTTCCTGGAGGAAAACGTTCCGACAATGAGCGTTCCAACAATGAAGGGATCTGT	lnc-PTH1R-1:1	chr3	+	46872694	46875670	-	intergenic
LNCV6_126094_PI430048170	1.51567	A	1.53497	A	CTGCAGAGACATCTGGAAATGTGGATTGAGGGTGGAAATAAAATGAAGATGTCCTGAAAA	NONHSAT138062	chrX	-	103776576	103832257	-	exonic_antisense
LNCV6_68480_PI430048170	6.91624	P	6.27921	P	GCCAGGTTTCAAACCTGTGGTAGCATACAGAAGATAATTGGTTATTCTTATTTTTGTCGT	lnc-RHOG-3:1	chr11	-	3760140	3762960	-	exonic_sense
LNCV6_19271_PI430048170	7.48417	P	7.41926	P	AGATTGCCAATCTACAGAAGCTACATCAGAATTTCACCTTGGCCCAGCTCACCTGTAACT	ENST00000435116	chr6	-	158397885	158398561	RP11-732M18.2	intronic_antisense
LNCV6_47751_PI430048170	1.51226	A	1.52827	A	AACTCCACATGCTCCATGGGAGCTTAAAAGCCAACATCCTACAATCATGATGAAAACCGG	lnc-PDGFD-3:1	chr11	-	103699357	103700653	-	intergenic
LNCV6_35446_PI430048170	1.51084	A	2.76697	A	ATGAGCAAAATGTTCAACTATTCCAAATGGGCTGAGTGAAAATAGGTTTTCTGAGCATCC	ENST00000364540	chr3	+	86125216	86125287	snoZ40	intergenic
LNCV6_49560_PI430048170	3.95548	P	4.07592	P	TATTTTTGTTTTAACAGAGAAAATGTATCCACATGCTACGTGTTTGATTAAAAATTACAA	lnc-UBC-1:1	chr12	-	124858582	124878003	-	exonic_sense
LNCV6_46888_PI430048170	6.60006	P	6.2534	P	CTAAATGTTGCAAAGGGGAGGTATTCGTGTTGATAATAAAAGACACATGGTTCTGATGAA	lnc-UNC80-2:2	chr2	+	209709953	209710812	-	exonic_sense
LNCV6_84526_PI430048170	8.25176	P	7.54581	P	TTTTCTGCCTCTCCTGATCTCTTAGCCTTGTATATCACTCAGGGTACCATGACAATGCCA	lnc-LRRC8B-4:1	chr1	+	89636324	89636628	-	intronic_sense
LNCV6_102305_PI430048170	3.45444	A	3.91483	A	CTCCTATGTATTTGAAGCTGGATTTGTGAATGAAAACTTTGTCACATTGTTCACGTTTGT	lnc-ZNF701-2:1	chr19	+	52797663	52840267	-	exonic_antisense
LNCV6_44085_PI430048170	3.37501	A	1.54701	A	TTCTGTCTTCTTGGTGAAATGACCATTGTATCATTATAGAATGCCCTTCTTTATACCTGG	lnc-UBR3-1:2	chr2	+	170104333	170105045	-	intergenic
LNCV6_112687_PI430048170	8.25948	P	7.70679	P	AGGCACCTGCCGGGAAGGTTCTGGTAACATCGCCTCTTCCCTTTTGTTGTCTTGGTCCCA	lnc-RP11-432B6.3.1-5:1	chr3	-	159791382	159791659	-	intronic_antisense
LNCV6_126486_PI430048170	3.15459	A	3.02396	A	AAACAGTTTGGTTCCAGCATCAAGAAAGAGGAAGCTGTTGTGGTCTGGGACCTAATGAAC	ENST00000623126	chr17	-	8013327	8016378	RP11-1099M24.9	exonic_antisense
LNCV6_28995_PI430048170	13.7731	P	13.68	P	CCGCTGTTGGGAGTCCTTTAAGTGCATGGTAGCAAGAAATAAAGGGATATATGAAAGCCA	ENST00000613406	chr16	-	25106569	25107102	RP11-266L9.8	intronic_antisense
LNCV6_118495_PI430048170	3.81102	P	3.43479	A	GAGGGAGTTCTCAGGAGAGTGTTCATCAATTATTGAATAAAAGCGATTGCAAACCTCAAA	NONHSAT006099	chr1	+	148328999	148344636	-	intergenic
LNCV6_79639_PI430048170	8.8329	P	7.75139	P	AGAGCTCACAACGACCTGGGGCTGAGGACAATGTCCTCAATGAGATCGTGAGTATCTTGC	lnc-PEBP4-2:4	chr8	-	23022885	23027634	-	intergenic
LNCV6_93388_PI430048170	1.53531	A	1.5725	A	GGTAAGAGACAGATGGTTTATACTTCTGTTGCCTATATGAACAAGTACATTTTCTTCAAC	lnc-MFSD9-16:1	chr2	-	103491699	103513661	-	intergenic
LNCV6_105609_PI430048170	1.53776	A	2.84935	A	CATAGGTTATAGATAAGGAAGCAGGACCGGAAGAGTCTACACATGAATATTAATCAAGAA	lnc-CEP97-2:1	chr3	+	101720135	101720633	-	intergenic
LNCV6_31977_PI430048170	6.54832	P	6.64386	P	TCAGTCCCCCTGGGGCAGCGACCAGATCCTGGCTGGGGCAGCACCGGGACAGGCCCTCTC	ENST00000624421	chr19	+	1576939	1577086	AC005943.6	exonic_antisense
LNCV6_114904_PI430048170	1.54797	A	1.60114	A	CAGCAATCTCAAGAATTACTCCAACTGAGTCACATTCTGGAAATGTGTTTGGACTATTCA	lnc-PYDC2-2:2	chr3	+	191753166	191759703	-	intergenic
LNCV6_36648_PI430048170	5.50412	P	5.58832	P	AGGCAGACCGGCCTGGGATTCCTGCCTTCTAGGTCTAGGCCCGGTGAGAGACTCCACAAA	ENST00000618317	chrGL000225.1	-	135634	135717	AL671532.4	intergenic
LNCV6_97066_PI430048170	5.25354	P	5.62116	P	TCCTTGATCATCCAGCCAGAACCATGTCCTATGCCTCTTGCAGACCAGATTAATGATCAT	lnc-AL033381.1-14:2	chr6	+	928266	941787	-	intergenic
LNCV6_77903_PI430048170	1.55185	A	1.60973	A	GGAATTGCATGTCATACATTAACACCAAGAACAAGTTTGTGCTTCCTTGAAGGTACACAT	lnc-SERAC1-11:1	chr6	-	157780857	157816890	-	intergenic
LNCV6_14922_PI430048170	1.5542	A	1.61556	A	CTCTTTCACAGCCTTACCTTTTCATATGGAGGAAGAAAAAACCCATTTCTATAAAGCTAT	ENST00000488545	chr3	-	72097728	72100957	LINC00877	intergenic
LNCV6_67081_PI430048170	1.56577	A	1.64685	A	GCATTAAGGTAGTAAGACTGAATTGTTGAATTCATGTTCAGAAACCTATAATCGTACCAC	lnc-CYB5R2-5:1	chr11	-	7630801	7635245	-	exonic_antisense
LNCV6_106434_PI430048170	9.88104	P	9.95714	P	TGGGCTGTGATTCTGAGTATCCTATTGTCCAAGGGAGCCTCTCTCCTCAGCCTCCACGGA	lnc-CLEC4G-1:1	chr19	-	7731038	7732205	-	exonic_sense
LNCV6_123412_PI430048170	5.87485	P	6.17103	P	ATTTTTCTTTATCATTGCGATCACCATCTGAACGTAAGGAGTGCACTTGTTTGGAAGTTC	NONHSAT101069	chr5	-	37812677	37814089	-	exonic_sense
LNCV6_46384_PI430048170	1.56985	A	1.65925	A	AGCATGCAGCCGGCAGAAGATCTGGATACCACAGAGACTGAGATTCTACATGTGTTCAGA	lnc-SLC20A1-2:1	chr2	+	112678709	112681079	-	intergenic
LNCV6_97238_PI430048170	1.57082	A	1.66239	A	AAGAAGCATTTTAATGGAGAGACTTTTTGTGATGCGTGTACAGAGGACATTATTAGTGAA	lnc-AZI2-1:2	chr3	-	28138448	28140737	-	intergenic
LNCV6_30388_PI430048170	1.57193	A	1.66647	A	GTAATGTGGGCAAATTGATGATTTCTCAATGTCATATGAAGTGTGAATAAAGCACTTGAG	ENST00000577556	chr17	-	34725509	34726170	RP11-212E8.1	intergenic
LNCV6_26241_PI430048170	4.03743	P	3.53924	A	TCCCACCCTGGCTCAAAAAGCAAAGAAAAGGGAGTGGCTATCAGAAAATGGAAGAAGAGA	ENST00000435067	chr13	-	45680184	45701184	LINC01055	intergenic
LNCV6_19813_PI430048170	2.12821	A	1.67649	A	AAACAGAACAGAACTCAGAATCTTACTACGCTCACTCTGCAAAATAAAAGCAGTACCTGA	ENST00000424036	chr7	+	63393788	63422046	RP11-340I6.3	exonic_antisense
LNCV6_25442_PI430048170	1.70659	A	1.92464	A	TTACGAATGAGGAACACTGCAAGGCAGTATCTTAGAAAGGCATTCCTGGCACAATTTCTT	ENST00000547370	chr12	+	89882665	89937143	RP11-654D12.2	intergenic
LNCV6_31146_PI430048170	11.1195	P	11.2607	P	AGCAAGGATGCATTACGGGGGTAATTTTAAACCGATCGATAAGATTTTTCAGAGAAAAAA	ENST00000624417	chr17	-	81395609	81397144	RP11-1055B8.1	exonic_antisense
LNCV6_9890_PI430048170	9.79852	P	9.87506	P	AAGGTCAGGGTTGGTAGGGGTTGCTGTTGCTGTGAAAGCTGAGCCTCTCCTTCCCTCCAG	NR_106881	chr3	-	48549960	48550021	MIR6823	exonic_sense
LNCV6_95637_PI430048170	1.58114	A	1.69548	A	GTCACTTGCTTTAATCAAATAAATATTTACTGGTGTGACACAAGCAAACACCTGAAGCTT	ENST00000488348	chr3	+	84884936	84893379	RP11-735B13.2	intergenic
LNCV6_96177_PI430048170	4.29517	P	4.9857	P	CAACTGCCCCCAAATTTATAATCCAGGGTTCCAGCTGAAATCTCTATAAACAAAGCTGAT	lnc-PSMC1-1:1	chr14	+	90288956	90289386	-	exonic_antisense
LNCV6_124096_PI430048170	4.7837	P	5.143	P	AAGTGATCACAAAATTTTCAACATCACAGTCTAAAATAAAAACCTGCCTCTTGTCTGCCT	ENST00000455005	chr6	+	44073913	44077952	RP5-1120P11.3	intergenic
LNCV6_119851_PI430048170	1.58562	A	1.70713	A	GTCTTAGGAAGCTGACTCTAACATGAAAATTTAGAGTTGGATCTTTTGCTGACATATTGA	NR_104118	chr13	+	18905438	18926741	LINC00408	intergenic
LNCV6_8801_PI430048170	6.73803	P	7.13418	P	AATCACTGTTCAGACAGGCGGAGACGGGTCTTTCTCGCCCTCTGATGAGTCACCACTGTG	NR_031613	chr8	+	128150115	128150188	MIR1208	exonic_sense
LNCV6_110074_PI430048170	11.368	P	11.3701	P	TGCACAGGACAACGGCTGCATTTCAACAAGGAAGGACACCTCCTGCTCCATTCTCCACTC	lnc-OR4F6-4:1	chr15	+	101562535	101562974	-	intergenic
LNCV6_19192_PI430048170	1.59159	A	2.83109	A	CAAACAAACCAACCAACTCATATCATGACTTAATGGTGTGAGACCTCAGTAAAAACTTTA	NR_038987	chr6	-	142966420	143037582	LINC01277	intergenic
LNCV6_12255_PI430048170	5.66848	P	5.21554	P	TTCAAAGTGAGGCTGGGGTTTTGAAATGCTAGTAATTAAGGGGGAAGGTCTATCCCATGC	ENST00000417786	chr1	+	246605873	246608102	RP11-1086F11.1	intronic_sense
LNCV6_87109_PI430048170	1.59933	A	1.7479	A	TAATTTGTACATTTACCAGAGCTACAGTAAGGTGCTGGTGAAGGCTGATTGCCCTGGTTG	lnc-C18orf21-3:1	chr18	+	35852633	35852863	-	intergenic
LNCV6_51530_PI430048170	1.60224	A	1.75677	A	ATCTTTAGAGATGTCCTCGGCTAGGCACTAACTAGTAACCTGTTAACTAGTGACCTGTGC	lnc-SLC22A12-1:1	chr11	+	64651294	64656311	-	exonic_antisense
LNCV6_101573_PI430048170	2.94731	A	2.86589	A	AATTATCAGGATGATGGAGTAGAGATCACTTTCAGGAAAGATCACCTTGAGGCCTGCCTC	lnc-C6orf183-4:2	chr6	+	109309306	109336417	-	exonic_sense
LNCV6_110385_PI430048170	4.70735	P	5.00978	P	TATGACGTCTGGAGGATTCAGGAGGGTGTATGGGGTCTCAAGGACACAGCAGTCCCGCTT	lnc-SCN1B-4:2	chr19	+	35012987	35014365	-	exonic_sense
LNCV6_36839_PI430048170	4.92736	P	4.58918	P	TTAGGGTCACACCCACCACTGGGAGATAACTATACAATCTACTGTCTTTCCTAACGTGAT	ENST00000362295	chr9	+	94175952	94176043	MIRLET7A1	exonic_sense
LNCV6_88089_PI430048170	1.60661	A	1.77291	A	GCTGACTTAAACTGCTACAATTTATTGAGTGCTTATTTGCATGCCAGAAACACTTAATAC	lnc-TMEM75-14:1	chr8	-	127358997	127490556	-	exonic_antisense
LNCV6_74610_PI430048170	7.28678	P	7.22677	P	GTGTGTTTTAAGTATGATGACCCTAGTTTTATTGGAGGTATATATCTACCTCCTTTTGCT	lnc-NAP1L5-4:1	chr4	-	88855509	88936422	-	intergenic
LNCV6_44452_PI430048170	1.61283	A	1.79821	A	CAACAGATAACCACCTTTAACTCCTGTTTAGGTGGTCTTCTATACGGACATGCTTGACAC	NR_015379	chr19	+	15828946	15836321	UCA1	intronic_antisense
LNCV6_26303_PI430048170	1.80846	A	1.87822	A	AGGAAATGGCGTTAAAGAAAACGGACACTTCACTGTCTACTTGTGTCAGAGCTTCCCCAT	ENST00000601572	chr13	+	51454164	51468373	INTS6-AS1	bidirectional
LNCV6_113430_PI430048170	10.2597	P	10.3025	P	CCTTAGAATCCAGAGTGGTATCAATTCAGTGAGTGTTAGTAGATTTGAAACTTCAGTTAT	lnc-ZBTB33-1:1	chrX	+	120273126	120273526	-	intronic_antisense
LNCV6_24695_PI430048170	11.6987	P	11.6106	P	CGCCTGCTTCACCACCTTCTTGATGTCATCATATTTGGCAGGTTTTTCTAGACGGCAGGT	ENST00000602946	chr12	-	6537794	6538370	RP5-940J5.9	exonic_antisense
LNCV6_27539_PI430048170	6.7154	P	6.60598	P	CAGGTTTACAAGTTGAAAAGTAGCAGTCAATGTGCTACAATGGATGGATTTGATGTAAAA	ENST00000594169	chr15	+	21368459	21370627	RP11-32B5.8	intronic_antisense
LNCV6_21153_PI430048170	1.52733	A	1.56609	A	CAGAGGGTAGGACTCAGCTTGTAATATGTCCTCCATACATTTTATCGAACATTATTAATT	ENST00000517884	chr8	-	90806474	90859240	RP11-662G23.1	exonic_antisense
LNCV6_68176_PI430048170	1.90421	A	3.13742	A	TTATTTTACTTCTATATGTGTATATGCACACACAAACACTCGCAGGCCTAGACCCACACC	lnc-FILIP1L-2:1	chr3	-	99830140	99876173	-	exonic_sense
LNCV6_102118_PI430048170	6.23314	P	6.43803	P	GCAAATAAAAGCAGGTCATTCACTCTTTTTTCTCATCACCCTCTAACTTCCTTTTGATTC	lnc-CCT6A-1:2	chr7	+	56076602	56079747	-	exonic_sense
LNCV6_78547_PI430048170	1.51574	A	1.53742	A	CTGGATGTGACCACAGTGTTTATCCTCTGCCATGAGGTAGGAAAGCTGCTCAACAGTGTG	lnc-ZNF727-9:1	chr7	+	63931140	63931968	-	intronic_sense
LNCV6_52751_PI430048170	1.50968	A	1.66907	A	TCGGTATCCTATCAGAGGGAGAGTTTAGAATAAATAACATGCAGTTTGGAAGCAATTCAA	lnc-ARL15-2:1	chr5	-	53670080	53672245	-	intronic_antisense
LNCV6_126232_PI430048170	7.86796	P	7.72109	P	TTCATCTGTAGCATTCAAGACTTCAAACTGGTCCACAACTCCCAAGCCTGTTGCAGATCT	NONHSAT139801	chrY	-	26198330	26208148	-	intergenic
LNCV6_57582_PI430048170	2.11106	A	2.1158	A	TAGGAAAAGGAGGTGCTTTCAGCATAGGAACAAATTTTAAAGTCCTTGACCCATAGCTTT	lnc-MS4A18-1:2	chr11	+	60699656	60709065	-	exonic_sense
LNCV6_43274_PI430048170	3.72119	P	3.48727	A	CATACATAATGTAACTGGCATTAGTGGGGGAAGACCATTTCTTTACAAGAACCAAAAGGG	ENST00000425435	chr1	-	56823679	56826920	RP11-378I13.1	intergenic
LNCV6_31722_PI430048170	3.03253	A	3.65318	A	GCATCTGATTACATGCATCTAGAAGGCCCTAAAAAAGGAAAAACATATCTAACATCCTTT	ENST00000591869	chr18	-	60630167	60902726	RP11-325K19.1	exonic_antisense
LNCV6_90156_PI430048170	1.50908	A	1.52353	A	TAATAGCTACCAACCATTGTGTCTAGGCATTGTACTACTCATTGAGTATCAATGAGTATA	lnc-RAB19-3:1	chr7	+	140231348	140256935	-	intergenic
LNCV6_118882_PI430048170	1.79696	A	1.52632	A	GAGGGCACTAGTGAGACTTTATACAATGGAATAAAATAACAAAATGTGCTGACAGCATTT	lnc-AGAP10-3:1	chr10	-	46199276	46202619	-	intergenic
LNCV6_98971_PI430048170	1.51148	A	1.52728	A	CCTTTTCAGCTGTTCTCTACTTAAACTACCTAATAAGTAAGGACAGATTGTATGACTACA	lnc-MANEA-12:1	chr6	+	94220640	94251379	-	intergenic
LNCV6_15514_PI430048170	7.50582	P	7.8318	P	CCTGCCACTATTACACTGCCATAGAGACCCTAGGATAAAAATACAAGAAAAATCAATTAG	ENST00000608818	chr3	-	179583262	179583762	RP11-15L13.4	exonic_antisense
LNCV6_119252_PI430048170	3.77963	P	2.67438	A	TCATCTTGGTCTCCTACATTTACATTGTCATTGCCATCCTGAGAATTCGCTCTGCTGACG	lnc-OR9G4-1:1	chr11	-	56802075	56819647	-	exonic_sense
LNCV6_58225_PI430048170	10.6615	P	10.4414	P	GATTCCTCTCTCCCATTACCTTGCAGACCTGTTTATTGTCTGCATTTGATTCCCATGATT	lnc-APOA1-2:1	chr11	-	116867687	116873672	-	exonic_sense
LNCV6_40241_PI430048170	1.52247	A	1.54665	A	TTCCAGGATAAATAGGTCACTGGGTTTTCATTGCTTATCAATGAAGTTCCCAAAAAGATC	lnc-ADAMTS9-2:1	chr3	-	64889901	64893035	-	intergenic
LNCV6_29774_PI430048170	3.49071	A	2.65551	A	GCACGTGATGACCTTGCCAGGTACAGACAGACCACAGACTGTCCTATACCACCTCATCTC	NR_103774	chr16	+	88731179	88741425	LOC100289580	exonic_antisense
LNCV6_61995_PI430048170	4.73126	P	4.05153	P	ACTAATGGGCATTAATTAGTTGGCCACTGCCTTGTTTATTACAAAACAGGAACATCTCAT	lnc-FOXB1-10:1	chr15	+	60558079	60558401	-	intronic_antisense
LNCV6_35388_PI430048170	5.32428	P	5.15219	P	ATGTTAGTGCCACCTGTCTGGGCCACGGAGAACCCATGATGGAACTGAGAATCTGAGGAA	ENST00000391230	chr6	+	51464690	51464765	SNORD66	intergenic
LNCV6_60963_PI430048170	5.26729	P	5.68513	P	TTACCATATATCAAGAGAAGACAAGTCTCCCAAGGAGGGTAAGAAGGGCAAGAGAAGAAA	lnc-EXOC5-4:1	chr14	-	57044645	57044960	-	intergenic
LNCV6_86723_PI430048170	1.54114	A	1.58624	A	GTCTGTGTTCAAATTGTGTGTTCTTTCTGGTAGCTTCGTTCAAACCAGTAACCAGTCCGT	lnc-AL078585.1-12:1	chr6	-	163334637	163334893	-	intergenic
LNCV6_41589_PI430048170	1.54367	A	1.59206	A	TAGCTTTAACCCTGGAGTACCCTAAAGGTGGCAGTTTTGAAAATGTGGATGGCACAGTCT	lnc-MYO3A-1:1	chr10	+	25901274	25905409	-	intergenic
LNCV6_60830_PI430048170	6.63361	P	6.8182	P	CCTCAGGCAAGCCTTTCAGAACTAATGCCTGTTGTAATTCCCTTATTTCTTATGTGATTT	ENST00000515218	chr14	+	40954898	40975877	RP11-129M6.1	intergenic
LNCV6_123742_PI430048170	1.56212	A	1.63596	A	TTCCATAAATAGGGCACTTATTACATTTTTAATATGTGGATTGATTCAGTTAGTATAAGA	NONHSAT106110	chr6	+	730765	730928	-	intergenic
LNCV6_16722_PI430048170	5.43562	P	5.25489	P	AAAGAACATCTGTGAAGAGCAGTTTCTGGTGTCCCTGAGTAACCCTTTTCTAACAATTCA	ENST00000508955	chr4	+	169981747	169993806	RP11-6E9.4	exonic_antisense
LNCV6_123184_PI430048170	1.56434	A	1.64287	A	GCTCTCAGAACTTTATGGTCACTCTGCATTCAATACTGTTTCACTGTCAAAGTATAATTA	NONHSAT098515	chr4	+	141081914	141082000	-	intronic_antisense
LNCV6_11173_PI430048170	1.56639	A	2.73404	A	AACAGAAAAATTCAGAGGGCGTCATTCACGTGTACAACGTGGAGGGTGAAAGAATGAGCT	ENST00000419846	chr1	-	95174124	95233979	RP11-57H12.3	exonic_antisense
LNCV6_105235_PI430048170	1.56737	A	1.65146	A	CTGGGAACGGCCTTTACCAACAAGACTAAAAGTTAATTGGAAGAATATCAGTTCCAGGTA	lnc-BPIFA2-2:1	chr20	+	33187390	33188292	-	intergenic
LNCV6_53083_PI430048170	10.1872	P	10.317	P	TGCTTAATCTGCCAGCCAGGGATCCAGAAGCACCATCTCCCTGTCTGCATTCTGATCACC	ENST00000449143	chr6	+	20212087	20317739	RP11-239H6.2	exonic_antisense
LNCV6_46141_PI430048170	7.36724	P	7.51512	P	ATTTTTGTGATTTCTGCACATGATCCTTCCCCACACCATCAACTGGCCTTCTTGATGTGT	lnc-C10orf11-1:1	chr10	+	75426113	75430508	-	intergenic
LNCV6_108051_PI430048170	5.54371	P	5.17763	P	TCTCTCTGTTGACATCAGCTGGACCTCTGCCAGACACTTCTATCTGGGAGGGACGCTCTG	lnc-C2CD2L-1:4	chr11	+	119106749	119107696	-	exonic_sense
LNCV6_93644_PI430048170	1.57255	A	1.66768	A	CCCCAATACAAAACAGTTAAGTCATAGTGGAAGAAAGTTTGGAATTCCAGTAACTGTAAA	lnc-PFKFB2-1:1	chr1	+	207039076	207041930	-	intergenic
LNCV6_63197_PI430048170	10.6162	P	10.6118	P	GTATGGCAAAACTGTGAAAGCATTTAAATTAAAATGTCCCTTCCTCTGCATTGAAATGTC	NR_038458	chr17	+	50866678	50868371	TOB1-AS1	bidirectional
LNCV6_102614_PI430048170	1.57562	A	1.67859	A	AATCAAGAAGAAAACCAGGGGAACTACAGGAAAAATATCAACATAAAAATGGATATAGTC	lnc-CIAO1-3:1	chr2	+	96165185	96165774	-	intergenic
LNCV6_25899_PI430048170	1.57658	A	1.68136	A	ACTAAAACATGCCAGAGAAGCTCAGGTGGGCTGTGAAATAAAAAAGCTGAACAAGAGGAG	ENST00000624414	chr12	-	130775694	130776546	RP11-989F5.4	intergenic
LNCV6_10602_PI430048170	1.57866	A	1.68717	A	TCTTTAATCATTGGCTCAGTAAGGGTATAAATTAAATGATATCAGATTAAGAGCAAAAAC	ENST00000411815	chr1	+	23907111	23907885	RP11-4M23.3	intronic_antisense
LNCV6_119242_PI430048170	7.75139	P	8.03397	P	AATCCTCCAATACTCCTAGAGTTTTATGTTCTTGTCATTCTGCCTCCCTGTCAGTGGACA	lnc-FAM180B-2:1	chr11	+	47602805	47611134	-	intergenic
LNCV6_96347_PI430048170	4.92695	P	5.09664	P	GCATTAGAGTTATGCTGGGTTTGTTTGGGATTAAAATGGCATTAGGTGAATCCTAAATTT	lnc-STRN3-11:1	chr14	-	31145170	31146450	-	intronic_sense
LNCV6_55869_PI430048170	1.5841	A	1.70313	A	GTCTCCATCATGGACTTCTTGTAATAAATCTAGATCTAAACAGGCAAGGGAAAAATAGAA	lnc-LARP4B-2:1	chr10	-	942134	942643	-	intergenic
LNCV6_73889_PI430048170	9.5269	P	9.65286	P	ACTGTGGTTCAAGTCCTGTCCCCTCCTAAGAACAATATTAATTTTAATGAAGTTACGTAC	lnc-PYDC2-7:1	chr3	+	191372146	191373107	-	intronic_sense
LNCV6_100488_PI430048170	1.59099	A	1.72244	A	ACTAAAAGAACTTGGGGAAAAAAGCAGCCAATTGTGAAATTAAGATAACGTCATGGTTTC	lnc-SPOPL-9:1	chr2	+	138307318	138307970	-	exonic_sense
LNCV6_71103_PI430048170	1.79742	A	2.00848	A	ATAATCCCAGAGACCAGTGGAGATGGAGGCTCGTTTTCTGGCAGAAAGAACAAAAGGAAA	lnc-RP11-410N8.4.1-3:2	chr20	+	32510006	32511863	-	exonic_antisense
LNCV6_105790_PI430048170	17.7694	P	17.7076	P	GTGTTTATGGCAAGCCACTTTGACAGACATTATTGTGGCAAATGTTGTCTGACTTACTGC	lnc-RETN-1:1	chr19	+	7665716	7666476	-	intergenic
LNCV6_94034_PI430048170	5.61603	P	5.75203	P	GCCTCCATGACCATCTCTGGACTCCAGGCTGAGGACGAGGCTGATTATTAGTGCTGCTCA	lnc-IGLL5-3:1	chr22	+	22856761	22857038	-	intronic_sense
LNCV6_15506_PI430048170	3.18797	A	2.95919	A	CACTTGGTAAACAGCATTTAACCATTAAGAAAGTCATTAATAAAGTTCCTTGTGCTCTCC	ENST00000421498	chr3	-	178748988	178801936	RP11-385J1.2	intronic_antisense
LNCV6_54667_PI430048170	3.75481	A	3.28785	A	TTGGTGGTACTCAGAAAGGCAGCTTGGAGGAAATACTTGAAGGGTGGATAGGATTTTGAT	lnc-POLR3GL-8:1	chr1	-	148942686	148944366	-	intronic_antisense
LNCV6_123258_PI430048170	4.159	P	3.44313	A	CTTCGCTAAGAGCAGAGTGCTGTTTCTTCTGTTTTTTGTTTTTCATCATTTATGGACAAA	lnc-MTNR1A-5:1	chr4	-	186621914	186623193	-	intronic_sense
LNCV6_19853_PI430048170	2.59731	A	3.45433	A	TAAAATGCTACAGAACCTTTAGGGCTAGCAGCCGTCTCAGAGGACTTCTGATGCAATCTT	ENST00000413094	chr7	-	69187833	69189318	RP11-3P22.1	intergenic
LNCV6_21577_PI430048170	2.26331	A	1.82907	A	ATGGGTGTTATTACAGCTTCATTACCACACGTCTCAGGAGAGAACACGGTGTTCTAGGAT	ENST00000534006	chr8	-	143833270	143834063	RP11-299M14.2	intronic_antisense
LNCV6_114423_PI430048170	3.83852	A	4.08778	A	TTATAACCAGAGAGAAAAGGCTGTCCCATGTTTTAGGGCTAATGAACGCTTGCCAATGGC	lnc-C6orf195-16:1	chr6	-	2468441	2472995	-	intronic_sense
LNCV6_60769_PI430048170	1.62492	A	1.84754	A	CCCTTGGTCTTGAAGTTCTAGTTCAAATAGTGAGATTCAAAATGCCTATATGAACTTTTC	lnc-RP11-187E13.1.1-2:1	chr14	+	31800856	31850095	-	exonic_sense
LNCV6_60929_PI430048170	1.62632	A	1.85187	A	ATGGTTGGCTTGGATGATTACTGTAGTGGACACACTGTAAGCAGATATAAGCTATCCTTT	lnc-DDHD1-6:1	chr14	-	53165372	53165640	-	intergenic
LNCV6_75243_PI430048170	1.63411	A	1.88599	A	AGCCTTGAGATGACCAAGAAACATCCCTATGAGTTATGGACAGAGTTAGGGAGGACAAAG	lnc-CCT5-19:1	chr5	+	9319753	9319986	-	intronic_antisense
LNCV6_4038_PI430048170	1.64951	A	1.94446	A	AGTTCTGCAACAATGAAGTGATTTACCTAAGTGTTGATTCTGATTGTTGTGAGACCAATA	NR_033760	chr6	-	52739462	52745159	GSTA7P	exonic_sense
LNCV6_112027_PI430048170	1.65416	A	1.96005	A	TGTGGGAATGGCTAAGTCCTGTCTATGACAGTCACACGAAATAAAGTGTTCTGTGCTCCA	ENST00000562989	chr8	+	142089827	142091619	RP11-953B20.1	intergenic
LNCV6_106478_PI430048170	5.83037	P	5.98777	P	AGAGTCTCCTTCATTATCGGAATTAACCAGACAAATCACTCCACCAACTAAGGCCATGCA	lnc-AC006156.1-11:1	chrY	-	10198503	10199102	-	intergenic
LNCV6_102764_PI430048170	5.18404	P	5.16188	P	TGTAACTGCATTTGGTGGATCGTGCTGAAATACATCGCATAGGCTTGTAAACTCAGTGCT	lnc-NDNL2-2:1	chr15	-	29381770	29569985	-	exonic_sense
LNCV6_96950_PI430048170	5.65849	P	5.9445	P	TCCTGAGAGGAGAGTTTCCTAAAGAGAAGGAAGAAACTCGGACTTCCCTCCTGTTATGTT	lnc-AQP1-1:2	chr7	+	30984080	30993254	-	intergenic
LNCV6_55502_PI430048170	1.59336	A	3.00225	A	TGCTGGGTGATAAGGACTGAGGAAATGAATGAGTAGAAGGTGGGTACAGAACACGAATTA	lnc-KCTD3-8:1	chr1	+	216098457	216100283	-	intronic_antisense
LNCV6_95514_PI430048170	3.19634	A	3.69537	A	AAGGGATCATATTCTTCTCTCCACCGCAGGTTCCTTAAGCCATGGCTTAAGATGAGTTCT	lnc-NPR2-1:5	chr9	+	35776645	35780432	-	intergenic
LNCV6_40342_PI430048170	1.507	A	1.52162	A	ACGCACATAGATTATATCCAGGAGGATGCAGTCAATACTTTCTGGGTCCTTTTTAGGTTT	lnc-AC131097.4.1-3:3	chr2	-	242056047	242084229	-	intergenic
LNCV6_64696_PI430048170	1.50714	A	1.52175	A	TGAGACATCTAGCCAAGAAATCCTCTAACCAAGGAACTCAACATTCAAGAAACCCACCAA	lnc-HAUS5-2:2	chr19	+	35585924	35587432	-	intergenic
LNCV6_86809_PI430048170	1.50846	A	1.52366	A	CAAGGGAAACAAGGAGTGATCAGTGTTTAACACAGAATAAATAGTCGTTAAACTCTTAGA	lnc-TECRL-11:1	chr4	-	64596876	64687095	-	intergenic
LNCV6_118173_PI430048170	4.00743	P	4.05294	P	ATTAATTGATTGTTATTACTGCCGCCTTACAGCTGCTCTAAGGAGCCGTCTGCCACATTT	ENST00000564261	chr1	+	5492978	5494674	RP1-58B11.1	intergenic
LNCV6_97984_PI430048170	6.76192	P	6.48692	P	CTCTTTTGATTTGACAATGCCGCCTTACCAAAACTTTTCCTGTTCCTCCTGCAGATTTGT	lnc-ZNF487P-3:1	chr10	+	43430841	43431869	-	intergenic
LNCV6_35902_PI430048170	11.686	P	11.6958	P	TTCTCAGCGACAGTTGCCTGCTGTCAGTAAGCTGGTACAGAAGGTTGACGAAAATTCTTA	NR_002440	chr15	-	66502810	66502910	SNORD16	exonic_sense
LNCV6_63350_PI430048170	1.51445	A	1.53298	A	TCCTATAAGGGGACACTAGCAAGAGCAATGGTTTAGAAATGGAATGAGTGGAAAGTGGAG	lnc-AC037487.1-9:1	chr17	+	65137430	65158791	-	exonic_sense
LNCV6_119341_PI430048170	4.30618	P	1.96182	A	GTAAAAAGCAGAACCCAAGAGGTTTCTGATAAGGAGAGTGATGATGGAGCATATAGATCT	NONHSAT023191	chr11	+	76787633	76789398	-	intronic_sense
LNCV6_93851_PI430048170	1.68293	A	2.04863	A	TCAGCAGCCTGCAGCCTGAAGATTTTGCAGTTTATTACTGTCAGCAGGATTATAACTTAC	lnc-AC073416.2-3:1	chr2	+	90235080	90235366	-	intergenic
LNCV6_68302_PI430048170	1.52174	A	1.5462	A	TATATTATTACAGGACTAACTGTGCGGAGGAAGAAAATGACTTTGCCACGCTTAGCATGT	lnc-GPX6-3:1	chr6	-	28593407	28597535	-	intergenic
LNCV6_14108_PI430048170	1.52632	A	1.5553	A	GAGGTGGTAATAGACACACACAAAACTTGTTAATTGCTATACAAGAAGCATGTGCTTTAA	ENST00000601136	chr2	-	199867396	199909158	AC073043.1	intergenic
LNCV6_5130_PI430048170	7.24848	P	7.32351	P	GGATTGAAAAACAGCCTCTTCACTGCTATCCAAATAGATTTGATTTTGCATCCTATCATT	NR_002308	chrX	-	56736787	56737584	UQCRBP1	intronic_antisense
LNCV6_109231_PI430048170	9.35983	P	9.26082	P	TATCATACCTGGAATGGGGTCTGACACTTGATGTGAGACCTAGGAAAAGGCCTGAAGATT	lnc-BTAF1-2:1	chr10	+	92118663	92119164	-	exonic_sense
LNCV6_117215_PI430048170	1.53004	A	1.56298	A	AGACTTAGTCAGAATGAAACATGTTTCTGGAGAACAGGAAGCAAGGCCACATGCTGAGCA	lnc-PMAIP1-7:1	chr18	+	59927394	59986227	-	intergenic
LNCV6_91328_PI430048170	1.53418	A	1.57206	A	AGGCATTTAAATTGCCATTTTATTTAAATTTATGTCCAAAGATACGGCGGAGAAAGGGCC	lnc-C9orf116-8:1	chr9	-	135349953	135350569	-	intergenic
LNCV6_51464_PI430048170	6.84115	P	6.62273	P	GTAGCAGGCCAGGTACAGCGGACACTTGCTGATGGGGGATTCCAGGAGGTGGGATTTCAA	lnc-THAP10-2:2	chr15	-	70851426	70853525	-	intronic_sense
LNCV6_124542_PI430048170	5.20722	P	5.26381	P	TCTGTTTGACACATCTGCCATTTCTGATCTGAACACAAGTCCCATCATCTCTTTTGTCTG	lnc-CFB-1:2	chr6	+	31959190	31959958	-	exonic_sense
LNCV6_10762_PI430048170	6.20304	P	6.16577	P	ATGATGTGGTCAAATTAACAAGAGGCAGAGGCCGGAAACAAGGAGAGTCAGCAATTACCA	ENST00000458207	chr1	-	39522280	39537282	PPIEL	exonic_antisense
LNCV6_46810_PI430048170	5.95847	P	5.80387	P	AAGACACGGCGCTATCTATGGCCTGAATATTTGTTATCTGTTGAAATCCTAACCCCGAAG	lnc-TSTA3-1:4	chr8	-	143620637	143632843	-	intronic_antisense
LNCV6_11937_PI430048170	8.70493	P	8.99854	P	TCAGGAAACTCACTCCTTTGCTTACCCTCTCTCCACTTTTAAAAATAACGATATAAATGC	ENST00000435021	chr1	+	204663872	204664613	RP11-23I7.1	intronic_antisense
LNCV6_88300_PI430048170	11.92	P	12.0919	P	TTTATTAGCAACTAAATGATTTATGGCACACGTACCCCGCCGTCACAATTACGGCGTCTC	ENST00000610122	chr7	-	5426277	5428927	RP11-1275H24.1	intergenic
LNCV6_74214_PI430048170	1.54956	A	1.60602	A	ATGTATACATAAGCTGTGCGTATAGAATACATATGTATACATAAGCTGTGCGTATAGAAT	lnc-QDPR-1:2	chr4	-	17458612	17460409	-	intergenic
LNCV6_6933_PI430048170	1.80224	A	1.61791	A	ATCTACAGCATGAGGAACACAGAACTTAAGGATGCTTTGAAGAGAGCAATGACGAGGGTC	NR_045005	chr11	+	59748811	59749581	OR10V2P	exonic_sense
LNCV6_56254_PI430048170	5.90572	P	6.23266	P	GTGAGTTAGAAAAATAAAAGATAGTTCCCTTCTCCAAGAGCTGGAAGATTTGAAAATGGT	lnc-TMEM72-2:1	chr10	+	44806442	44808223	-	intergenic
LNCV6_48243_PI430048170	1.55684	A	1.62334	A	CAAAAATCAGAAAGTCAAAGAACAACAGAACTCATTTGACTGTATGGGGCCTAAGAACTT	lnc-REG3G-2:1	chr2	+	78542165	78566029	-	intergenic
LNCV6_18869_PI430048170	1.55943	A	1.62882	A	ACTGAGCTCCTGAATCATTAGGATGGACGCGCCATCAACAGAATCTGCTTTTAGTGGAAT	ENST00000429137	chr6	-	88298950	88421033	RP11-459O1.2	intergenic
LNCV6_9640_PI430048170	9.26093	P	9.44374	P	AGGGGAGAATGAGGTGGAGAAGCCCAGGTTCTGAATCCCCTTCCCTCACTCTTCTCTCAG	NR_106792	chr1	-	43364647	43364715	MIR6734	exonic_sense
LNCV6_40191_PI430048170	1.56274	A	1.6389	A	ATAATATCAACATTCAACCCTCGAGTACCTGAATGTTGTATCGCACTGCTGGACAAAGCA	lnc-GADD45A-1:5	chr1	+	67955425	67975572	-	intergenic
LNCV6_98670_PI430048170	2.91087	A	2.29945	A	AAAGCTACAGCTTTCCTCTGACATTAAATTTCTTCCACTTCCTCAACTGACTCTGTAGCT	lnc-C3orf30-19:1	chr3	+	117670246	117670524	-	intergenic
LNCV6_7645_PI430048170	1.86913	A	2.85367	A	CTACATTCCTTTTTCTATTAAATATGTAAACGACAATAAAACAGTTTTGACTTGAAAAAA	NR_001447	chr16	+	56617460	56618818	MT1L	exonic_sense
LNCV6_73831_PI430048170	2.10202	A	1.65295	A	CAAAATGCAACACGCCAAAGTGGTTGTCTTTCTAAGTGGGAAAATGATAGGCAACTTAAG	lnc-ATP11B-10:7	chr3	+	183297668	183298501	-	intronic_sense
LNCV6_36431_PI430048170	1.56881	A	2.18225	A	TCTGTGCCTGGATACTTTATACGTGTAATTGTGATGAGGATGGATAGCAAGGAAGCCGCT	ENST00000583214	chr1	-	33332431	33332541	AL513327.1	exonic_sense
LNCV6_82555_PI430048170	6.79361	P	6.82131	P	AGATGACAAGCATTTCCTCTGTCAGGAGAGACATCCATGCCACTCCAGGGCCCTCCCCAT	lnc-CLEC16A-5:2	chr16	+	10901800	10902037	-	intronic_sense
LNCV6_37351_PI430048170	5.3653	P	5.54895	P	TAATACAGAGGAATAGCAACTCATGTGGGGTTAGGATCAAAAGTGAGCATGTAACACAAA	lnc-PNMA2-1:1	chr8	-	26365289	26371129	-	exonic_antisense
LNCV6_110260_PI430048170	7.16748	P	6.94362	P	TCTTTAAATCTATCCACTTGTGTTGTCCTCATTGTCCTCACCCTAATCTAGGCTCACATA	lnc-PIK3C3-13:1	chr18	+	39739710	39740132	-	intergenic
LNCV6_123748_PI430048170	1.58012	A	1.69028	A	TAATGCTTGTTTGATTCAGAGAGTGGGCAAAAGGAGAAACTCTTTGCGCAAGTGTGCCCT	NONHSAT106121	chr6	+	734263	734425	-	intergenic
LNCV6_98687_PI430048170	5.60496	P	5.7897	P	TTATTACCCAAGGTCTCTTCCACCCTGGAGGACACAACAATTCATCCTTACTAGAAATGA	lnc-SLC25A36-2:1	chr3	+	140879725	140881334	-	intergenic
LNCV6_98541_PI430048170	6.67881	P	6.89634	P	TGAAACCTGTTCTTCCTGGTGGTGAGGGTTTGCCCCTTGACTCCGGAAAGCAGAGACCGT	lnc-GAL3ST2-1:1	chr2	+	241774106	241774454	-	intergenic
LNCV6_101757_PI430048170	1.5862	A	1.7081	A	TTCTACACTGGTTTGAACTGAGAGCAATGGACCTGAGACCATTCTTGAAACCAGGTATAC	lnc-CADM2-5:2	chr3	+	83218133	83273340	-	intergenic
LNCV6_48383_PI430048170	6.02954	P	5.9279	P	AGAGTTCTTTAAGAAGGTATGACTGAGAGGTCTCCGCTTTTCCTTCTTCCTATTAAAAAT	lnc-RP11-44L9.1.1-8:1	chr16	+	73770749	73775283	-	intergenic
LNCV6_71137_PI430048170	6.35781	P	6.66632	P	ACATATGTTTAAAGCATACAGTACCTGGACTCCATGAACGGGGAGGATCTGCTTCTGACA	lnc-FAM83C-1:2	chr20	-	35303793	35304656	-	exonic_sense
LNCV6_1946_PI430048170	1.59384	A	1.73006	A	TTCCATTTCAGTCTGTCAAGTTTTTCAGGCATGAATACTGTAAGCAAGAAGAGAAAAGTT	NR_110547	chr14	+	58828287	59017328	LINC01500	intergenic
LNCV6_68700_PI430048170	1.59633	A	1.73769	A	GGAAACACTTTCTCTGAAAAAAGACATAAAACAATTGAAAGTCAGCAGTGTCTTTCTTGC	lnc-C11orf74-7:4	chr11	+	38676093	38681592	-	intergenic
LNCV6_14444_PI430048170	4.65712	P	4.46342	P	TCACAGGAAAAATGCTCCACGTTTAGCTCCATGAACTTCAGACTTAAACAGCATCACTGG	ENST00000412193	chr2	-	242025183	242026176	AC093642.4	intergenic
LNCV6_11803_PI430048170	2.74491	A	3.61202	A	AAGACTGAAAGAGGCCAAAAAGAGAAGCTGTGTGGTAGGACTGTGTGATGACTCATCCTA	ENST00000567486	chr1	-	179926641	179941796	RP11-533E19.2	intergenic
LNCV6_85688_PI430048170	9.92669	P	9.96315	P	TGGCCTGCCTTTCTCCATCCACCTCAGCAAATTTGCTGTTTCCTTATTAATGTATTCTCT	lnc-C3orf77-4:1	chr3	+	44399113	44404507	-	exonic_sense
LNCV6_23724_PI430048170	1.60568	A	1.77137	A	AAATGAAGGCAAAGGGAAACTGTTGACAATCCTTTGAAGTCATGAATATACAAGAGCATG	ENST00000511073	chr11	+	28902281	29063821	RP11-115J23.1	intergenic
LNCV6_125673_PI430048170	1.60751	A	1.78032	A	GGGTACTGAGAAGGACATACTGTATTAATCATGCCTTCTTATTGTCTGTATTTTCTAATG	ENST00000566968	chr9	+	33697459	33700986	RP11-384P7.7	intergenic
LNCV6_30827_PI430048170	12.2455	P	12.1408	P	TTCTTCTTTTTGTGGCTGTGGACACCTTTCAACACTGCCTTCTTGGCCTTTAAAGCCTTC	ENST00000602890	chr3	+	161429112	161429613	RP11-3P17.5	exonic_antisense
LNCV6_17623_PI430048170	6.31791	P	5.8379	P	TAGATTTTCCTATCAATAGAGGGCGTCCTCGAGTCATTGCAAATCCTGGTGTCGTTAAAC	ENST00000515003	chr5	-	98771080	98772778	RGMB-AS1	intronic_antisense
LNCV6_121622_PI430048170	1.61642	A	1.81376	A	CCTCTGTTTAAAAAGCTTCAACTGTAATAAGGCCACTTACCAAATGACAACAAAACAACA	NR_110236	chr2	+	88538719	88575610	LOC101928371	exonic_antisense
LNCV6_4536_PI430048170	2.56576	A	1.83008	A	AAATGTGGAGAAAGCTTCTGTAAGAAAACAGATCTCAGATAGCATCAGAGCACACACACA	NR_045983	chr20	-	46456492	46457643	ZNF663P	intergenic
LNCV6_55065_PI430048170	2.16071	A	2.23069	A	GGAAGAAAACTCTATACTTCAATATTTTACTGCCCAAGTCACCAAAAAGCCTCTCATAAA	lnc-ILDR2-3:1	chr1	-	166958059	167033485	-	exonic_sense
LNCV6_115018_PI430048170	1.62909	A	1.86743	A	CCCTTCTAATTCAGGAGAAGAAAAAAGAAAACTACCTTATCAATACAACAAGAAGTCAGG	lnc-ST3GAL6-6:1	chr3	+	99177377	99185767	-	intergenic
LNCV6_29388_PI430048170	9.97507	P	9.93004	P	TGAGCTGTATTATTGGGTCAGCCTTCTAAGAGCTTCCCTGCCTTAGTTCTTCCCTTTTAG	ENST00000562656	chr16	+	65233056	65432820	RP11-256I9.3	intergenic
LNCV6_15396_PI430048170	4.4327	P	3.92647	A	AGAGAATTAAGTAACTGGTCGAGGTTGTATCAGTAAGAAGGGAGCACGGAACAGATTCAA	ENST00000496842	chr3	+	158740426	158743336	RP11-379F4.4	intergenic
LNCV6_115186_PI430048170	5.14647	P	4.84377	P	CTGGATCACAGCAGGCCCCACCAAAGCAACAGGATCCCTAGGACGGAAGTCACTAAAGGA	lnc-BAIAP2L2-2:1	chr22	-	38128160	38129506	-	exonic_sense
LNCV6_61031_PI430048170	4.79937	P	4.39149	P	AATGTGACAGGGATTATAGGATTCCAGAGGACAGTGTATTTGAGCTCAGACTTAAAAGAG	lnc-FAM71D-1:2	chr14	+	67241434	67272059	-	exonic_sense
LNCV6_11899_PI430048170	1.64975	A	1.94656	A	TTCAATACGTCTCAGCTCCTAGACTTGCTGAAGCCGACGGAATAAAAGAACCTCTCAACA	ENST00000415359	chr1	+	201035096	201043073	RP11-168O16.2	exonic_antisense
LNCV6_109239_PI430048170	5.07971	P	5.12288	P	ATAATTACCCATGGACTAACCTCATCCCTATTATTCTGCCTTGCAAATTCCAACTACAAA	lnc-CYP2C8-5:1	chr10	-	94774155	94774633	-	intronic_antisense
LNCV6_99972_PI430048170	9.41264	P	9.35722	P	GGCTGTGCGCAGTGGCTCATGCTATACTTTTTATGTTATTTTAGAGTGTTATTTTACTTT	lnc-RNF146-1:1	chr6	+	127296189	127299223	-	intronic_antisense
LNCV6_61717_PI430048170	1.52628	A	1.56949	A	TTCATACTTACCCACCGACAAAATTTTCATCCAGCTATGATATATAACATGCCTTTGCAA	lnc-AC114546.1-10:1	chr15	+	35181547	35182635	-	intronic_antisense
LNCV6_23213_PI430048170	1.52425	A	1.56254	A	ATCACTCAGCTTCTATTGCAGATGTGAAGTTTAGCATTTCTTTGCTCACTCTTTTACTGG	ENST00000458489	chr10	-	101704652	101708401	RP11-190J1.3	intergenic
LNCV6_116848_PI430048170	7.5829	P	7.46874	P	GAACATGAGCATCAGAAGTGAGACTCATGAATATTCAAATCAGCACAATTGGTAGTGGCA	lnc-PKP1-1:1	chr1	+	201399603	201403766	-	exonic_antisense
LNCV6_26973_PI430048170	1.63495	A	1.53756	A	AGTGATTTTTGGCCATGTTGAAGTCATGACCGGTTTCCCTGGGAAGTCAACAGAAGTTTG	ENST00000555946	chr14	-	56880818	56893159	RP11-1085N6.5	intergenic
LNCV6_37011_PI430048170	9.35047	P	9.21859	P	AGTATAAATAGTACCGTTAACTTCCAATTAACTAGTTTTGACAACATTCAAAAAAGAGTA	ENST00000387429	chrMT	+	9991	10058	MT-TG	intergenic
LNCV6_113638_PI430048170	1.50548	A	1.52043	A	ATTCTACCTAATTAAAATGGTTTTGTTAAGTAGTAGTAATAGTAATAATTATAATATCTG	lnc-FAM75A6-10:1	chr9	-	64370372	64372571	-	intergenic
LNCV6_64168_PI430048170	8.12925	P	8.00529	P	GGAAAAATGGATCCGCTTTCTTAAACCTTTCCAGAATTTGCCCCTAGAACCACTCCTATT	NR_024247	chr19	+	1356323	1378431	MUM1	exonic_sense
LNCV6_9152_PI430048170	5.32971	P	5.36469	P	TGACTGGGGAGCAGAAGGAGAACCCAAGAAAAGCTGACTTGGAGGTCCCTCCTTCTGTCC	NR_039813	chr9	+	35608093	35608159	MIR4667	exonic_sense
LNCV6_120040_PI430048170	2.25786	A	1.52359	A	GCATCCCCAATCTTACCAAGGCAAGTGCATATAGTGAAATGGAAGTTAAAGTTCAAATAA	ENST00000607072	chr13	+	102888858	102889834	RP11-255P5.2	intronic_sense
LNCV6_99580_PI430048170	3.77884	P	2.55865	A	AAGGAATCCAGAAAAGCAAGAGTCAAAGAAGGCATCTGCAGGCCAAATCTCTGATCAACC	lnc-PLEKHA2-5:2	chr8	+	38728616	38745352	-	intergenic
LNCV6_101175_PI430048170	1.51546	A	1.53558	A	TAAACCTCTTCAAAGAAATGGCAGCATGATGAGCTTTGAAAATGTGAAAGAAAAGAGCAG	ENST00000448909	chr6	-	147741434	147743324	RP11-307P5.2	intergenic
LNCV6_10984_PI430048170	1.51663	A	1.53755	A	CCCAACATCTAGCCTTTGAGAATGTAAAATGAAGCCAGGATGACACTACCAATTCCAAGC	ENST00000435739	chr1	-	65279456	65306521	RP5-1044H5.1	intronic_antisense
LNCV6_66702_PI430048170	1.51872	A	1.54121	A	GGTTCTTACTCAGTTCTGTCAGTGACAAGCTATATAACCTTGTTCAATTATTTTACCATC	lnc-KCNJ3-1:3	chr2	+	155472954	155489617	-	intergenic
LNCV6_45485_PI430048170	2.48265	A	2.91835	A	AAGGAAAGACATGCAGGAAGCACTGAGAGGTTAGTTGTTAAGGGTCTGGGCTCAGATTTA	lnc-MAP1LC3B-4:1	chr16	+	87119178	87119849	-	intergenic
LNCV6_19024_PI430048170	4.52489	P	4.10725	P	AAACTGATTGCTATTACTGAACACTGCCCTTAGGTGGCTCACTCTTAGAAGACACAAAGT	ENST00000606179	chr6	+	116444160	116444860	RP1-93H18.7	intergenic
LNCV6_103571_PI430048170	1.8213	A	2.77139	A	GCACAGAATGAAAGGAACTCATAGAAGGAACCAAAATATTCATTTTGCAGAAATTAGTGG	lnc-RAB12-2:1	chr18	+	8809817	8813157	-	exonic_sense
LNCV6_97394_PI430048170	1.53623	A	1.57696	A	TCTCACTGTGTATTGTTATTGTATCTTCAGTGTTTTTGCTCTGTTTATACAAGAGAGGAC	lnc-RAB39B-2:1	chrX	-	155212920	155213638	-	intronic_antisense
LNCV6_104028_PI430048170	4.82566	P	4.31384	P	GAGTTTCCTGTGTTCACTTCCATTGTTATCAAGATGAGAAAATTCCTGTTTATATCTTGG	lnc-SMYD5-1:4	chr2	+	73234306	73240147	-	exonic_sense
LNCV6_116037_PI430048170	1.73221	A	2.42712	A	AAGAAGAATAAGGACTGGAGTAAGAGAGCCATGAGTGCAAGAAAGGCCCTACCAGCTATT	lnc-WDR73-16:1	chr15	-	83944083	83944578	-	intronic_antisense
LNCV6_65426_PI430048170	4.45325	P	4.82967	P	TAAGAGAGAGCAAGAGAGATAAATAAACCCACATCTTCCTCTGAAAGAGGCTCCTGCTGG	lnc-IAH1-3:2	chr2	+	9638770	9649642	-	intronic_sense
LNCV6_10653_PI430048170	7.40305	P	7.51259	P	GCTTTCCTATAATGTTTCAGGACCAGGGCTGGAAGCCTTCCATGTGTCAACTTCAATGTA	ENST00000481368	chr1	-	28578540	28581663	SNHG12	exonic_sense
LNCV6_102264_PI430048170	2.56557	A	3.59493	A	CGGAGTACCCTATGTCCAGTTTTCATATGTCAAGTATCAGCACCTGCACTAAATAAATAA	lnc-DMRTA1-21:1	chr9	+	23173069	23176864	-	intergenic
LNCV6_112679_PI430048170	2.78074	A	2.6278	A	CCTTGTGCTCAGATCTTGGATTCTTCTTTTTCTTCCTTTTTTGTCTACTGAGCACAAGGT	lnc-NUPL1-4:1	chr13	+	25287753	25291230	-	bidirectional
LNCV6_63027_PI430048170	3.56216	A	4.03783	P	GTGATTTCTTCTGAGTCTCAAAACTCTTTGCAGTAGGTTATTGTTGAAATAGATTACCAC	lnc-RUNDC3A-2:1	chr17	+	44324906	44326126	-	intronic_sense
LNCV6_53060_PI430048170	7.75202	P	8.02313	P	AAGATTTATTGAGAATAGAACAGGCTTCCTGTCCCCTAACCCTGTGGTGGATCCTGAGAA	lnc-GDPD4-1:2	chr11	-	77124506	77126150	-	exonic_antisense
LNCV6_7495_PI430048170	6.27134	P	6.21485	P	CGTGTGTGAGGCGGGTGCAGTGCCTCGGCAGTGCAGCCCGGAGCCGGCCCCTGGCACCAC	NR_030361	chr17	-	17813835	17813931	MIR33B	exonic_sense
LNCV6_114005_PI430048170	5.20386	P	4.14385	P	TAATCTTGTATAAAACAGGGAAAAGCATCAGCAGATACAGCCGTTTTAAGATTGGGGAAT	lnc-GNAT3-4:1	chr7	-	80796388	80798238	-	exonic_sense
LNCV6_75667_PI430048170	5.67276	P	5.76863	P	CTTAAAACAGCAAAACTGTTCCTGCTTCTGATTCACCCTGCTGACAATGTGCATGGTTAA	lnc-BHMT-2:1	chr5	+	79069775	79078141	-	exonic_sense
LNCV6_116314_PI430048170	8.25092	P	8.50919	P	AGTGGCAGACTTGGGAGCTCTAGCCCATCCTTTTCCCGTCCTCTTATTTTTGGGGGTCGG	lnc-RFXAP-3:5	chr13	+	36789343	36792682	-	intergenic
LNCV6_90326_PI430048170	1.98641	A	2.64954	A	ATACCAAACTTCCTAGGAAGTTTCCCAAACTGATAAAGAAAGGCGAGGTGGGGAAGAGAA	lnc-KIF12-3:1	chr9	-	114159358	114178229	-	exonic_antisense
LNCV6_100764_PI430048170	4.22152	P	3.9981	A	CAGGTGACATATCTAAACATAGTACTTGAAATGCCTCACTTAATTGCTGCAAAATAAGGG	lnc-TMEM154-3:1	chr4	-	152346811	152352696	-	exonic_sense
LNCV6_56419_PI430048170	14.7973	P	14.6758	P	TTTGAACTGGGAAAACCAGGGAGCTTCATGGTGAAGGTAGTAGTTCTAGAAAGGCTACTG	lnc-DNAJC12-2:1	chr10	-	67960701	67961464	-	intronic_sense
LNCV6_26246_PI430048170	1.57845	A	2.57489	A	TCCTCTGAGGTTTCTGCTGAGTCATATGCAGGCTCCATCTGATGTAGAGATTCAGTAGAA	NR_047493	chr13	-	46296444	46297844	LINC00563	intergenic
LNCV6_96400_PI430048170	5.8663	P	6.04503	P	ATTTTTTCCCTGTACTTGCCTCAAGATGTACCCCCTGGACTGTTATTAATCTCAGTCTCC	lnc-TSR1-3:1	chr17	-	2182462	2182836	-	intronic_sense
LNCV6_33744_PI430048170	1.59072	A	1.72134	A	ACATGTAGTAACTTCTTTTAATAACTACCTGTGTCACTTTGGGCAAGATTTGCACTTTGA	ENST00000455391	chr21	-	18477358	18486599	AL109763.1	intergenic
LNCV6_47907_PI430048170	1.59407	A	1.73108	A	ATCTTAGGCTCATCAACTGCACACAGTGAATTGTGGTGCTACTTCGTCTAAGCCTGCATT	ENST00000525512	chr11	-	23761330	23804598	RP11-945A11.2	intergenic
LNCV6_24310_PI430048170	3.69903	A	3.4122	A	GTAAAGCACAAATTGGACAGCAGATAAAGTCAGGCTGCATTTGTATCCTGGGTCCACAAG	ENST00000438416	chr11	+	94638038	94640833	RP11-867G2.5	intergenic
LNCV6_16041_PI430048170	1.60405	A	1.76615	A	GAAGAATTCAACCAGAAAAAGACCTCACAAACCGACAGTTCTGTGCTAGTGAGAACCATT	ENST00000503321	chr4	-	42281830	42391233	RP11-63A11.1	intergenic
LNCV6_45670_PI430048170	8.60508	P	8.77706	P	TTACTGAAATACTAACATGCTCTTTATGGGTTAGTAACTCCCTTCACCTCCCCAACGGCT	lnc-TRIB1-2:1	chr8	+	125466802	125473310	-	intergenic
LNCV6_88259_PI430048170	1.61152	A	1.79696	A	ATAGTCCTGATAAGAACTTCCACCAGAATTCCAGATAAGGCAGCACAGGCCTTGCTGTTT	NR_125934	chr4	-	184365560	184382306	LOC102723766	intergenic
LNCV6_92732_PI430048170	1.6172	A	1.81955	A	TCATGGAGGCATTATTTCCAAGTCATTTGATAGTAATGAGATGGGCAACTTCAAATCTAT	lnc-HMGN3-4:1	chr6	-	79326567	79327207	-	intergenic
LNCV6_62051_PI430048170	1.89385	A	1.82427	A	TCAGCACTTTACTGTGTACCCATGTGAGAGTACTTACTGCCTTGTACTTAGCGGTTTTTT	lnc-DENND4A-4:2	chr15	-	65965046	65971238	-	exonic_sense
LNCV6_29631_PI430048170	3.87291	P	3.94314	A	TCTCGAAAACCTTGCCAAACCAGTAATGCACATTCTCCTGAAGATGGGAAGAGAGAATGC	ENST00000562450	chr16	+	81055301	81056426	RP11-303E16.5	intronic_antisense
LNCV6_99648_PI430048170	5.07258	P	4.81459	P	GGAAGGGGGTGTATTTTCTGGATTCCCATCTCTCTTTGTTTCAATAAAGACATCTGCAAC	lnc-POU6F2-1:1	chr7	+	39465091	39493095	-	intronic_sense
LNCV6_22314_PI430048170	12.5565	P	12.5008	P	GACTTGCTAATACCCAGTGATAAAAGGATGGAATTTGTTGGGAATAAAAGAAAACTAAGC	NR_046240	chr9	+	128724461	128733243	LOC100506100	exonic_antisense
LNCV6_19450_PI430048170	2.92718	A	1.84895	A	AGAATGTGAAGAATGCTAAGTCTTGTGTGGAGAATAGAGGGGAGCATGAAGACAATCCAC	ENST00000447039	chr7	+	7271408	7277773	AC005532.5	intergenic
LNCV6_45560_PI430048170	10.9386	P	11.167	P	TCTAAAAGATTTGTAAGACTCCAGGGCCTCCCAGCCGTGAATAATCTGATGGTTCCTGAA	lnc-TULP4-1:2	chr6	+	158282269	158312659	-	intronic_sense
LNCV6_57959_PI430048170	7.19201	P	7.36527	P	ATACTGAATTTGTGAGTGTTCATCCTTCTCACCCCACTCCTAATATTCTAGCCGTACTTC	lnc-USP35-9:3	chr11	+	80160239	80162558	-	intergenic
LNCV6_36258_PI430048170	3.56941	A	1.91823	A	GCCAAGGATTATTGGATCCCATAGAACCACGGAGACTTGGTAGTGAAATTCTTCCAAAGG	ENST00000611651	chr12	+	97493178	97493286	RMST_3	exonic_sense
LNCV6_91672_PI430048170	3.95401	P	3.88243	A	CCGTGAATGTAGGAAATGTGGGAAACGATTCAGTTTTTGTAGTTACTTTCAAAGACATAA	lnc-CNOT6-9:1	chr5	+	180257679	180258366	-	intronic_antisense
LNCV6_20240_PI430048170	9.82926	P	10.0113	P	ATTCTGAGGAAGAGAAGACAACATTGCAGGATGAGCTCTTCTCCCCTTTTGTCCCCAAAA	ENST00000452219	chr7	+	131897641	131933311	AC009518.4	intergenic
LNCV6_66572_PI430048170	3.5638	A	3.12998	A	TCATAATGAATCAGACATCACAGAAGAAAGGTGAGAACTGGGCCCTTCAGTGACTGATGG	lnc-CCDC74A-2:1	chr2	+	131527674	131530180	-	exonic_sense
LNCV6_20848_PI430048170	1.51456	A	1.5408	A	CACTTCATGGTGTTGAACTAAACAAACACATACTTCTCCAGACAAATATTAAAACTGGTG	ENST00000602362	chr8	+	54554583	54558920	RP11-53M11.3	intergenic
LNCV6_5193_PI430048170	1.51308	A	1.53777	A	GTGCTTATAGTGCAGGTAGTGTTTAGTTATCTACTGCATTATGAGCACTTAAAGTACTGC	NR_029492	chr13	+	91351064	91351135	MIR20A	exonic_sense
LNCV6_112369_PI430048170	11.4311	P	11.5394	P	TTAGTCGGAGTCTGAAACTTGCACGTCCCCACCCCCATTTTGTTACTCAGCCAGTCACCG	lnc-CD19-2:1	chr16	+	28925212	28926732	-	exonic_antisense
LNCV6_25117_PI430048170	8.3276	P	8.06612	P	AAGTACTCATGCCGATTCATCACCTCCACGATGTTGATGATCTTCTCGCAGAGTTTCTCA	ENST00000550301	chr12	-	52076841	52082084	RP11-1100L3.7	exonic_antisense
LNCV6_30167_PI430048170	2.73208	A	3.86006	A	GCATTGTTTTAGTAAACAGACACAACCTTGGCTTCAGGTCTTTTTTGTTTTCTGTCACCC	ENST00000584365	chr17	+	19150279	19151286	RP11-160E2.21	intergenic
LNCV6_102832_PI430048170	5.49681	P	6.07128	P	ATGAGGAAGTGAAACTCATTAAAAAGATGGGCAATCACCCGACCAACCTCTTCAGGCTGT	lnc-CHD2-11:1	chr15	+	92762756	92763750	-	intergenic
LNCV6_36741_PI430048170	13.9644	P	13.8434	P	CTGTGGCAGTGGGATCCCATGGCCGTGTTTTCCTGGTGGCCCGGACGTGCCTGAGGTTTC	ENST00000617274	chrKI270442.1	-	221098	221212	ABBA01037345.1	intergenic
LNCV6_55210_PI430048170	1.50395	A	1.51926	A	TTAAGTTGTATGTTACGCTATTGATTTGAGATCTTTCTTGTTTTTTAAAGAAGGAAATTA	lnc-RGSL1-7:1	chr1	+	182159654	182161338	-	intergenic
LNCV6_31005_PI430048170	1.50404	A	1.51949	A	CAGAGAACTTCATTAGAGGGAAACTGCAGACATAGCATTCAATTATAAAAACCTATTCAG	ENST00000582093	chr17	-	75683543	75684042	RP11-474I11.7	intronic_antisense
LNCV6_44306_PI430048170	1.50661	A	1.52266	A	TTACTCAGGCAGCTGAAGGTAAAATTTAAGTCTTCACACAGAGAGGAAATATTATGTGCG	lnc-RP11-58C22.1.1-3:1	chr16	+	76769315	76773062	-	intergenic
LNCV6_60752_PI430048170	6.8882	P	7.44545	P	CAACCACCTCAGCAACATAAACAGGTTTTAAAAGCTGAGCAGCAAACTTTGGATTATTTT	lnc-STRN3-16:1	chr14	-	29614867	29615831	-	intronic_sense
LNCV6_77480_PI430048170	4.6311	P	4.25733	P	TAAACCATTTCCAGAACTGACTGCTGAAAACATCTCAAGTGACTCTCCATGTCTCTCTTC	lnc-UBE2CBP-2:1	chr6	-	82819063	82820019	-	intergenic
LNCV6_51369_PI430048170	1.51151	A	1.5304	A	GTGGAAAAGCCTTTAACAATTCGTCATATTGTGTTCAACATCAGAGACTTACTACTGAAC	lnc-ZNF727-1:1	chr7	+	64078788	64084801	-	exonic_sense
LNCV6_19318_PI430048170	8.906	P	8.36844	P	AGGAACTTCCTCTACCTATCCTGAGGTCTCTCCACCTGCACTTGATAATAAAACTCTTGG	ENST00000584911	chr6	-	165948223	165988048	LINC00473	exonic_sense
LNCV6_9751_PI430048170	9.924	P	9.83506	P	AGTGGGGGCAGGCAGGGGATTGGCTAAGAACCTGACTCTTGCACTCTGGCCTTCTCCCAG	NR_106990	chr14	-	24143488	24143565	MIR7703	exonic_sense
LNCV6_112832_PI430048170	1.52884	A	1.56218	A	TGACTTCAACAATGCTTAGGAAAATCCTTTTATTCCATACCAGCAGCCAATCAATAGTCC	lnc-C3orf17-4:1	chr3	-	112948280	112961057	-	intronic_sense
LNCV6_71900_PI430048170	9.25241	P	9.38362	P	CTCTGTTCCTGTTGAATCATTCTTCGTGTTAAATGTTTCTATCTCTTGACTGATACATGA	lnc-CBS-2:1	chr21	-	42843690	42845970	-	intergenic
LNCV6_62367_PI430048170	2.01607	A	1.57165	A	TTGATAACATCAGAAATCTGAAGAACAACTCTCCAGCAAGGCACGGGCTTCAACTGAAGC	NR_038229	chr15	+	88252729	88271066	NTRK3-AS1	exonic_antisense
LNCV6_87317_PI430048170	4.42437	P	4.59376	P	ACACATCGCCCAGGTGAGCAGATGAAGCCTATTCAAGAAGAAATCAAAAACCTCACAAGG	lnc-POLR2L-2:1	chr11	-	846879	848707	-	intronic_antisense
LNCV6_35322_PI430048170	1.54705	A	1.58823	A	AACACACATATGGTTAAAACTAGCACCTAACTCCTCAGTAGCCTGGCAGGAACTGGGAAT	ENST00000408580	chr7	+	144451681	144451817	RNU6ATAC40P	intergenic
LNCV6_122547_PI430048170	1.54227	A	1.59102	A	TTTCTACACTCAGTGTTCAGAAAACACTGAACAACAAGAATGGATAATAGCCTGACATTT	NONHSAT087737	chr3	+	8931494	8931632	-	intronic_antisense
LNCV6_5511_PI430048170	12.6492	P	12.5582	P	CCAGGGTTGGGGGGAAGGGCCACAAAATGAAACCATTAAAGACCCTTAAGAGCCAAAAAA	NR_038270	chr8	-	144098636	144104235	SHARPIN	exonic_sense
LNCV6_84914_PI430048170	5.56914	P	5.80593	P	ATGAAGGTTTGTCATGCCAAGCTCATCCCTGACTCCATGATTTAGTTGATGTTGCTTTTC	lnc-ARHGEF26-7:1	chr3	+	153820802	153821051	-	intergenic
LNCV6_96919_PI430048170	8.01173	P	7.98378	P	GTTTCCTCCCGGTCACCTCCAAATCTTGCTGCTTTTAATTCAACTCAGAGGTATGCACTT	lnc-PILRB-1:4	chr7	+	100336078	100351900	-	exonic_sense
LNCV6_70342_PI430048170	7.58939	P	7.5698	P	GCAGGCCCATAGTGTGATTACTTGAGTTTCAATATCTGATTCTTTTATAGGCTTGAAATT	NR_102429	chr2	+	189762779	189765556	OSGEPL1-AS1	intergenic
LNCV6_111962_PI430048170	6.23262	P	6.30932	P	GTTTCTGTTGGCTACAAGGACCGTCTCCAACATGCTTAGGCTCTGTGAACTTTCCCAGGA	lnc-FAM110B-8:13	chr8	+	57208707	57210367	-	intergenic
LNCV6_35603_PI430048170	8.84592	P	9.01037	P	GAAACCTATCCCGAAGCTGATAACCTGAAGAAAAATAAGTACGGATTCGGCTTCTGAGAT	NR_003044	chr6	-	85677588	85677659	SNORD50B	intergenic
LNCV6_47325_PI430048170	3.219	A	4.45435	P	TTCGTAGATTTCTAGTGGTGTTCATTTATTCACTCACTCACTTGATAAATACACGAAGTC	lnc-SRP9-1:2	chr1	+	225700712	225710838	-	intergenic
LNCV6_126307_PI430048170	7.92097	P	7.75378	P	CCTGCAGATGCTCAAGGAAGAGCTGGAGGGGCTGAACATCTCAGTGGGCGTCTATCAGAA	NONHSAT142096	chr16	+	33577494	33577624	-	intergenic
LNCV6_82598_PI430048170	4.4865	P	4.12365	P	AGATTAGAGATGACTTCCTTTAGTGGGAGGCCTTCCTTGTTTCTTCAGGATGTGGTTAGG	lnc-RP11-467M13.1.1-12:2	chr16	+	17087788	17090324	-	intergenic
LNCV6_119547_PI430048170	6.61273	P	6.8457	P	CCTGGTTTGGGATTTATCTTAAAGGTCTAGAAAGGCAACATTTTACTTCAGCAAAACTTG	NR_046451	chr12	+	9647918	9658414	LOC374443	exonic_sense
LNCV6_28489_PI430048170	1.56797	A	1.65305	A	AATGGAGCCTAAATTTATCTGGAAATGTGTGGAATCAGTAGAGAGAAGTAAACACAACTC	ENST00000558860	chr15	-	96049275	96064426	RP11-236L14.1	intergenic
LNCV6_23495_PI430048170	1.56883	A	1.65543	A	GAAGGTGTGAATCAGTTTACACTGTTCAGTGCCTGAATAAAAGTCACAGGACAAAGAGGA	NR_026643	chr11_KI270903v1_alt	+	139692	141959	FAM99A	intronic_sense
LNCV6_88728_PI430048170	7.4196	P	7.62983	P	AAGATCAATTACATTCACAAGTTCACACTTCTGCCTGTGCTCCTCAAGGGCAGCTGTTGA	lnc-ATXN2-1:1	chr12	-	111447660	111451980	-	exonic_antisense
LNCV6_49100_PI430048170	1.57179	A	1.66582	A	TCTCAGTACCAACTTCCCTTTACAGTCTGATCTCAGAAATCTGACAGCCAGTTGTATTCC	ENST00000487624	chr3	+	59065150	59119509	CTD-2185K10.1	intergenic
LNCV6_110709_PI430048170	1.58082	A	1.67104	A	TGCTAACTTGGACCAGACCATGGAAATTCTTAAACCAATTGGCCATGCATGATGTTTTGA	lnc-CFLAR-3:1	chr2	+	201187745	201193403	-	exonic_sense
LNCV6_86323_PI430048170	5.67487	P	5.54074	P	TTGTTCATTCATCCAGTTGCTCAGAGCAAATGTTTTGGGTGTCTACCAGTTCCTGAGAGG	lnc-CAPRIN1-1:1	chr11	+	34103954	34106163	-	exonic_sense
LNCV6_38780_PI430048170	5.24663	P	5.36841	P	CAGCTGTCTTCTTTCCCACTTATATGAGTTTCTTTAAGTGTGAAAATTAAAAAGTGCCAC	lnc-C5orf32-1:9	chr5	+	140163767	140174023	-	intergenic
LNCV6_23951_PI430048170	9.08758	P	9.08429	P	AAGTCTTTGATCTCCTGAACCACCAGTGATGAATTGCTGCTCACCAGTGATGAGTTGAAT	ENST00000540865	chr11	-	62853073	62855488	SNHG1	bidirectional
LNCV6_112800_PI430048170	5.31206	P	5.22461	P	GCTTGTGTGTGTGCATCTGTGTATTATATATATACATATACGGTATATAAATAGGCACCC	lnc-CPEB4-8:1	chr5	+	173710888	173726454	-	intergenic
LNCV6_15362_PI430048170	1.58515	A	1.70457	A	CCTGAAATGTCTCTTTGGATCTTCTGGACTCCACAAATCACAATTTTAAAACAATTAGAC	ENST00000478814	chr3	-	154827016	154861017	RP11-439C8.1	intergenic
LNCV6_116649_PI430048170	6.39177	P	6.38296	P	TAAACCAGTAACCAGTAACAGGAGAAATACGTCGCATCTCTAGTGTGTGGAGATTACCGG	lnc-FAM175B-7:1	chr10	+	124488428	124493877	-	exonic_sense
LNCV6_59922_PI430048170	1.89165	A	2.21461	A	TAAGGTAAAGCTAGCAGCCTCCTTAAGCAGCAATGCTATGACATATGAGAAGTCCCTTAG	lnc-FAM123A-1:2	chr13	-	25174877	25180001	-	intergenic
LNCV6_31766_PI430048170	1.59363	A	1.72926	A	GCAACAGCAAATCGAAAAATCTTCATGCAATGGTTGTTCTAGAAAAGTCTATTACATTGG	ENST00000584226	chr18	-	68899781	68902255	RP11-861L17.3	intergenic
LNCV6_77758_PI430048170	8.73493	P	8.48584	P	GTGTTAAATGCTATCACAGAGCTCCAGAAGAATGGAAGAATATGAGCTTTTCCTTTTTGA	lnc-MYB-11:1	chr6	+	134897873	134898759	-	exonic_sense
LNCV6_125914_PI430048170	15.8034	P	15.7154	P	ATTGAAGCCCCCATTAGTATAATAATTACATCACAAGACGTCTAGCACTCTCCAGCCTCT	NONHSAT135820	chrM	+	7891	8070	-	bidirectional
LNCV6_27476_PI430048170	9.65123	P	9.43206	P	GCTACATAGAGGTGTTGAAGAAAATTTCATAGGTTCTGTAATAGTGGATGGGATTAAAAG	ENST00000602669	chr14	+	103694560	103695170	RP11-73M18.7	intronic_sense
LNCV6_43285_PI430048170	6.75536	P	6.72112	P	TTCCCGCCAGTCCAGAGAGGGTTCCTAATTGGCTTTCCATTAAAGAGAAAATAGACTACT	lnc-VTI1A-2:1	chr10	+	112850913	112855368	-	intergenic
LNCV6_42380_PI430048170	1.60883	A	1.78811	A	TGAAATAAACTGTGAAATCCCTAAGGATCCAAAAGGATTCACAGGATTTCTCATTCCTGC	lnc-TSPY4-3:1	chrY	+	8638293	8645399	-	intergenic
LNCV6_51424_PI430048170	6.75419	P	6.78551	P	GGGAAGCTCACAAAGTTGCAGATAGTAACTCAGCAATAGGGATAAAGACCTGATCTCACT	lnc-C10orf25-3:3	chr10	-	45100254	45107078	-	intergenic
LNCV6_107072_PI430048170	7.66522	P	7.39197	P	TAGATCATCCTAGAATACCTGTGTGGTGCTGTCCTTCCTCAAGACTACCTCATTCTCACT	lnc-SSPN-6:3	chr12	+	25959120	26055376	-	exonic_sense
LNCV6_50309_PI430048170	4.48669	P	4.5039	P	AGTGGTGTTCCCCTTTTTTGCATGTATCAGGTATAATTAATCAGGTTGACATCACATATG	NR_033996	chr2	+	41877554	41894046	LOC388942	intergenic
LNCV6_87593_PI430048170	4.41308	P	4.18387	P	TCTGACGAGCCAGGTGAGCCTTTTCTCTGTTCATCCATCAGATGTTTATTGAACACTGCT	lnc-SWSAP1-2:1	chr19	+	11420607	11436553	-	exonic_sense
LNCV6_73975_PI430048170	10.5939	P	10.6667	P	AGCCCATTGATTTTCACCCCCTCTTTCTTGTAAAGCTTTCCTGCACTGCCATGTTTTTGT	lnc-C3orf43-1:1	chr3	-	196527338	196528791	-	intergenic
LNCV6_113016_PI430048170	1.7371	A	1.93406	A	TATAAACATAGAAAAACATCTGTAAACTTAAGACACCAATATATTACTAATAGTAACTGT	lnc-SLC1A7-4:1	chr1	-	53047124	53047512	-	intronic_antisense
LNCV6_17425_PI430048170	5.52475	P	4.88997	P	AGGAAAAGAAGAAAATGCTGAGTGTGTGGGTGGAACATCTAACCTCTTCGGACGTACAAG	ENST00000508401	chr5	+	77118322	77166909	ZBED3-AS1	intergenic
LNCV6_12890_PI430048170	9.70982	P	9.62787	P	GCTGGCGATTGTAAAGCACATTTTCCGCTTCATGAAAATACAGTGCTCTTCTTGTGTTTG	ENST00000608113	chr2	+	55617909	55618373	RP11-554J4.1	bidirectional
LNCV6_26575_PI430048170	4.63362	P	4.83397	P	GTTCACCTTTCCTCGGCTGTTTCTGTTTTATGTGGTTCAATTTTTCAATAAACTACGTCA	ENST00000619688	chr13	+	110429026	110429342	RP11-291I6.2	intronic_sense
LNCV6_121772_PI430048170	3.17435	A	2.97417	A	CTTTTCCCCTTGTATTTCTAATGCTGTGATACCAGGCCAATAAAATGGAATCTACAAAAC	lnc-GTDC1-8:1	chr2	-	143938067	143938606	-	intergenic
LNCV6_91939_PI430048170	1.63001	A	2.4926	A	TACTGAAAAAGAGCCTGGAGCAGCAATTTCCGAATCACCTACTCTTTGTAAGTGTGTGGG	lnc-DLL3-1:1	chr19	+	39515445	39518808	-	exonic_sense
LNCV6_87282_PI430048170	2.54839	A	2.88705	A	AATTTTTAGTTCAGATGTGGTTTAATCCCGAGAACCCGTCACCATCAACTAGATGCATTG	lnc-ECHDC3-6:1	chr10	+	11293796	11296670	-	intronic_sense
[truncated: 66,424 more rows]
