# Supplementary material for: Comprehensive Characterization of Androgen-Responsive lncRNAs Mediated Regulatory Network in Hormone-Related Cancers
Source: Dis Markers. 2020 Sep 26;2020:8884450. doi: 10.1155/2020/8884450 (PMC7557915; doi:10.1155/2020/8884450)
Supplement: Supplementary 3 — the lncRNAs whose dysregulated expression was shared or unique among different cancer types are listed in supplementary table 3. [file 8884450.f3.xlsx]

## Sheet: Sheet1
GENE SYMBOL	p VALUE	AVE (nor)	AVE (tum)	AVE (total)	Cancer type
ABCC6P1	0.00328163	9.38452	5.67503	6.02575	PRAD
ADAM21P1	0.000184909	0.647069	2.95159	2.73371	PRAD
ADAM5	0.401251	0	0.00988133	0.00894709	PRAD
ADAM6	0.305377	4401.37	8131.71	7779.02	PRAD
ALMS1P	0.000514617	3.29702	5.08216	4.91338	PRAD
AMZ2P1	0.0308361	232.612	208.338	210.633	PRAD
ANKRD19P	1.35177e-05	39.2209	93.5552	88.4181	PRAD
AQP7P1	0.96187	4.41598	4.37795	4.38154	PRAD
NBEAP1	0.0553627	41.3486	311.173	285.662	PRAD
BCORP1	0.801309	4.12164	4.65085	4.60081	PRAD
PRR26	1.82334e-09	40.2784	22.4954	24.1767	PRAD
IDI2-AS1	0.447636	10.8234	11.8412	11.745	PRAD
LINC00264	0.496276	0.141698	0.178233	0.174779	PRAD
LINC01559	0.563001	0.454392	0.383261	0.389987	PRAD
LINC00596	0.339725	0.00519615	0.0207536	0.0192827	PRAD
LINC01588	0.331426	2.52958	2.86572	2.83394	PRAD
KTN1-AS1	0.991273	43.4477	43.4205	43.4231	PRAD
LINC01550	2.4041e-35	14.0659	4.63136	5.52336	PRAD
LINC00523	0.204538	0.0190923	0.00599699	0.00723509	PRAD
LINC00239	0.00634019	2.29937	1.47797	1.55563	PRAD
LINC00593	2.66237e-06	1.00281	5.44515	5.02515	PRAD
GAS8-AS1	0.000620733	1.34303	2.28664	2.19743	PRAD
LINC00482	0.080348	3.08878	12.6028	11.7033	PRAD
MIR7-3HG	0.483041	0.134092	0.224735	0.216165	PRAD
SERTAD4-AS1	0.0023188	49.5326	37.0607	38.2398	PRAD
LINC00303	0.310292	0.0524058	0.134621	0.126848	PRAD
LINC01555	9.82636e-06	1.30495	0.0533243	0.17166	PRAD
C21orf62-AS1	0.109548	13.1756	12.0639	12.169	PRAD
LINC00310	0.843625	1.77703	1.81968	1.81565	PRAD
LINC00313	3.35128e-06	6.70676	0.448028	1.03976	PRAD
TSPEAR-AS2	0.803951	0.454696	0.64155	0.623884	PRAD
RUNX1-IT1	0.131718	0.0724577	0.143471	0.136757	PRAD
ADORA2A-AS1	0.532486	3.60639	3.34876	3.37312	PRAD
H1FX-AS1	3.56995e-08	37.7167	80.9779	76.8877	PRAD
C3orf49	0.70242	0.344031	0.321313	0.323461	PRAD
ERC2-IT1	0.213578	0.114967	0.0773988	0.0809507	PRAD
IGF2BP2-AS1	3.81951e-08	0.3627	0.115554	0.138921	PRAD
WWC2-AS2	2.63251e-24	19.6764	9.27024	10.2541	PRAD
LINC01554	0.566405	2.99294	3.36814	3.33267	PRAD
LINC01558	0.000186599	10.9359	5.0212	5.58041	PRAD
LINC00574	0.265515	5.52823	4.23164	4.35423	PRAD
LINC00271	0.243487	12.1826	11.0586	11.1649	PRAD
LINC00336	6.0983e-12	1.23127	0.199214	0.29679	PRAD
LINC01006	7.6132e-05	173.29	257.835	249.842	PRAD
LINC00474	0.746914	0	0.00123956	0.00112236	PRAD
LINC00475	0.000205425	1.44271	0.868403	0.922701	PRAD
CASC2	0.0218534	58.8372	52.1439	52.7768	PRAD
CCDC144CP	0.153247	0.671954	1.2346	1.1814	PRAD
CDRT15P1	0.000440578	3.05797	4.81206	4.64622	PRAD
CLEC4GP1	3.13903e-11	26.7832	1.37334	3.77573	PRAD
CXADRP2	0.0758123	4.42996	60.8935	55.5551	PRAD
CYCSP52	0.154907	0.0481404	0.104739	0.0993882	PRAD
CYMP	0.336829	0.01345	0.109646	0.100551	PRAD
CYP4Z2P	0.133317	3.49207	10.4873	9.82597	PRAD
DEFB122	#DIV/0!	0	0	0	PRAD
DGCR10	0.00024747	0.601592	1.88795	1.76633	PRAD
DKFZP434L187	0.736258	0.203017	0.226518	0.224296	PRAD
DLX6-AS1	0.00104534	6.6672	15.143	14.3417	PRAD
DPY19L2P1	0.0291022	4.76091	6.83538	6.63925	PRAD
DSCR9	0.00243081	0.910458	1.7758	1.69399	PRAD
FAM13A-AS1	0.000199612	32.5843	81.3538	76.7429	PRAD
FAM182A	0.303907	0.98811	1.46888	1.42343	PRAD
FAM41AY1	0.449946	0	0.0186191	0.0168587	PRAD
FAM66A	1.386e-06	3.34468	2.06636	2.18722	PRAD
FAM95B1	0.0130888	37.4762	57.655	55.7472	PRAD
FER1L4	0.498084	32.9346	28.1139	28.5697	PRAD
FKSG29	0.253446	0.0763673	0.13046	0.125346	PRAD
KLF3-AS1	0.869432	76.3044	77.5887	77.4673	PRAD
FLJ25758	0.936996	0.0192635	0.0219612	0.0217062	PRAD
FLJ33360	0.0252222	3.36201	4.95075	4.80054	PRAD
LINC00957	0.215652	76.2941	69.1121	69.7912	PRAD
NR2F1-AS1	1.30977e-10	199.548	128.678	135.378	PRAD
LINC00643	3.80473e-14	10.0795	1.28863	2.11977	PRAD
FLJ45079	0.0798257	0.154623	0.315304	0.300112	PRAD
DMBT1P1	0.478423	0.0927327	0.0643106	0.0669978	PRAD
FOXO3B	0.290134	1049.09	993.958	999.171	PRAD
GNRHR2	0.063669	479.039	440.734	444.355	PRAD
GUSBP4	0.417056	139.134	147.478	146.689	PRAD
GUSBP1	0.273121	110.263	117.098	116.451	PRAD
GVINP1	0.000151192	96.1731	59.1419	62.643	PRAD
HAR1B	0.00383006	2.51235	1.64107	1.72344	PRAD
HCG22	3.6279e-12	5.67922	0.576928	1.05933	PRAD
HCG26	0.0330137	36.1751	49.897	48.5996	PRAD
ESRG	0.427132	0.0691519	0.108205	0.104513	PRAD
HILS1	0.313423	0.544	0.427458	0.438476	PRAD
HLA-DPB2	0.272242	4.2807	5.12297	5.04334	PRAD
HSFY1P1	0.746914	0	0.000904016	0.000818545	PRAD
KC6	0.429375	3.56448	2.85948	2.92613	PRAD
KIR3DX1	0.51955	0.0251385	0.0428787	0.0412015	PRAD
KLKP1	0.000151898	79.244	157.946	150.505	PRAD
LIMS3-LOC440895	0.143129	25.5562	20.9306	21.368	PRAD
ANKRD26P3	0.982481	0.0555885	0.0549422	0.0550033	PRAD
LOC100128164	0.00613189	8.13944	5.44808	5.70254	PRAD
LOC100128239	2.99097e-16	19.2634	9.16991	10.1242	PRAD
HPN-AS1	1.00557e-11	1.52467	15.0972	13.814	PRAD
GPR158-AS1	0.168978	1.32248	2.3122	2.21863	PRAD
LINC00552	0.468637	1.00774	1.32991	1.29945	PRAD
LINC00910	0.985094	64.9552	64.8908	64.8969	PRAD
LOC100130872	6.11797e-07	158.349	1184.85	1087.79	PRAD
LINC00893	2.15054e-05	34.6896	69.5588	66.262	PRAD
LOC100132111	0.701662	3.58667	3.42823	3.44321	PRAD
LINC01512	0.6088	0.204198	0.934987	0.865894	PRAD
RSU1P2	0.301109	0.0255962	0.17517	0.161028	PRAD
LOC100133669	6.39128e-10	5.68674	2.97055	3.22735	PRAD
HECTD2-AS1	0.405726	5.66107	7.17128	7.0285	PRAD
LINC00426	0.124787	4.35739	5.73171	5.60177	PRAD
LOC100190940	0.00555619	21.6313	60.9597	57.2414	PRAD
PP12613	0.546528	0.108269	0.0850137	0.0872124	PRAD
PCED1B-AS1	0.0258614	4.62455	8.11924	7.78883	PRAD
LOC100268168	2.952e-08	9.56452	6.30499	6.61317	PRAD
LINC00894	0.00041105	21.6982	43.9134	41.8131	PRAD
BRE-AS1	0.47077	112.851	163.866	159.043	PRAD
LINC00284	0.000210843	3.83653	2.27015	2.41825	PRAD
DRAIC	4.16164e-09	136.084	584.377	541.993	PRAD
SSTR5-AS1	0.130197	85.9509	47.1843	50.8495	PRAD
FRG2DP	0.491574	0	0.322827	0.292305	PRAD
LINC00662	0.00118893	79.082	99.2708	97.3621	PRAD
GCSAML-AS1	1.11563e-05	5.96567	2.61617	2.93285	PRAD
LINC01341	0.000291544	24.498	80.0201	74.7708	PRAD
LOC153910	5.8346e-07	2.40245	0.869591	1.01452	PRAD
LINC00889	0.00294105	15.1149	19.9674	19.5086	PRAD
AADACP1	0.000102684	1.52347	0.741952	0.815841	PRAD
ZEB1-AS1	0.00138501	75.9606	95.7405	93.8704	PRAD
PSMD5-AS1	0.893442	587.123	581.859	582.356	PRAD
LINC00710	0.705341	0	0.03304	0.0299162	PRAD
LINC01018	6.58565e-14	96.2568	38.4931	43.9544	PRAD
ZMIZ1-AS1	0.000696283	31.6159	44.1638	42.9775	PRAD
TRHDE-AS1	4.9913e-25	27.8773	9.00583	10.79	PRAD
LOC284578	0.0472185	28.7072	42.5298	41.2229	PRAD
LOC284632	0.0635216	0.567281	1.10794	1.05682	PRAD
LINC00494	0.00578644	3.2142	1.79519	1.92935	PRAD
LINC00486	0.607469	0.0984327	0.119864	0.117837	PRAD
LINC01098	0.537584	0.0966538	0.0640745	0.0671547	PRAD
LOC285696	0.81982	3.67801	3.51412	3.52962	PRAD
SLC26A4-AS1	0.0996017	93.6442	121.107	118.51	PRAD
FAM183CP	0.109432	0.0622115	0.0238914	0.0275144	PRAD
FIRRE	0.0353125	1.63109	7.41037	6.86397	PRAD
GAS2L1P2	0.956725	0.642871	0.65301	0.652051	PRAD
GOLGA2P7	0.000543155	614.612	863.92	840.349	PRAD
LOC389332	0.00437592	24.3218	85.8968	80.0752	PRAD
MBNL1-AS1	1.29782e-26	489.269	188.467	216.906	PRAD
CNTFR-AS1	0.896756	0.122296	0.127784	0.127265	PRAD
LOC440040	0.422678	0.0747481	0.24684	0.23057	PRAD
LOC440461	0.00109071	6.06635	3.73093	3.95173	PRAD
LOC440896	0.565813	0.14469	1.35428	1.23992	PRAD
FAR2P1	0.0378467	102.856	459.789	426.043	PRAD
LINC01124	0.00051722	20.0968	38.4716	36.7343	PRAD
GUSBP5	0.535176	13.0708	12.4026	12.4658	PRAD
MIR4435-2HG	0.125317	41.7458	51.2147	50.3195	PRAD
LOC541473	0.00975306	4.03859	6.79176	6.53146	PRAD
LINC01128	1.16123e-06	208.313	327.549	316.276	PRAD
ZNF733P	0.652114	0.00653846	0.0316297	0.0292575	PRAD
FUT8-AS1	0.00256932	20.4119	15.3304	15.8108	PRAD
LOC645752	2.81557e-09	0.957092	0.350719	0.408049	PRAD
LOC653653	1.08923e-11	80.5717	41.4399	45.1397	PRAD
PAX8-AS1	0.617971	107.525	100.83	101.463	PRAD
LINC00623	5.10983e-10	276.508	506.237	484.518	PRAD
RGPD4-AS1	0.409004	0	0.00627671	0.00568327	PRAD
GTF2IRD1P1	0.472039	4.3653	3.92105	3.96305	PRAD
HSD52	0.526333	0.264081	0.331893	0.325481	PRAD
LOC730668	0.00269916	3.36103	8.51086	8.02397	PRAD
LINC00917	0.642082	0.0360077	0.0271813	0.0280158	PRAD
LINC00923	0.516921	0.917213	1.14307	1.12172	PRAD
MEG3	0.0595637	130.573	95.4357	98.7578	PRAD
MEG8	0.000611546	0.182285	0.0716259	0.0820882	PRAD
MESTIT1	6.89444e-31	6.48407	1.99415	2.41865	PRAD
MGC27382	0.0869894	0.0697981	0.309296	0.286653	PRAD
LINC00626	0.820516	0.0323731	0.0385384	0.0379555	PRAD
MIR155HG	0.236362	17.0942	13.6286	13.9563	PRAD
MRS2P2	0.917349	4.23449	4.12199	4.13262	PRAD
MT1L	0.769108	157.922	141.515	143.066	PRAD
HAND2-AS1	0.430819	14.6548	6.84096	7.57972	PRAD
LINC00112	0.677547	0.0139481	0.0201122	0.0195295	PRAD
LINC00160	0.157887	0.711387	1.31772	1.26039	PRAD
TTTY14	0.00447737	41.1038	62.0078	60.0314	PRAD
ITPK1-AS1	0.502951	0.360088	0.309376	0.31417	PRAD
OR2M1P	0.566064	0	0.00691365	0.00626	PRAD
OR5E1P	0.00898458	0.0896731	0.0346876	0.0398862	PRAD
OR6W1P	0.735504	0.048375	0.0614769	0.0602382	PRAD
OR7E37P	0.241236	0.217181	0.29711	0.289553	PRAD
PART1	0.000762907	1055.88	1764.53	1697.53	PRAD
PCNAP1	0.172635	0.0225481	0.00873333	0.0100395	PRAD
PGM5P2	5.34056e-56	117.067	22.8294	31.7391	PRAD
PIPSL	0.00332029	151.667	135.712	137.221	PRAD
PISRT1	0.502646	0	0.00484859	0.00439018	PRAD
TINCR	2.45219e-05	343.274	236.93	246.984	PRAD
PMCHL2	0.217511	0.0314058	0.0754096	0.0712493	PRAD
PPBPP2	0.934796	0.0363981	0.0388353	0.0386049	PRAD
PPP1R2P9	0.602868	0	0.00558675	0.00505855	PRAD
PRSS30P	0.84334	1.35107	1.43522	1.42727	PRAD
PWRN1	0.0621238	0.734817	0.392123	0.424524	PRAD
PWRN2	0.318171	0.0849558	0.0471	0.0506791	PRAD
RBMY3AP	0.746914	0	0.00136285	0.001234	PRAD
RMST	0.000161748	42.0319	25.5484	27.1069	PRAD
RP9P	0.000294665	151.618	115.199	118.642	PRAD
RPLP0P2	0.0117506	90.466	177.27	169.063	PRAD
SAA3P	0.944155	0.00687115	0.00743896	0.00738527	PRAD
SCARNA20	0.471575	0	0.00922349	0.00835145	PRAD
SCARNA21	0.0525838	0.0499558	0.173227	0.161572	PRAD
SERPINA13P	0.876802	0.00687115	0.00884498	0.00865836	PRAD
SMCR5	0.158525	0.659013	0.526901	0.539391	PRAD
SSX6	0.652812	0.0393212	0.0712279	0.0682113	PRAD
ST7-AS1	0.307821	43.2663	39.8347	40.1591	PRAD
ST7-AS2	0.621935	0.103442	0.502725	0.464975	PRAD
TCL6	0.0785755	6.64933	3.73249	4.00827	PRAD
TREML5P	#DIV/0!	0	0	0	PRAD
TRIM53AP	0.319943	0.0440135	0.274916	0.253085	PRAD
TSIX	0.152046	0.670681	1.04672	1.01117	PRAD
TSNAX-DISC1	0.310783	0.383494	0.555601	0.539329	PRAD
TTTY10	0.93699	0.914433	0.925132	0.924121	PRAD
TTTY14	0.00138464	12.5522	20.1144	19.3994	PRAD
TTTY1B	0.595028	0	0.00226526	0.00205109	PRAD
TTTY6B	0.415898	0.0446615	0.0265661	0.0282769	PRAD
UCKL1-AS1	0.000185188	7.66211	15.274	14.5544	PRAD
WT1-AS	0.00756362	3.47658	7.53138	7.14801	PRAD
TPTEP1	0.578773	148.847	134.802	136.13	PRAD
ABCC6P1	1.37211e-12	13.3311	4.98152	5.7531	BRCA
ADAM21P1	0.0376984	1.44809	1.99535	1.94478	BRCA
ADAM5	0.736032	0.0132982	0.46483	0.423105	BRCA
ADAM6	0.815225	41569	39742	39910.8	BRCA
ALMS1P	0.137484	4.4454	5.27246	5.19603	BRCA
AMZ2P1	0.610273	233.049	226.238	226.868	BRCA
ANKRD19P	0.00067481	44.1683	65.0981	63.164	BRCA
AQP7P1	8.16742e-98	362.406	8.63767	41.3291	BRCA
NBEAP1	0.958459	6.88178	7.07898	7.06076	BRCA
BCORP1	0.481087	0.00387232	0.0352987	0.0323946	BRCA
PRR26	1.03732e-19	19.8532	4.7278	6.12552	BRCA
IDI2-AS1	0.117516	16.7115	13.4962	13.7934	BRCA
LINC00264	5.55139e-08	0.854769	0.441918	0.480069	BRCA
LINC01559	0.325356	0.188686	1.93604	1.77457	BRCA
LINC00596	0.468816	0.0306679	0.0408007	0.0398644	BRCA
LINC01588	0.0418005	8.0396	12.0011	11.635	BRCA
KTN1-AS1	0.000131573	91.7845	73.6946	75.3663	BRCA
LINC01550	9.62525e-23	39.2862	15.6797	17.8612	BRCA
LINC00523	0.16013	0.00774821	0.0567549	0.0522262	BRCA
LINC00239	0.0364482	2.1452	2.99007	2.912	BRCA
LINC00593	5.78007e-05	0.296802	1.99513	1.83819	BRCA
GAS8-AS1	0.968446	3.49991	3.51192	3.51081	BRCA
LINC00482	0.241335	14.9136	22.716	21.995	BRCA
MIR7-3HG	0.276672	0.057267	3.73012	3.39072	BRCA
SERTAD4-AS1	0.000373707	51	37.6273	38.863	BRCA
LINC00303	0.95059	0.901832	0.916041	0.914728	BRCA
LINC01555	3.63257e-05	0.273736	0.975174	0.910354	BRCA
C21orf62-AS1	1.76826e-30	12.2996	6.68397	7.20291	BRCA
LINC00310	1.25104e-13	19.1687	9.56768	10.4549	BRCA
LINC00313	0.918921	0.672906	0.689882	0.688314	BRCA
TSPEAR-AS2	0.331796	1.48653	1.16865	1.19802	BRCA
RUNX1-IT1	0.00346817	0.252238	0.474673	0.454118	BRCA
ADORA2A-AS1	0.0835141	3.9325	5.93719	5.75193	BRCA
H1FX-AS1	0.951721	47.3878	47.126	47.1502	BRCA
C3orf49	0.0163817	1.05613	0.440151	0.497074	BRCA
ERC2-IT1	0.315973	0.0337902	0.0587085	0.0564058	BRCA
IGF2BP2-AS1	5.77057e-07	0.212347	0.0610144	0.0749989	BRCA
WWC2-AS2	8.04933e-40	17.8575	8.58837	9.44493	BRCA
LINC01554	0.557819	25.5116	19.6186	20.1632	BRCA
LINC01558	1.32061e-14	14.4443	5.7766	6.57757	BRCA
LINC00574	5.52088e-10	5.35554	3.06131	3.27332	BRCA
LINC00271	2.59151e-06	10.544	6.85023	7.19157	BRCA
LINC00336	0.224979	0.53527	0.702228	0.686799	BRCA
LINC01006	4.35042e-06	113.714	190.735	183.617	BRCA
LINC00474	0.510194	0.00261696	0.00687591	0.00648234	BRCA
LINC00475	0.122476	3.2694	2.75125	2.79913	BRCA
CASC2	0.366025	52.7609	55.6232	55.3587	BRCA
CCDC144CP	0.822283	2.58662	2.77187	2.75475	BRCA
CDRT15P1	0.00203943	4.57789	6.18641	6.03776	BRCA
CLEC4GP1	1.98894e-37	13.241	1.55249	2.63262	BRCA
CXADRP2	0.0759511	0.439254	0.828139	0.792203	BRCA
CYCSP52	0.17523	0.284801	0.230552	0.235565	BRCA
CYMP	1.96194e-58	0.438338	0.0178166	0.0566767	BRCA
CYP4Z2P	0.00519064	190.264	368.434	351.97	BRCA
DEFB122	#DIV/0!	0	0	0	BRCA
DGCR10	0.00106671	0.581036	1.2825	1.21768	BRCA
DKFZP434L187	2.06421e-14	2.86398	0.824079	1.01258	BRCA
DLX6-AS1	0.0521492	0.779431	2.53379	2.37167	BRCA
DPY19L2P1	0.0662163	3.62586	15.9876	14.8453	BRCA
DSCR9	2.13644e-05	1.38634	2.6916	2.57098	BRCA
FAM13A-AS1	2.27563e-35	68.1387	31.4643	34.8534	BRCA
FAM182A	0.00266324	2.01975	1.33094	1.39459	BRCA
FAM41AY1	0.51452	0.00387232	0.001406	0.00163391	BRCA
FAM66A	1.85548e-21	3.97027	1.77422	1.97715	BRCA
FAM95B1	4.14073e-06	31.0021	19.361	20.4367	BRCA
FER1L4	2.87222e-05	30.9608	105.563	98.6686	BRCA
FKSG29	2.49032e-09	0.526086	0.255944	0.280908	BRCA
KLF3-AS1	4.59446e-81	62.4525	19.6261	23.5836	BRCA
FLJ25758	0.179145	0.0144705	0.0504347	0.0471113	BRCA
FLJ33360	1.68767e-05	5.04145	3.07714	3.25866	BRCA
LINC00957	0.0198173	74.5059	94.9743	93.0829	BRCA
NR2F1-AS1	2.00545e-18	143.377	79.0291	84.9755	BRCA
LINC00643	4.94995e-10	1.99836	0.485555	0.625353	BRCA
FLJ45079	0.0797977	0.256846	0.495036	0.473025	BRCA
DMBT1P1	0.911893	0.0343589	0.0410302	0.0404137	BRCA
FOXO3B	7.83979e-12	1311.52	928.421	963.823	BRCA
GNRHR2	0.677361	433.95	443.742	442.838	BRCA
GUSBP4	0.822517	108.143	109.53	109.401	BRCA
GUSBP1	0.225299	151.996	138.807	140.026	BRCA
GVINP1	0.0016111	169.142	115.071	120.068	BRCA
HAR1B	0.0499535	1.26345	10.0911	9.27533	BRCA
HCG22	4.782e-08	3.55015	1.97011	2.11612	BRCA
HCG26	0.940305	57.226	57.6668	57.626	BRCA
ESRG	0.898297	3.55648	4.43345	4.35241	BRCA
HILS1	0.365456	3.45399	6.48941	6.20891	BRCA
HLA-DPB2	5.20591e-06	3.70811	10.3382	9.72553	BRCA
HSFY1P1	0.344231	0.00605893	0.0255661	0.0237634	BRCA
KC6	0.859045	1.24941	1.3863	1.37365	BRCA
KIR3DX1	0.842297	0.245279	0.264167	0.262421	BRCA
KLKP1	8.32869e-15	0.550454	5.3039	4.86464	BRCA
LIMS3-LOC440895	2.17765e-26	33.7204	17.6296	19.1166	BRCA
ANKRD26P3	0.0887102	0.35701	0.178903	0.195362	BRCA
LOC100128164	1.66942e-49	8.50464	1.83529	2.4516	BRCA
LOC100128239	0.140602	9.07406	11.8157	11.5624	BRCA
HPN-AS1	3.12228e-10	1.06127	3.36404	3.15125	BRCA
GPR158-AS1	0.176653	0.0515098	0.435719	0.400214	BRCA
LINC00552	0.103769	0.776602	2.39198	2.24271	BRCA
LINC00910	0.0188933	63.2758	55.4742	56.1952	BRCA
LOC100130872	0.0121485	56.3929	74.4227	72.7566	BRCA
LINC00893	3.201e-08	66.9251	41.8619	44.178	BRCA
LOC100132111	0.145607	10.6491	8.14675	8.37799	BRCA
LINC01512	0.00308543	0.291312	3.51079	3.21328	BRCA
RSU1P2	0.940304	0.26175	0.253571	0.254327	BRCA
LOC100133669	0.714737	14.4844	15.4664	15.3757	BRCA
HECTD2-AS1	0.337728	20.9103	17.3083	17.6411	BRCA
LINC00426	0.046489	6.7617	9.53336	9.27723	BRCA
LOC100190940	0.323052	0.0800946	1.82634	1.66497	BRCA
PP12613	0.0209221	0.0292036	0.140706	0.130402	BRCA
PCED1B-AS1	0.0340458	19.4209	26.9947	26.2948	BRCA
LOC100268168	0.372099	7.41101	8.20551	8.13209	BRCA
LINC00894	0.0163622	43.6128	34.6594	35.4868	BRCA
BRE-AS1	2.469e-14	48.9236	16.8595	19.8225	BRCA
LINC00284	0.212956	27.0107	17.0055	17.9301	BRCA
DRAIC	0.00031319	44.8437	114.816	108.35	BRCA
SSTR5-AS1	0.267488	0.0360821	6.88227	6.24962	BRCA
FRG2DP	0.256841	0	1.29393	1.17436	BRCA
LINC00662	0.925273	59.8257	59.5144	59.5432	BRCA
GCSAML-AS1	0.000168247	2.29608	1.21461	1.31454	BRCA
LINC01341	4.21285e-05	10.1943	20.8736	19.8867	BRCA
LOC153910	0.0803946	0.364798	2.22133	2.04977	BRCA
LINC00889	2.59431e-13	11.4429	5.83254	6.35099	BRCA
AADACP1	1.24962e-52	6.28461	1.04266	1.52707	BRCA
ZEB1-AS1	0.782524	88.7355	87.3197	87.4505	BRCA
PSMD5-AS1	0.0207189	542.481	489.475	494.373	BRCA
LINC00710	0.691162	0.0327232	0.0494002	0.0478591	BRCA
LINC01018	0.208933	21.3924	40.1418	38.4092	BRCA
ZMIZ1-AS1	0.0785763	42.5675	31.4155	32.4461	BRCA
TRHDE-AS1	2.0337e-96	385.389	7.37318	42.3053	BRCA
LOC284578	1.09985e-13	45.7476	11.5376	14.6989	BRCA
LOC284632	0.0879611	0.297814	2.6378	2.42156	BRCA
LINC00494	0.0138702	2.38248	9.3749	8.72874	BRCA
LINC00486	0.239974	0.191213	0.590671	0.553758	BRCA
LINC01098	0.28057	0.0716893	0.212496	0.199485	BRCA
LOC285696	0.0414163	0.667033	1.72593	1.62808	BRCA
SLC26A4-AS1	1.85244e-05	25.7462	9.0027	10.55	BRCA
FAM183CP	0.294406	0.00271429	0.0328475	0.0300629	BRCA
FIRRE	0.246764	13.2564	18.1814	17.7263	BRCA
GAS2L1P2	0.576367	0.438926	1.10411	1.04264	BRCA
GOLGA2P7	3.26466e-08	176.339	303.103	291.389	BRCA
LOC389332	0.00303053	0.245681	3.98772	3.64192	BRCA
MBNL1-AS1	7.90081e-49	261.42	78.3876	95.3015	BRCA
CNTFR-AS1	1.37919e-48	3.39577	0.367906	0.647709	BRCA
LOC440040	0.185165	0.0978018	0.312706	0.292847	BRCA
LOC440461	0.894903	7.83596	8.15704	8.12737	BRCA
LOC440896	0.725421	1.33294	1.19942	1.21175	BRCA
FAR2P1	0.00329974	80.9346	166.299	158.411	BRCA
LINC01124	0.00220202	11.5548	23.3988	22.3043	BRCA
GUSBP5	4.31254e-05	15.5762	11.6133	11.9795	BRCA
MIR4435-2HG	2.52567e-13	129.561	271.71	258.574	BRCA
LOC541473	0.351077	4.69737	4.19327	4.23985	BRCA
LINC01128	6.49386e-10	195.091	153.987	157.786	BRCA
ZNF733P	0.352213	0	0.149615	0.135789	BRCA
FUT8-AS1	0.001618	15.1839	46.979	44.0409	BRCA
LOC645752	0.0133425	1.27174	0.83953	0.879471	BRCA
LOC653653	0.0193472	100.097	84.0646	85.5461	BRCA
PAX8-AS1	0.00521409	183.577	138.625	142.779	BRCA
LINC00623	0.0407596	190.861	255.391	249.427	BRCA
RGPD4-AS1	0.977055	0.00451161	0.00471155	0.00469307	BRCA
GTF2IRD1P1	0.00388405	2.34836	5.06555	4.81445	BRCA
HSD52	2.05213e-67	6.37822	0.209825	0.779842	BRCA
LOC730668	0.000261683	2.43026	4.6488	4.44378	BRCA
LINC00917	0.893078	0.00902321	0.0102543	0.0101405	BRCA
LINC00923	0.0200108	0.584982	0.299112	0.325529	BRCA
MEG3	9.32017e-34	258.847	86.2013	102.155	BRCA
MEG8	1.66525e-06	0.256213	0.09823	0.112829	BRCA
MESTIT1	1.57705e-145	31.5565	2.15441	4.87144	BRCA
MGC27382	0.0984182	0.307937	0.177463	0.18952	BRCA
LINC00626	0.214128	0.242629	0.800009	0.748502	BRCA
MIR155HG	0.000255627	11.992	25.5304	24.2793	BRCA
MRS2P2	0.000237776	3.11493	2.16702	2.25462	BRCA
MT1L	4.26744e-05	80.5741	37.9865	41.922	BRCA
HAND2-AS1	2.15429e-108	47.6156	12.1783	15.453	BRCA
LINC00112	0.735722	0.0355991	0.0243751	0.0254123	BRCA
LINC00160	0.00134558	2.6702	10.6922	9.95088	BRCA
TTTY14	0.821666	0.178107	0.244527	0.238389	BRCA
ITPK1-AS1	0.274485	0.447893	0.540905	0.532309	BRCA
OR2M1P	0.678329	0.00987321	0.00696164	0.00723069	BRCA
OR5E1P	6.63223e-28	0.401628	0.0723284	0.102759	BRCA
OR6W1P	0.343541	0.25843	0.364984	0.355137	BRCA
OR7E37P	0.0435332	0.737626	0.417043	0.446668	BRCA
PART1	0.808595	68.6244	72.7708	72.3876	BRCA
PCNAP1	0.0473444	0.0301438	0.00905664	0.0110053	BRCA
PGM5P2	2.03235e-45	7.13861	1.95784	2.43659	BRCA
PIPSL	1.09312e-18	136.424	205.017	198.678	BRCA
PISRT1	0.407404	0	0.00213309	0.00193597	BRCA
TINCR	1.08597e-08	66.8495	390.952	361.002	BRCA
PMCHL2	0.291912	0.0172991	0.250343	0.228807	BRCA
PPBPP2	0.000366341	0.0783063	0.0154252	0.021236	BRCA
PPP1R2P9	0.552926	0.124369	0.189948	0.183887	BRCA
PRSS30P	0.0883628	2.11673	2.87846	2.80807	BRCA
PWRN1	0.346939	0.220674	0.0896925	0.101796	BRCA
PWRN2	0.860797	0.0450839	0.0585782	0.0573312	BRCA
RBMY3AP	0.749803	0	0.001891	0.00171625	BRCA
RMST	0.438055	3.35796	2.4322	2.51774	BRCA
RP9P	0.133242	165.374	150.599	151.964	BRCA
RPLP0P2	1.72151e-18	14.3847	76.0376	70.3403	BRCA
SAA3P	0.353474	0.00610268	0.023591	0.0219749	BRCA
SCARNA20	0.51191	0.00263393	0.00624545	0.00591172	BRCA
SCARNA21	0.161166	0.00760357	0.0301919	0.0281045	BRCA
SERPINA13P	0.0798564	0.0101723	0.0360581	0.033666	BRCA
SMCR5	0.64782	0.75236	0.795076	0.791129	BRCA
SSX6	0.524696	0.261262	0.55168	0.524843	BRCA
ST7-AS1	2.96217e-24	65.7539	34.2672	37.1768	BRCA
ST7-AS2	0.737489	0.0817634	0.104116	0.10205	BRCA
TCL6	0.0456017	1.30899	8.70747	8.02378	BRCA
TREML5P	0.749803	0	0.000319545	0.000290017	BRCA
TRIM53AP	0.304888	0	0.083014	0.0753427	BRCA
TSIX	0.0597544	209.514	369.283	354.519	BRCA
TSNAX-DISC1	0.338299	0.884197	0.756115	0.767951	BRCA
TTTY10	0.076286	0.0387188	0.008895	0.011651	BRCA
TTTY14	0.910233	0.030975	0.0271585	0.0275111	BRCA
TTTY1B	#DIV/0!	0	0	0	BRCA
TTTY6B	#DIV/0!	0	0	0	BRCA
UCKL1-AS1	2.067e-05	10.1874	18.5474	17.7749	BRCA
WT1-AS	0.000335308	0.555819	15.7166	14.3156	BRCA
TPTEP1	8.57492e-08	353.329	193.227	208.022	BRCA
ABCC6P1	3.51044e-10	4.22857	31.6022	28.7588	THCA
ADAM21P1	1.05074e-05	1.27926	0.763442	0.817021	THCA
ADAM5	0.558342	0	0.00200923	0.00180053	THCA
ADAM6	0.986024	44233.4	44532.8	44501.7	THCA
ALMS1P	7.49447e-14	3.76004	1.87612	2.07181	THCA
AMZ2P1	5.15946e-12	189.627	133.531	139.358	THCA
ANKRD19P	0.379954	47.9752	54.2005	53.5538	THCA
AQP7P1	0.0774792	2.05162	1.56501	1.61556	THCA
NBEAP1	7.38348e-25	7.16499	2.84869	3.29704	THCA
BCORP1	0.488282	1.08569	1.51963	1.47456	THCA
PRR26	0.119242	1.6717	1.3537	1.38673	THCA
IDI2-AS1	9.16205e-08	9.44938	5.55367	5.95833	THCA
LINC00264	0.00095884	0.541359	0.266165	0.294751	THCA
LINC01559	0.00353644	0.0290644	0.33197	0.300507	THCA
LINC00596	0.267428	0.029839	0.0160737	0.0175035	THCA
LINC01588	3.65321e-07	3.77986	2.06863	2.24638	THCA
KTN1-AS1	5.15089e-16	55.8413	38.3609	40.1767	THCA
LINC01550	2.89871e-27	66.4488	25.0071	29.3118	THCA
LINC00523	0.469093	0	0.00534519	0.00478996	THCA
LINC00239	0.593564	7.73457	7.22265	7.27582	THCA
LINC00593	1.51449e-06	0.416805	0.133106	0.162575	THCA
GAS8-AS1	4.06627e-05	4.67187	3.21462	3.36599	THCA
LINC00482	0.00899561	39.8936	29.2526	30.358	THCA
MIR7-3HG	0.442018	0.510924	0.368	0.382846	THCA
SERTAD4-AS1	0.759221	74.0412	71.7693	72.0053	THCA
LINC00303	0.0197665	0.0383627	0.117107	0.108928	THCA
LINC01555	0.00900418	0.0665915	0.251685	0.232459	THCA
C21orf62-AS1	5.75903e-25	19.7968	11.949	12.7642	THCA
LINC00310	1.03692e-12	65.9804	37.1947	40.1847	THCA
LINC00313	0.00366845	0.357025	0.918722	0.860377	THCA
TSPEAR-AS2	0.00201308	2.46869	1.42384	1.53237	THCA
RUNX1-IT1	0.322171	0.438836	0.363048	0.370921	THCA
ADORA2A-AS1	0.226578	2.21585	1.69934	1.75299	THCA
H1FX-AS1	0.000453482	45.3371	72.8794	70.0185	THCA
C3orf49	7.94243e-06	0.481293	0.24302	0.267771	THCA
ERC2-IT1	0.633987	0.178505	0.116999	0.123388	THCA
IGF2BP2-AS1	0.912695	0.417154	0.431831	0.430307	THCA
WWC2-AS2	4.58274e-35	37.3688	18.1195	20.119	THCA
LINC01554	5.7167e-06	2.57349	4.96977	4.72086	THCA
LINC01558	0.575954	6.60467	6.2304	6.26928	THCA
LINC00574	0.000145199	2.258	5.40863	5.08136	THCA
LINC00271	6.73242e-23	78.6142	44.8822	48.3861	THCA
LINC00336	0.0215613	11.2488	9.22166	9.43223	THCA
LINC01006	0.0970996	165.264	151.33	152.777	THCA
LINC00474	0.00323413	0.0070322	0	0.000730458	THCA
LINC00475	0.00060392	0.58792	2.51048	2.31078	THCA
CASC2	8.1331e-42	214.029	102.73	114.291	THCA
CCDC144CP	0.699631	0.801112	0.750623	0.755868	THCA
CDRT15P1	0.0615553	2.94334	2.41527	2.47013	THCA
CLEC4GP1	0.639403	1.28275	1.72783	1.6816	THCA
CXADRP2	0.263877	0.735315	0.622434	0.63416	THCA
CYCSP52	0.000123964	0.172751	0.0637383	0.0750618	THCA
CYMP	0.10394	0.00459153	0.0490411	0.0444239	THCA
CYP4Z2P	0.89646	0.602758	0.617617	0.616074	THCA
DEFB122	0.733836	0	0.000798035	0.000715141	THCA
DGCR10	0.0586276	1.48309	3.33062	3.13871	THCA
DKFZP434L187	0.968514	12.7934	12.9251	12.9114	THCA
DLX6-AS1	0.517319	0.626817	1.08916	1.04113	THCA
DPY19L2P1	1.92392e-07	11.143	6.29835	6.80157	THCA
DSCR9	0.000648768	2.4021	1.6883	1.76244	THCA
FAM13A-AS1	0.0179626	58.1708	45.6864	46.9832	THCA
FAM182A	2.7417e-16	7.33657	1.96379	2.52187	THCA
FAM41AY1	0.529534	0	0.00475069	0.00425722	THCA
FAM66A	2.92253e-08	3.16104	1.87309	2.00687	THCA
FAM95B1	1.5019e-19	63.426	25.2289	29.1965	THCA
FER1L4	0.000110094	24.3338	93.4711	86.2896	THCA
FKSG29	3.46023e-05	0.327703	0.154648	0.172624	THCA
KLF3-AS1	0.00202511	114.801	85.9722	88.9667	THCA
FLJ25758	0.220317	0	0.0155273	0.0139144	THCA
FLJ33360	0.0271628	5.43592	3.85585	4.01997	THCA
LINC00957	4.92543e-09	99.7597	74.5022	77.1258	THCA
NR2F1-AS1	3.25803e-16	39.4919	296.035	269.387	THCA
LINC00643	1.01917e-14	1.90476	0.268001	0.438017	THCA
FLJ45079	0.68982	0.189302	0.159455	0.162555	THCA
DMBT1P1	0.528155	0.0243712	0.0137878	0.0148871	THCA
FOXO3B	1.01401e-15	824.989	606.072	628.811	THCA
GNRHR2	0.573875	517.446	530.256	528.925	THCA
GUSBP4	0.000103815	126.751	105.411	107.628	THCA
GUSBP1	2.78884e-07	130.986	101.426	104.496	THCA
GVINP1	6.92537e-13	187.973	75.3995	87.0929	THCA
HAR1B	0.696417	1.63759	1.52216	1.53415	THCA
HCG22	1.29684e-05	20.0059	108.168	99.0102	THCA
HCG26	0.247582	71.6531	83.6144	82.3719	THCA
ESRG	0.00683214	0.407325	0.181339	0.204813	THCA
HILS1	0.713138	0.129832	0.14763	0.145781	THCA
HLA-DPB2	0.287294	7.13318	5.70641	5.85461	THCA
HSFY1P1	0.454574	0	0.00338664	0.00303486	THCA
KC6	0.494317	1.55889	2.14334	2.08263	THCA
KIR3DX1	0.00311953	0.38782	0.172009	0.194426	THCA
KLKP1	0.786881	1.23325	1.64704	1.60406	THCA
LIMS3-LOC440895	8.55036e-06	28.627	82.8358	77.205	THCA
ANKRD26P3	0.533017	0.119883	0.0951992	0.0977632	THCA
LOC100128164	1.86683e-22	10.6487	4.94748	5.53968	THCA
LOC100128239	3.75952e-10	12.375	6.19192	6.83418	THCA
HPN-AS1	0.00514233	2.21931	4.39807	4.17176	THCA
GPR158-AS1	0.598233	0.409995	0.582955	0.564989	THCA
LINC00552	0.373898	0.583014	0.465043	0.477297	THCA
LINC00910	0.000426173	88.6105	76.7069	77.9434	THCA
LOC100130872	0.000176736	30.7519	18.7895	20.0321	THCA
LINC00893	0.0309957	79.0524	63.8099	65.3932	THCA
LOC100132111	0.00815835	3.74526	7.90058	7.46895	THCA
LINC01512	0.188751	23.6686	32.1741	31.2906	THCA
RSU1P2	0.70912	0.0567678	0.0699397	0.0685715	THCA
LOC100133669	0.00557972	1.29074	2.6357	2.49599	THCA
HECTD2-AS1	0.282256	0.172525	0.263511	0.25406	THCA
LINC00426	0.00201934	18.6609	12.6086	13.2372	THCA
LOC100190940	0.501242	0.167793	0.136106	0.139398	THCA
PP12613	0.920432	0.207139	0.216532	0.215557	THCA
PCED1B-AS1	0.000230804	38.7311	17.7618	19.9399	THCA
LOC100268168	0.300062	11.0442	9.61744	9.76564	THCA
LINC00894	0.744076	55.6668	53.6967	53.9013	THCA
BRE-AS1	0.459528	55.3269	71.5469	69.8621	THCA
LINC00284	0.00115839	1.03137	14.95	13.5042	THCA
DRAIC	0.00890953	4.84902	6.47103	6.30255	THCA
SSTR5-AS1	0.792678	0.130712	0.19131	0.185015	THCA
FRG2DP	0.170805	0.00469492	0.0261994	0.0239657	THCA
LINC00662	5.55349e-28	74.9676	51.3136	53.7706	THCA
GCSAML-AS1	0.945717	0.703098	0.717353	0.715873	THCA
LINC01341	2.96286e-08	7.81647	4.22098	4.59445	THCA
LOC153910	0.00711824	0	1.02126	0.915183	THCA
LINC00889	0.218355	2.48213	1.94455	2.00039	THCA
AADACP1	6.59232e-77	54.3469	6.03148	11.0502	THCA
ZEB1-AS1	9.01355e-09	166.581	132.646	136.171	THCA
PSMD5-AS1	0.000280002	516.634	399.662	411.812	THCA
LINC00710	#DIV/0!	0	0	0	THCA
LINC01018	0.414376	48.2495	53.9912	53.3948	THCA
ZMIZ1-AS1	0.886791	75.5175	74.6673	74.7556	THCA
TRHDE-AS1	4.00052e-32	2.37284	0.399352	0.604345	THCA
LOC284578	0.00390901	2.61338	6.83193	6.39373	THCA
LOC284632	0.30342	0.103131	0.15288	0.147712	THCA
LINC00494	4.38993e-05	8.55861	2.5523	3.1762	THCA
LINC00486	0.0143048	0.0977458	0.0431864	0.0488537	THCA
LINC01098	0.167802	0.0228186	0.102299	0.0940431	THCA
LOC285696	0.000464474	1.18056	2.06915	1.97685	THCA
SLC26A4-AS1	1.74233e-06	13860.9	6598.12	7352.53	THCA
FAM183CP	0.0768532	0	0.0448583	0.0401988	THCA
FIRRE	0.0320461	1.4396	0.935574	0.98793	THCA
GAS2L1P2	0.000237419	1.15522	0.56501	0.626317	THCA
GOLGA2P7	0.0988767	315.802	344.497	341.516	THCA
LOC389332	0.232977	3.55971	10.1519	9.46717	THCA
MBNL1-AS1	1.5054e-24	59.1147	32.2731	35.0612	THCA
CNTFR-AS1	0.499387	0.0971407	0.152722	0.146949	THCA
LOC440040	0.943816	0.011139	0.0100894	0.0101984	THCA
LOC440461	0.0956442	5.239	7.09833	6.9052	THCA
LOC440896	2.40109e-07	1.2413	0.386843	0.475598	THCA
FAR2P1	4.94246e-22	37.5044	15.7006	17.9654	THCA
LINC01124	0.774316	5.07168	5.54733	5.49792	THCA
GUSBP5	0.00586265	12.0583	9.95117	10.17	THCA
MIR4435-2HG	0.00197252	233.183	351.515	339.224	THCA
LOC541473	0.632413	3.82453	3.6067	3.62933	THCA
LINC01128	0.00157225	135.314	160.376	157.773	THCA
ZNF733P	0.581816	0.00701356	0.0141823	0.0134377	THCA
FUT8-AS1	0.0190828	21.2279	25.794	25.3197	THCA
LOC645752	1.90383e-09	2.90024	1.12461	1.30905	THCA
LOC653653	0.405611	50.9519	54.4143	54.0547	THCA
PAX8-AS1	0.531688	29.2134	26.8842	27.1261	THCA
LINC00623	0.000397695	394.574	493.874	483.56	THCA
RGPD4-AS1	0.733836	0	0.00169371	0.00151778	THCA
GTF2IRD1P1	0.00447307	3.87021	12.58	11.6753	THCA
HSD52	8.45398e-05	0.382698	0.143991	0.168786	THCA
LOC730668	0.00653762	2.58085	1.64348	1.74085	THCA
LINC00917	0.462167	0	0.0144917	0.0129864	THCA
LINC00923	0.0021312	2.13626	1.3465	1.42853	THCA
MEG3	0.561515	9.12172	17.7693	16.871	THCA
MEG8	0.857267	0.0257881	0.0228511	0.0231562	THCA
MESTIT1	1.75799e-07	1.55935	0.784052	0.864585	THCA
MGC27382	0.104994	0.0429729	0.0179342	0.020535	THCA
LINC00626	0.230905	1.47768	0.780221	0.852668	THCA
MIR155HG	0.00629552	30.2727	18.5301	19.7498	THCA
MRS2P2	0.546106	2.3848	2.01026	2.04916	THCA
MT1L	1.75602e-07	167.842	94.8822	102.461	THCA
HAND2-AS1	2.37454e-26	22.8865	6.13728	7.87707	THCA
LINC00112	0.882352	0.0236068	0.0258236	0.0255933	THCA
LINC00160	0.0745094	0.00567627	0.0802558	0.072509	THCA
TTTY14	0.855845	12.7298	13.3848	13.3167	THCA
ITPK1-AS1	0.454952	0.277224	0.34146	0.334788	THCA
OR2M1P	0.710924	0.00518983	0.00340845	0.00359349	THCA
OR5E1P	0.340815	0	0.0134593	0.0120613	THCA
OR6W1P	0.000189773	0.230492	0.0746004	0.0907933	THCA
OR7E37P	0.640743	0.873546	0.800979	0.808517	THCA
PART1	0.930351	13.0817	13.8082	13.7327	THCA
PCNAP1	0.638803	0	0.000988212	0.000885563	THCA
PGM5P2	0.000230665	4.03127	2.37723	2.54904	THCA
PIPSL	0.000197855	133.884	153.492	151.455	THCA
PISRT1	0.894616	0.00626271	0.00533242	0.00542905	THCA
TINCR	5.90103e-05	2.87283	73.5873	66.2419	THCA
PMCHL2	0.0353458	0.0759644	0.0310804	0.0357426	THCA
PPBPP2	0.791763	0.0104136	0.0134479	0.0131327	THCA
PPP1R2P9	0.000301936	1.77325	0.132632	0.303048	THCA
PRSS30P	0.638093	5.87796	5.44154	5.48688	THCA
PWRN1	0.460745	9.14223	11.3524	11.1228	THCA
PWRN2	0.0011713	0.233761	0.0935397	0.108105	THCA
RBMY3AP	#DIV/0!	0	0	0	THCA
RMST	0.112278	313.691	386.589	379.017	THCA
RP9P	0.000414756	157.087	206.496	201.363	THCA
RPLP0P2	0.000184558	7.85124	18.5318	17.4224	THCA
SAA3P	0.700012	0.00459153	0.0096446	0.00911972	THCA
SCARNA20	0.634784	0	0.00190432	0.00170651	THCA
SCARNA21	0.701241	0.00531356	0.0814574	0.0735481	THCA
SERPINA13P	0.63063	0	0.00133831	0.0011993	THCA
SMCR5	6.20058e-26	3.53512	1.17755	1.42243	THCA
SSX6	0.219984	0.662337	1.19823	1.14257	THCA
ST7-AS1	4.12697e-62	173.58	60.3417	72.1041	THCA
ST7-AS2	0.628277	0.548892	0.47025	0.478419	THCA
TCL6	2.80798e-05	11.0783	3.19499	4.01386	THCA
TREML5P	0.51586	0	0.00345737	0.00309824	THCA
TRIM53AP	0.00763481	0.0386441	0.00934637	0.0123896	THCA
TSIX	0.493239	431.924	591.546	574.965	THCA
TSNAX-DISC1	0.152897	0.724771	0.494055	0.51802	THCA
TTTY10	0.555916	0.258734	0.321377	0.31487	THCA
TTTY14	0.200646	3.13393	2.25876	2.34967	THCA
TTTY1B	#DIV/0!	0	0	0	THCA
TTTY6B	0.557736	0	0.0022725	0.00203644	THCA
UCKL1-AS1	1.87271e-09	16.4628	8.37664	9.21658	THCA
WT1-AS	0.0906697	0.236041	0.6307	0.589706	THCA
TPTEP1	0.000101088	398.429	296.512	307.098	THCA
ABCC6P1	0.00805832	78.4749	126.176	120.509	KIPC
ADAM21P1	2.52846e-14	1.62206	0.758799	0.861365	KIPC
ADAM5	0.59895	0	0.294479	0.259492	KIPC
ADAM6	0.0448852	5243.08	24009	21779.4	KIPC
ALMS1P	1.89234e-07	3.67399	8.31591	7.7644	KIPC
AMZ2P1	1.50647e-08	123.294	174.425	168.35	KIPC
ANKRD19P	0.0105903	32.0797	62.414	58.8099	KIPC
AQP7P1	3.28205e-12	75.2311	11.881	19.4077	KIPC
NBEAP1	0.269723	2.40473	1.98664	2.03631	KIPC
BCORP1	0.000529644	0.608422	4.55812	4.08885	KIPC
PRR26	7.6367e-05	102.9	172.013	163.802	KIPC
IDI2-AS1	0.00691184	4.56779	7.97522	7.57038	KIPC
LINC00264	9.78527e-08	0.101501	1.29149	1.1501	KIPC
LINC01559	0.0422995	27.9066	178.436	160.552	KIPC
LINC00596	0.456148	0.0802403	0.0604468	0.0627985	KIPC
LINC01588	0.0204486	2.22978	5.16487	4.81615	KIPC
KTN1-AS1	3.26088e-13	53.9728	33.8298	36.2231	KIPC
LINC01550	0.00437001	94.903	119.378	116.47	KIPC
LINC00523	0.512047	0.0407153	0.0300751	0.0313393	KIPC
LINC00239	0.0384394	2.61331	5.74019	5.36868	KIPC
LINC00593	0.000590747	0.507304	2.38756	2.16416	KIPC
GAS8-AS1	5.82198e-05	1.92895	5.31753	4.91493	KIPC
LINC00482	0.00283481	12.4792	33.0244	30.5834	KIPC
MIR7-3HG	0.61536	0.00963333	0.206411	0.183032	KIPC
SERTAD4-AS1	0.593436	58.7232	55.6603	56.0242	KIPC
LINC00303	0.534088	0.0915653	0.742843	0.665463	KIPC
LINC01555	2.6845e-41	10.8584	0.328035	1.57916	KIPC
C21orf62-AS1	5.26432e-28	19.9588	11.4574	12.4675	KIPC
LINC00310	0.000913469	11.4817	8.57426	8.91971	KIPC
LINC00313	0.141537	0.184101	2.08434	1.85857	KIPC
TSPEAR-AS2	0.100695	0.265154	1.3499	1.22102	KIPC
RUNX1-IT1	0.00327918	0.146293	1.05274	0.945045	KIPC
ADORA2A-AS1	1.81715e-05	94.859	157.361	149.935	KIPC
H1FX-AS1	1.71379e-07	12.832	27.7267	25.9571	KIPC
C3orf49	3.61796e-05	0.639464	0.385459	0.415638	KIPC
ERC2-IT1	0.185475	0.0523319	0.106209	0.0998078	KIPC
IGF2BP2-AS1	7.21248e-13	3.82895	0.606194	0.989096	KIPC
WWC2-AS2	0.00110363	39.6323	50.9834	49.6347	KIPC
LINC01554	0.278188	114.519	235.937	221.511	KIPC
LINC01558	0.0544038	20.004	10.3496	11.4967	KIPC
LINC00574	0.275382	5.31416	7.24762	7.0179	KIPC
LINC00271	2.11983e-97	44.1438	11.6302	15.4932	KIPC
LINC00336	0.896766	3.16739	3.25129	3.24133	KIPC
LINC01006	0.839402	161.12	163.697	163.391	KIPC
LINC00474	0.713799	0	0.000667228	0.000587954	KIPC
LINC00475	0.000163848	1.36798	15.2352	13.5876	KIPC
CASC2	2.76308e-47	142.8	67.0026	76.0082	KIPC
CCDC144CP	0.00661564	0.552729	2.01767	1.84362	KIPC
CDRT15P1	4.07374e-05	2.31811	4.66144	4.38302	KIPC
CLEC4GP1	0.534785	2.54899	5.91282	5.51316	KIPC
CXADRP2	0.800966	0.617633	0.527633	0.538326	KIPC
CYCSP52	0.388336	0.053675	0.185255	0.169622	KIPC
CYMP	0.420348	0	0.00688539	0.00606733	KIPC
CYP4Z2P	0.167114	2.82984	1.89109	2.00262	KIPC
DEFB122	0.713799	0	0.00113015	0.000995875	KIPC
DGCR10	1.94993e-14	2.33915	30.9165	27.5212	KIPC
DKFZP434L187	0.0267357	0.301546	2.1247	1.90808	KIPC
DLX6-AS1	4.16002e-07	0.932982	3.04755	2.79632	KIPC
DPY19L2P1	5.54968e-05	5.17132	23.7386	21.5326	KIPC
DSCR9	4.9934e-07	0.762774	2.38044	2.18824	KIPC
FAM13A-AS1	2.10027e-14	24.2954	133.294	120.344	KIPC
FAM182A	8.31907e-07	1.13666	3.77756	3.46379	KIPC
FAM41AY1	0.238629	0.0152014	0.00651067	0.00754323	KIPC
FAM66A	0.432834	2.22152	1.91805	1.9541	KIPC
FAM95B1	7.44708e-08	14.5613	63.2329	57.4502	KIPC
FER1L4	6.62167e-10	5.60798	433.116	382.323	KIPC
FKSG29	0.0853992	0.189368	0.277099	0.266676	KIPC
KLF3-AS1	0.000211528	30.7915	49.0782	46.9056	KIPC
FLJ25758	0.295586	0.0459472	0.798968	0.7095	KIPC
FLJ33360	3.11038e-06	1.76994	6.04687	5.53872	KIPC
LINC00957	0.111027	113.1	131.044	128.912	KIPC
NR2F1-AS1	1.83418e-11	171.656	104.336	112.334	KIPC
LINC00643	0.761369	1.6532	1.45421	1.47786	KIPC
FLJ45079	0.418861	0.158003	1.37308	1.22871	KIPC
DMBT1P1	0.383185	0.0101597	0.0426944	0.0388289	KIPC
FOXO3B	0.840244	787.944	795.943	794.992	KIPC
GNRHR2	0.758035	381.009	386.07	385.469	KIPC
GUSBP4	0.00425994	75.0991	89.5857	87.8645	KIPC
GUSBP1	2.0273e-06	84.8298	120.626	116.373	KIPC
GVINP1	0.000140162	168.364	245.726	236.534	KIPC
HAR1B	0.010533	0.504789	1.91488	1.74735	KIPC
HCG22	0.0462678	1.17774	2.43623	2.28671	KIPC
HCG26	2.13148e-18	37.8451	143.398	130.857	KIPC
ESRG	0.166677	5.68745	1.59375	2.08013	KIPC
HILS1	0.519453	0.427663	1.63246	1.48932	KIPC
HLA-DPB2	1.04452e-09	2.02705	21.0253	18.7681	KIPC
HSFY1P1	0.287974	0	0.0192052	0.0169234	KIPC
KC6	0.105211	0.2768	1.69952	1.53049	KIPC
KIR3DX1	3.8909e-08	0.0859139	0.640204	0.574348	KIPC
KLKP1	0.464482	0.0282667	3.1498	2.77893	KIPC
LIMS3-LOC440895	0.337831	44.0521	62.8037	60.5758	KIPC
ANKRD26P3	0.466407	0.0450194	0.378083	0.338511	KIPC
LOC100128164	0.123706	2.84182	3.58561	3.49724	KIPC
LOC100128239	0.0376219	5.92374	4.31605	4.50706	KIPC
HPN-AS1	6.66091e-06	4.45944	14.6456	13.4354	KIPC
GPR158-AS1	0.655141	0.0552181	0.687822	0.612662	KIPC
LINC00552	0.477197	0.369544	0.650454	0.617079	KIPC
LINC00910	0.136538	54.6024	50.5642	51.044	KIPC
LOC100130872	3.9251e-06	25.1685	92.6004	84.5887	KIPC
LINC00893	2.93085e-09	11.1417	57.1573	51.6901	KIPC
LOC100132111	0.349023	15.8457	14.4901	14.6512	KIPC
LINC01512	0.0635331	1.69395	3.44314	3.23531	KIPC
RSU1P2	0.357069	0.0386375	1.30622	1.15562	KIPC
LOC100133669	7.99471e-07	4.58595	25.657	23.1535	KIPC
HECTD2-AS1	0.00131024	1.62379	7.44831	6.75629	KIPC
LINC00426	1.80898e-09	2.44574	13.7737	12.4278	KIPC
LOC100190940	0.483587	0.159292	0.788535	0.713773	KIPC
PP12613	2.92774e-05	0.0605986	2.32404	2.05511	KIPC
PCED1B-AS1	6.76715e-17	5.3531	43.8854	39.3073	KIPC
LOC100268168	0.042588	9.33218	14.4656	13.8557	KIPC
LINC00894	6.09068e-09	10.5749	51.2819	46.4454	KIPC
BRE-AS1	2.31518e-15	623.614	176.149	229.314	KIPC
LINC00284	1.81932e-09	228.112	34.9488	57.8989	KIPC
DRAIC	0.172768	143.099	179.008	174.742	KIPC
SSTR5-AS1	8.18748e-41	76.8415	5.04334	13.5738	KIPC
FRG2DP	0.21248	0	0.0210346	0.0185355	KIPC
LINC00662	3.0092e-45	74.6054	43.3364	47.0516	KIPC
GCSAML-AS1	1.74777e-16	4.85484	1.51493	1.91175	KIPC
LINC01341	0.230964	9.74295	11.8251	11.5777	KIPC
LOC153910	0.0199467	0.176203	1.98219	1.76761	KIPC
LINC00889	0.734204	4.97236	5.20466	5.17706	KIPC
AADACP1	0.242153	1.41669	2.40095	2.28401	KIPC
ZEB1-AS1	0.395993	156.423	149.24	150.094	KIPC
PSMD5-AS1	0.816431	355.835	362.242	361.481	KIPC
LINC00710	0.448482	0	0.00427378	0.00376601	KIPC
LINC01018	9.49701e-08	92.3998	21.0154	29.4967	KIPC
ZMIZ1-AS1	0.00383156	11.0158	24.8175	23.1777	KIPC
TRHDE-AS1	8.32678e-07	155.645	97.7743	104.65	KIPC
LOC284578	5.13731e-141	1461.63	12.7549	184.899	KIPC
LOC284632	0.019929	0.0136667	0.300863	0.266741	KIPC
LINC00494	0.00262255	24.4845	53.6225	50.1605	KIPC
LINC00486	0.377373	0.0655472	0.0940869	0.090696	KIPC
LINC01098	0.114573	0.0394264	0.24645	0.221853	KIPC
LOC285696	0.191407	0.367556	0.608885	0.580212	KIPC
SLC26A4-AS1	0.626685	7.13594	4.91741	5.181	KIPC
FAM183CP	0.4685	0.00377222	0.0832854	0.0738383	KIPC
FIRRE	0.000775814	1.21841	6.44296	5.82222	KIPC
GAS2L1P2	9.09141e-30	9.67677	1.64817	2.60206	KIPC
GOLGA2P7	0.0402419	181.166	211.264	207.688	KIPC
LOC389332	1.74776e-08	546.136	234.222	271.281	KIPC
MBNL1-AS1	0.0351591	90.3833	117.234	114.044	KIPC
CNTFR-AS1	0.132824	0.019275	0.102516	0.0926259	KIPC
LOC440040	0.23624	0.0189778	0.071117	0.0649223	KIPC
LOC440461	0.114925	2.87197	3.47231	3.40098	KIPC
LOC440896	0.375667	0.144504	2.16882	1.92831	KIPC
FAR2P1	0.571473	19.435	17.1726	17.4414	KIPC
LINC01124	3.85136e-09	17.9447	7.46008	8.70578	KIPC
GUSBP5	4.98957e-08	27.2021	16.3131	17.6068	KIPC
MIR4435-2HG	5.66513e-19	106.434	457.489	415.78	KIPC
LOC541473	3.9926e-07	1.37317	4.66514	4.27402	KIPC
LINC01128	0.07196	129.547	139.67	138.467	KIPC
ZNF733P	0.271563	0	0.0389189	0.0342949	KIPC
FUT8-AS1	0.599206	11.5228	13.0687	12.885	KIPC
LOC645752	0.00464335	1.96083	3.66175	3.45966	KIPC
LOC653653	3.49186e-06	77.9592	111.794	107.774	KIPC
PAX8-AS1	0.0474341	53.808	94.3361	89.5208	KIPC
LINC00623	1.00117e-06	145.114	217.103	208.549	KIPC
RGPD4-AS1	0.525493	0.00377222	0.0284863	0.02555	KIPC
GTF2IRD1P1	0.00734822	1.86042	8.27364	7.51167	KIPC
HSD52	0.342079	1.85718	1.53918	1.57696	KIPC
LOC730668	0.000270518	1.13523	3.52836	3.24402	KIPC
LINC00917	0.172736	0.0359014	0.0724689	0.0681243	KIPC
LINC00923	0.0400417	0.543119	0.301652	0.330341	KIPC
MEG3	0.237488	24.1934	42.7348	40.5319	KIPC
MEG8	0.708779	0.0830444	0.0977625	0.0960139	KIPC
MESTIT1	1.72542e-48	10.4774	1.68818	2.73244	KIPC
MGC27382	4.17425e-35	9.54594	2.86969	3.66291	KIPC
LINC00626	0.151107	1.99838	36.2306	32.1634	KIPC
MIR155HG	2.55726e-07	7.24596	84.119	74.9855	KIPC
MRS2P2	0.11519	1.07944	4.41055	4.01477	KIPC
MT1L	0.158793	77.5371	111.967	107.877	KIPC
HAND2-AS1	0.313801	0.609226	0.390267	0.416282	KIPC
LINC00112	0.0433704	0	0.0353367	0.0311383	KIPC
LINC00160	0.0154623	0.052675	1.3917	1.23261	KIPC
TTTY14	0.0285906	18.9575	12.3333	13.1203	KIPC
ITPK1-AS1	0.260285	0.42886	1.37168	1.25966	KIPC
OR2M1P	0.42352	0	0.0049015	0.00431914	KIPC
OR5E1P	4.2826e-23	0.130292	0.00517079	0.0200366	KIPC
OR6W1P	0.618783	0.0126583	1.31114	1.15686	KIPC
OR7E37P	0.309216	0.514493	0.393036	0.407467	KIPC
PART1	0.907576	44.1124	48.7954	48.239	KIPC
PCNAP1	0.383486	0	0.0254545	0.0224302	KIPC
PGM5P2	2.46963e-23	14.5762	4.94723	6.09127	KIPC
PIPSL	0.696417	123.675	121.976	122.177	KIPC
PISRT1	0.491364	0	0.0175478	0.0154629	KIPC
TINCR	1.01482e-20	44.5614	9.89634	14.015	KIPC
PMCHL2	0.152018	0.0178736	0.0889545	0.0805092	KIPC
PPBPP2	0.0208949	0.00887222	0.0821384	0.0734335	KIPC
PPP1R2P9	0.654654	0.056475	0.190572	0.174639	KIPC
PRSS30P	1.48687e-06	1.30353	4.02044	3.69764	KIPC
PWRN1	3.53186e-11	7.06817	1.4782	2.14235	KIPC
PWRN2	0.634951	0.212026	0.264703	0.258444	KIPC
RBMY3AP	0.584027	0	0.00459794	0.00405165	KIPC
RMST	0.927682	4.66204	4.7744	4.76105	KIPC
RP9P	4.30756e-06	108.43	188.133	178.664	KIPC
RPLP0P2	0.129277	32.5236	17.4813	19.2686	KIPC
SAA3P	0.26175	0	0.0171854	0.0151436	KIPC
SCARNA20	0.390295	0	0.0124414	0.0109632	KIPC
SCARNA21	0.715807	0.031225	0.0393577	0.0383914	KIPC
SERPINA13P	0.517257	0.0109042	0.0206687	0.0195086	KIPC
SMCR5	0.431534	1.21806	1.04154	1.06251	KIPC
SSX6	0.369195	0.0867875	0.460074	0.415723	KIPC
ST7-AS1	5.94727e-14	58.6292	36.3833	39.0264	KIPC
ST7-AS2	2.09223e-07	0.857161	0.3479	0.408406	KIPC
TCL6	8.63159e-31	375.263	56.0153	93.9457	KIPC
TREML5P	0.801801	0.00476528	0.00634213	0.00615479	KIPC
TRIM53AP	0.255742	0	0.0451858	0.0398172	KIPC
TSIX	0.0948649	12.3169	226.154	200.748	KIPC
TSNAX-DISC1	0.0166837	0.449143	0.870474	0.820415	KIPC
TTTY10	0.322701	0.550624	0.716769	0.697029	KIPC
TTTY14	0.00214628	4.22202	2.40154	2.61783	KIPC
TTTY1B	0.706705	0.00790139	0.00525843	0.00557244	KIPC
TTTY6B	0.775692	0.00958611	0.0125861	0.0122297	KIPC
UCKL1-AS1	4.93427e-08	4.99182	15.8117	14.5261	KIPC
WT1-AS	2.97021e-12	28.6889	6.46459	9.1051	KIPC
TPTEP1	2.44673e-19	223.141	70.675	88.7898	KIPC
ABCC6P1	0.120086	86.1643	118.962	115.713	KIRP
ADAM21P1	0.00774128	1.22599	0.74152	0.789518	KIRP
ADAM5	0.249342	0	0.025133	0.022643	KIRP
ADAM6	0.624264	13081.8	19655.6	19004.3	KIRP
ALMS1P	0.000829773	5.44063	3.23469	3.45324	KIRP
AMZ2P1	0.0009681	132.694	190.063	184.379	KIRP
ANKRD19P	0.00074942	25.7581	62.0847	58.4858	KIRP
AQP7P1	0.787395	76.9123	63.9322	65.2182	KIRP
NBEAP1	0.980142	2.00526	2.03938	2.036	KIRP
BCORP1	0.146282	0.640328	2.26156	2.10094	KIRP
PRR26	1.05071e-07	124.831	70.5397	75.9184	KIRP
IDI2-AS1	0.880624	7.35135	7.95472	7.89494	KIRP
LINC00264	0.000302314	0.182916	1.65585	1.50992	KIRP
LINC01559	0.100987	12.5563	60.7909	56.0122	KIRP
LINC00596	0.777669	0.0615375	0.0745969	0.0733031	KIRP
LINC01588	1.3153e-05	2.1986	5.84321	5.48213	KIRP
KTN1-AS1	0.159214	45.5557	40.0248	40.5727	KIRP
LINC01550	0.863717	92.599	90.6403	90.8344	KIRP
LINC00523	0.0268195	0.0800406	0.0204777	0.0263786	KIRP
LINC00239	0.0010189	2.27617	6.54867	6.12539	KIRP
LINC00593	1.35854e-06	0.685747	0.130705	0.185694	KIRP
GAS8-AS1	0.00713041	3.61104	7.55894	7.16782	KIRP
LINC00482	0.377367	20.3083	12.7126	13.4651	KIRP
MIR7-3HG	0.300707	0	0.0621533	0.0559957	KIRP
SERTAD4-AS1	0.000138761	58.6106	159.916	149.88	KIRP
LINC00303	0.737329	0.101462	0.137455	0.133889	KIRP
LINC01555	0.0467666	10.8994	5.69376	6.20948	KIRP
C21orf62-AS1	0.722199	17.3714	18.0179	17.9539	KIRP
LINC00310	1.8178e-23	11.4524	2.56364	3.44427	KIRP
LINC00313	0.617233	0.211294	0.267807	0.262208	KIRP
TSPEAR-AS2	0.695681	0.542566	0.669365	0.656803	KIRP
RUNX1-IT1	0.287084	0.11215	0.407986	0.378677	KIRP
ADORA2A-AS1	1.11784e-19	147.828	32.8988	44.285	KIRP
H1FX-AS1	0.0977866	21.7867	29.2329	28.4952	KIRP
C3orf49	0.00152053	0.714584	0.389129	0.421372	KIRP
ERC2-IT1	0.549949	0.111903	0.148901	0.145235	KIRP
IGF2BP2-AS1	8.94091e-21	3.85684	0.637643	0.956572	KIRP
WWC2-AS2	1.76811e-09	41.1562	25.9058	27.4167	KIRP
LINC01554	2.03802e-09	84.7941	18.3961	24.9742	KIRP
LINC01558	0.00375616	25.4138	10.4058	11.8927	KIRP
LINC00574	0.169328	7.44861	4.88758	5.1413	KIRP
LINC00271	3.78942e-12	38.9407	20.6125	22.4283	KIRP
LINC00336	0.00449204	3.39808	7.02718	6.66764	KIRP
LINC01006	2.18246e-05	151.776	286.545	273.194	KIRP
LINC00474	#DIV/0!	0	0	0	KIRP
LINC00475	2.28151e-06	0.594672	12.9338	11.7113	KIRP
CASC2	0.776819	123.737	120.727	121.025	KIRP
CCDC144CP	0.0758842	0.494506	1.11307	1.05179	KIRP
CDRT15P1	0.000800686	2.94163	5.76172	5.48233	KIRP
CLEC4GP1	0.785154	2.62822	1.69389	1.78645	KIRP
CXADRP2	0.953103	0.514319	0.526111	0.524942	KIRP
CYCSP52	0.354944	0.101084	0.0634481	0.0671768	KIRP
CYMP	0.810674	0.0133969	0.0100017	0.0103381	KIRP
CYP4Z2P	0.884093	2.04374	1.66643	1.70381	KIRP
DEFB122	#DIV/0!	0	0	0	KIRP
DGCR10	0.00144328	2.67774	15.544	14.2693	KIRP
DKFZP434L187	0.0821203	0.447472	5.73786	5.21374	KIRP
DLX6-AS1	0.795568	0.584078	0.772556	0.753884	KIRP
DPY19L2P1	0.00127744	6.484	36.5145	33.5393	KIRP
DSCR9	0.199048	1.03195	1.58121	1.52679	KIRP
FAM13A-AS1	0.00410517	35.9461	71.7712	68.222	KIRP
FAM182A	0.676631	0.859266	1.10952	1.08472	KIRP
FAM41AY1	0.396071	0.0214906	0.00709244	0.00851889	KIRP
FAM66A	0.57569	2.90086	2.62425	2.65165	KIRP
FAM95B1	0.0276714	31.8625	57.8188	55.2473	KIRP
FER1L4	0.281517	10.7882	425.53	384.441	KIRP
FKSG29	0.278342	0.0704781	0.13546	0.129023	KIRP
KLF3-AS1	0.00712797	38.8657	78.5099	74.5823	KIRP
FLJ25758	0.203935	0.0131625	0.113442	0.103507	KIRP
FLJ33360	0.86865	2.93589	2.82021	2.83167	KIRP
LINC00957	0.951112	152.167	153.234	153.128	KIRP
NR2F1-AS1	3.90454e-49	139.609	22.6736	34.2585	KIRP
LINC00643	0.876165	1.93923	1.84159	1.85126	KIRP
FLJ45079	0.553145	0.345619	0.785787	0.742179	KIRP
DMBT1P1	0.713479	0.00950312	0.023632	0.0222322	KIRP
FOXO3B	0.23239	682.566	633.074	637.977	KIRP
GNRHR2	0.248267	407.569	439.236	436.099	KIRP
GUSBP4	0.910048	84.4272	85.3137	85.2259	KIRP
GUSBP1	0.161886	78.9522	89.1639	88.1522	KIRP
GVINP1	7.81134e-07	122.628	55.9676	62.5717	KIRP
HAR1B	0.118933	0.728109	2.857	2.64609	KIRP
HCG22	0.184584	1.24385	4.99983	4.62772	KIRP
HCG26	1.33225e-05	44.4625	100.83	95.246	KIRP
ESRG	0.586937	0.180425	0.539448	0.50388	KIRP
HILS1	0.14805	0.461325	1.5496	1.44178	KIRP
HLA-DPB2	0.00407086	1.98693	10.5508	9.70236	KIRP
HSFY1P1	0.638471	0	0.0208124	0.0187505	KIRP
KC6	0.286159	0.377975	2.15673	1.98051	KIRP
KIR3DX1	0.81062	0.127787	0.109776	0.111561	KIRP
KLKP1	0.389017	0.02355	1.99648	1.80102	KIRP
LIMS3-LOC440895	0.608781	58.2801	41.5463	43.2041	KIRP
ANKRD26P3	0.346089	0.061	0.167837	0.157252	KIRP
LOC100128164	0.00137553	2.31638	5.65435	5.32365	KIRP
LOC100128239	1.30158e-05	6.44778	3.16197	3.4875	KIRP
HPN-AS1	0.766721	9.34126	9.86696	9.81488	KIRP
GPR158-AS1	0.450024	0	0.125614	0.113169	KIRP
LINC00552	0.727132	0.279856	0.343898	0.337553	KIRP
LINC00910	0.00112971	62.0093	84.3177	82.1076	KIRP
LOC100130872	4.08086e-06	38.6224	191.011	175.914	KIRP
LINC00893	0.0025157	26.8799	68.4512	64.3327	KIRP
LOC100132111	0.000325078	13.7246	7.39115	8.01862	KIRP
LINC01512	0.817286	1.90327	4.42934	4.17908	KIRP
RSU1P2	0.688936	0.0212281	0.18054	0.164756	KIRP
LOC100133669	0.101291	5.75598	4.0577	4.22595	KIRP
HECTD2-AS1	0.690232	1.8779	11.6554	10.6867	KIRP
LINC00426	0.0338571	2.55204	7.72857	7.21572	KIRP
LOC100190940	0.686443	0.168294	0.239742	0.232663	KIRP
PP12613	0.451873	0.0268063	0.506439	0.458921	KIRP
PCED1B-AS1	0.000946877	4.76717	18.8544	17.4587	KIRP
LOC100268168	0.0721071	10.1774	16.6249	15.9861	KIRP
LINC00894	0.000565014	22.7442	73.306	68.2968	KIRP
BRE-AS1	4.4637e-16	929.578	208.997	280.386	KIRP
LINC00284	0.00960656	195.648	56.4887	70.2754	KIRP
DRAIC	6.34868e-36	197.523	15.4285	33.4688	KIRP
SSTR5-AS1	0.324358	73.1197	132.236	126.379	KIRP
FRG2DP	0.494483	0	0.0136024	0.0122548	KIRP
LINC00662	3.29696e-10	65.4817	46.3411	48.2374	KIRP
GCSAML-AS1	0.179207	3.25701	1.855	1.9939	KIRP
LINC01341	0.561809	15.9186	21.0383	20.5311	KIRP
LOC153910	0.00107019	0.189572	4.87529	4.41107	KIRP
LINC00889	0.000896243	4.85032	10.0095	9.49841	KIRP
AADACP1	5.90694e-09	1.2336	0.377272	0.46211	KIRP
ZEB1-AS1	1.01201e-09	132.562	295.5	279.357	KIRP
PSMD5-AS1	0.806127	325.925	335.905	334.916	KIRP
LINC00710	#DIV/0!	0	0	0	KIRP
LINC01018	1.42094e-21	76.9307	10.325	16.9237	KIRP
ZMIZ1-AS1	0.000391196	10.9888	47.49	43.8738	KIRP
TRHDE-AS1	0.110334	154.533	201.866	197.177	KIRP
LOC284578	4.22622e-82	1364.53	9.61344	143.847	KIRP
LOC284632	0.016948	0.0217031	0.35031	0.317754	KIRP
LINC00494	9.28886e-06	28.3759	176.827	162.12	KIRP
LINC00486	0.545379	0.127956	0.0738777	0.0792353	KIRP
LINC01098	0.0767142	0.0170063	0.263395	0.238985	KIRP
LOC285696	0.54721	0.184203	0.263342	0.255502	KIRP
SLC26A4-AS1	5.55366e-20	8.98437	1.00733	1.79762	KIRP
FAM183CP	0.962097	0.0573906	0.0545495	0.054831	KIRP
FIRRE	0.2869	1.0446	2.94322	2.75512	KIRP
GAS2L1P2	5.88667e-32	18.4831	2.56445	4.14153	KIRP
GOLGA2P7	2.48468e-07	246.152	417.838	400.829	KIRP
LOC389332	0.882425	934.901	971.235	967.635	KIRP
MBNL1-AS1	0.00545626	79.8007	56.0895	58.4386	KIRP
CNTFR-AS1	0.889449	0.0423313	0.0471172	0.046643	KIRP
LOC440040	0.0708059	0.0109375	0.0960924	0.087656	KIRP
LOC440461	0.155601	2.75334	2.17349	2.23093	KIRP
LOC440896	0.14768	0.185844	0.528898	0.494911	KIRP
FAR2P1	0.568071	16.039	28.9281	27.6511	KIRP
LINC01124	0.00641116	20.0531	10.4929	11.44	KIRP
GUSBP5	0.00124316	21.7318	14.2024	14.9484	KIRP
MIR4435-2HG	4.22391e-08	92.7884	314.752	292.762	KIRP
LOC541473	3.76646e-05	1.88443	16.2497	14.8265	KIRP
LINC01128	0.80352	122.419	120.344	120.549	KIRP
ZNF733P	0.593425	0.00952813	0.403836	0.364772	KIRP
FUT8-AS1	0.18978	12.7862	42.2843	39.3619	KIRP
LOC645752	0.0752273	1.63255	3.35639	3.1856	KIRP
LOC653653	0.36293	52.402	45.7338	46.3944	KIRP
PAX8-AS1	0.0422547	46.0854	30.8722	32.3794	KIRP
LINC00623	0.0112162	165.796	217.509	212.386	KIRP
RGPD4-AS1	0.551983	0	0.0208227	0.0187598	KIRP
GTF2IRD1P1	0.0305568	3.04169	14.6757	13.5231	KIRP
HSD52	8.4694e-06	1.23453	0.28182	0.376207	KIRP
LOC730668	0.099377	2.04106	3.71601	3.55007	KIRP
LINC00917	0.584936	0.033725	0.0217663	0.0229511	KIRP
LINC00923	0.632293	0.47045	0.600804	0.58789	KIRP
MEG3	0.000256598	47.8338	16.7284	19.8101	KIRP
MEG8	0.631462	0.0544625	0.0386151	0.0401851	KIRP
MESTIT1	0.148531	7.79987	12.0046	11.588	KIRP
MGC27382	0.00141682	7.39993	2.56329	3.04246	KIRP
LINC00626	5.86195e-09	1.78218	0.311217	0.456947	KIRP
MIR155HG	0.0526134	7.52182	26.1931	24.3433	KIRP
MRS2P2	0.15787	1.2636	2.27129	2.17146	KIRP
MT1L	0.851681	84.8364	70.9507	72.3264	KIRP
HAND2-AS1	0.471838	0.348734	0.202513	0.217	KIRP
LINC00112	0.352854	0.0107656	0.0338045	0.031522	KIRP
LINC00160	0.103999	0	0.13477	0.121418	KIRP
TTTY14	0.00495442	23.3169	8.5699	10.0309	KIRP
ITPK1-AS1	0.683993	0.572031	0.509776	0.515943	KIRP
OR2M1P	0.659913	0	0.00359828	0.0032418	KIRP
OR5E1P	2.53849e-07	0.184616	0.0173076	0.033883	KIRP
OR6W1P	0.486996	0.0216906	0.142932	0.13092	KIRP
OR7E37P	0.064602	0.368906	0.186244	0.204341	KIRP
PART1	0.418985	43.0742	20.1609	22.4309	KIRP
PCNAP1	0.430595	0.009725	0.00335292	0.00398421	KIRP
PGM5P2	2.51109e-27	16.9426	3.62213	4.9418	KIRP
PIPSL	0.723464	123.06	120.632	120.873	KIRP
PISRT1	0.622293	0	0.0250522	0.0225703	KIRP
TINCR	0.00145538	54.4877	14.5177	18.4776	KIRP
PMCHL2	0.884114	0.0300281	0.0268704	0.0271833	KIRP
PPBPP2	0.288838	0.0192969	0.0765948	0.0709183	KIRP
PPP1R2P9	0.606982	0.0194531	0.0779897	0.0721904	KIRP
PRSS30P	0.261803	1.40019	3.34136	3.14905	KIRP
PWRN1	2.47154e-07	17.517	5.3184	6.52693	KIRP
PWRN2	0.544754	0.142309	0.0922584	0.097217	KIRP
RBMY3AP	0.740746	0	0.0182825	0.0164712	KIRP
RMST	0.629306	5.69067	4.81067	4.89785	KIRP
RP9P	2.33977e-05	113.061	202.944	194.039	KIRP
RPLP0P2	2.09376e-15	36.1088	10.0895	12.6672	KIRP
SAA3P	0.462881	0	0.00839244	0.00756099	KIRP
SCARNA20	1.59344e-05	0.0202937	0	0.00201053	KIRP
SCARNA21	0.143477	0	0.0938828	0.0845817	KIRP
SERPINA13P	0.506081	0.0119875	0.0271632	0.0256598	KIRP
SMCR5	0.0108345	1.83542	0.888356	0.982183	KIRP
SSX6	0.643126	0.0852688	0.844542	0.76932	KIRP
ST7-AS1	0.529487	66.0302	72.8978	72.2175	KIRP
ST7-AS2	0.12103	1.16553	0.593154	0.64986	KIRP
TCL6	2.37572e-45	424.717	15.8033	56.3148	KIRP
TREML5P	0.519825	0	0.00645498	0.00581548	KIRP
TRIM53AP	0.25431	0	0.0427838	0.0385452	KIRP
TSIX	0.378205	38.8702	258.367	236.621	KIRP
TSNAX-DISC1	0.249132	0.327491	0.543449	0.522054	KIRP
TTTY10	0.00183529	0.748634	0.255	0.303905	KIRP
TTTY14	0.000828439	7.42649	2.48875	2.97794	KIRP
TTTY1B	0.591807	0	0.00855326	0.00770588	KIRP
TTTY6B	0.590492	0.0363906	0.0191907	0.0208947	KIRP
UCKL1-AS1	0.00549345	10.3172	20.3087	19.3188	KIRP
WT1-AS	4.76066e-07	35.3688	4.57469	7.62551	KIRP
TPTEP1	0.231842	226.102	284.536	278.746	KIRP
